# Supplementary material for: De novo transcriptome sequencing in a songbird, the dark-eyed junco (Junco hyemalis): genomic tools for an ecological model system
Source: BMC Genomics. 2012 Jul 9;13:305. doi: 10.1186/1471-2164-13-305 (PMC3476391; doi:10.1186/1471-2164-13-305)
Supplement: Additional file 2 — List of isogroups and singletons (rows) with their corresponding annotations (from various sources of evidence) and expression support (columns). [file 1471-2164-13-305-S2.txt]

ID	nr_Anno	nr_accession	GO_anno	KOG_accession	KOG.ID	ZF_Ensmeble	OrthoDB_anno	UniProt_ACC	UniProt_Description	Expression_Support	KEGG_path	KEGG_Group	KEGG_desc
isogroup00001	NA	NA	NA	Hs7706675	KOG0094	NA	NA	NA	NA	TRUE	NA	NA	NA
isogroup00002	PREDICTED: enolase 1 [Taeniopygia guttata]	XP_002187469.1	GO:0006007,GO:0051707,GO:0043231,GO:0003712,GO:0043234,GO:0016049,GO:0006357,GO:0004175,GO:0031672,GO:0046872,GO:0003677,GO:0005198,GO:0016020,GO:0016836,GO:0043009,GO:0042802,GO:0005624,GO:0046983,GO:0044424	Hs4503571	KOG2670	NA	NA	NA	NA	TRUE	NA	NA	NA
isogroup00003	putative ubiquitin C variant 2 [Taeniopygia guttata]	ACH45553.1	GO:0050896,GO:0005488,GO:0043231,GO:0006909,GO:0051276,GO:0022613,GO:0019941,GO:0006351,GO:0043412	CE15495	KOG0003	NA	NA	NA	NA	TRUE	NA	NA	NA
isogroup00004	PREDICTED: glyceraldehyde-3-phosphate dehydrogenase [Taeniopygia guttata]	XP_002197230.1	GO:0006007,GO:0043231,GO:0006915,GO:0000166,GO:0090174,GO:0008943	Hs4504221	KOG0707	NA	NA	NA	NA	TRUE	NA	NA	NA
isogroup00005	PREDICTED: similar to MAS-related GPR, member H [Taeniopygia guttata]	XP_002195330.1	GO:0016020,GO:0010676,GO:0008283,GO:0008406,GO:0023052,GO:0021543,GO:0001932,GO:0008528,GO:0048232,GO:0032870,GO:0006260,GO:0004872	NA	NA	NA	NA	NA	NA	TRUE	NA	NA	NA
isogroup00006	PREDICTED: hypothetical protein, partial [Taeniopygia guttata]	XP_002187455.1	GO:0016020,GO:0005488	NA	NA	NA	NA	NA	NA	TRUE	meNOG18014	[W]	Granulocyte-Macrophage colony-stimulating factor receptor alpha-chain
isogroup00007	PREDICTED: similar to skeletal myosin heavy chain [Taeniopygia guttata]	XP_002191261.1	GO:0000166,GO:0003012,GO:0003774,GO:0005198,GO:0005488,GO:0005515,GO:0005737,GO:0005924,GO:0006936,GO:0007009,GO:0008092,GO:0016459,GO:0016460,GO:0017111,GO:0030016,GO:0030017,GO:0031981,GO:0032559,GO:0043231,GO:0043232,GO:0043292,GO:0044424,GO:0044446,GO:0044449,GO:0050896	NA	NA	NA	NA	NA	NA	TRUE	NA	NA	NA
isogroup00008	PREDICTED: similar to UTP18, small subunit processome component [Taeniopygia guttata]	XP_002191785.1	-0	NA	NA	NA	NA	NA	NA	TRUE	No Match	No process Id found	No annotation
isogroup00009	PREDICTED: similar to cytochrome P450 2J2 [Taeniopygia guttata]	XP_002188006.1	GO:0046872,GO:0044255,GO:0004497,GO:0044464	Hs22042094	KOG0036	NA	NA	NA	NA	TRUE	NA	NA	NA
isogroup00010	PREDICTED: similar to KIAA1821 protein [Gallus gallus]	XP_425379.2	-0	NA	NA	ENSTGUP00000009882	EOG4G1MG1	NULL	NULL	TRUE	meNOG10252	[DZ]	Rab11-Family interacting protein 4
isogroup00011	putative immunoglobulin lambda light chain [Taeniopygia guttata]	ACH44209.1	GO:0015630,GO:0009987,GO:0005488	NA	NA	ENSTGUP00000009220	EOG4DNF62	NULL	NULL	TRUE	NA	NA	NA
isogroup00012	PREDICTED: similar to Feather keratin Cos1-1/Cos1-3/Cos2-1 [Taeniopygia guttata]	XP_002187686.1	GO:0008092,GO:0043232	NA	NA	NA	NA	NA	NA	TRUE	NA	NA	NA
isogroup00013	PREDICTED: acyl-CoA synthetase bubblegum family member 2 [Taeniopygia guttata]	XP_002192182.1	GO:0005737,GO:0016289,GO:0042598,GO:0032787,GO:0015645,GO:0043231,GO:0044238,GO:0032559	NA	NA	ENSTGUP00000000374	EOG43R3MF	NULL	NULL	TRUE	meNOG06260	[I]	Mediates activation of long-chain fatty acids for both synthesis of cellular lipids, and degradation via beta-oxidation. Able to activate long-chain fatty acids protein
isogroup00014	PREDICTED: similar to K123 protein [Taeniopygia guttata]	XP_002189111.1	-0	NA	NA	NA	NA	NA	NA	TRUE	NA	NA	NA
isogroup00015	PREDICTED: similar to C-type lectin [Taeniopygia guttata]	XP_002188203.1	-0	NA	NA	ENSTGUP00000015675	EOG4Z62Q8	NULL	NULL	TRUE	NA	NA	NA
isogroup00016	PREDICTED: similar to ep37-A2 [Taeniopygia guttata]	XP_002192452.1	GO:0032501	NA	NA	ENSTGUP00000007995	EOG4Z0B6N	NULL	NULL	TRUE	NA	NA	NA
isogroup00017	PREDICTED: similar to Envelope glycoprotein [Taeniopygia guttata]	XP_002188009.1	GO:0019012	NA	NA	NA	NA	NA	NA	TRUE	No Match	No process Id found	No annotation
isogroup00018	PREDICTED: sorbin and SH3 domain containing 1 [Taeniopygia guttata]	XP_002193734.1	GO:0003012,GO:0005102,GO:0005737,GO:0005856,GO:0005887,GO:0005901,GO:0005913,GO:0005978,GO:0006810,GO:0007044,GO:0007169,GO:0008092,GO:0008610,GO:0009058,GO:0010828,GO:0015758,GO:0016043,GO:0019900,GO:0022607,GO:0030674,GO:0031589,GO:0032432,GO:0032868,GO:0032879,GO:0043231,GO:0044238,GO:0044444,GO:0048518,GO:0048522,GO:0051017	NA	NA	ENSTGUP00000007348	EOG40K7Z2	NULL	NULL	TRUE	meNOG13465	[T]	Sorbin and SH3 domain containing protein
isogroup00019	PREDICTED: similar to patatin-like phospholipase domian containing 1 [Gallus gallus]	XP_425818.2	GO:0006629,GO:0003824	NA	NA	ENSTGUP00000000928	EOG4001MC	NULL	NULL	TRUE	meNOG16781	[U]	Patatin-Like phospholipase domain containing 1
isogroup00020	MHC class I antigen [Acrocephalus arundinaceus]	CAA06560.1	-0	NA	NA	ENSTGUP00000017552	EOG4F4SBG	NULL	NULL	TRUE	NA	NA	NA
isogroup00021	T cell receptor beta [Gallus gallus]	ABU93638.1	-0	NA	NA	NA	NA	NA	NA	TRUE	No Match	No process Id found	No annotation
isogroup00022	PREDICTED: hypothetical protein [Taeniopygia guttata]	XP_002198136.1	-0	NA	NA	ENSTGUP00000005301	EOG4D26RG	NULL	NULL	TRUE	meNOG20538	[S]	Protein 1
isogroup00023	PREDICTED: similar to T cell receptor delta chain [Gallus gallus]	XP_423780.2	-0	NA	NA	ENSTGUP00000003094	EOG4Q84ZP	NULL	NULL	TRUE	NA	NA	NA
isogroup00024	NA	NA	NA	Hs13430868	KOG0036	NA	NA	NA	NA	TRUE	NA	NA	NA
isogroup00025	PREDICTED: serine (or cysteine) proteinase inhibitor, clade B (ovalbumin), member 6 [Taeniopygia guttata]	XP_002199417.1	GO:0004869,GO:0044421,GO:0043627,GO:0043231,GO:0044444,GO:0019899,GO:0002444,GO:0043066,GO:0030414	NA	NA	NA	NA	NA	NA	TRUE	meNOG10356	[V]	Inhibitor protein
isogroup00026	dendritic cell immunoactivating receptor [Anas platyrhynchos]	ABK91352.1	GO:0044464,GO:0005488	NA	NA	NA	NA	NA	NA	TRUE	NA	NA	NA
isogroup00027	PREDICTED: similar to coiled-coil domain containing 5 [Taeniopygia guttata]	XP_002195333.1	GO:0043234,GO:0031023,GO:0007051,GO:0044430,GO:0015630	NA	NA	ENSTGUP00000001629	EOG4CZBH1	NULL	NULL	TRUE	meNOG15427	[S]	Coiled-Coil domain containing protein
isogroup00028	adipocyte differentiation-related protein [Gallus gallus]	ACC97567.1	GO:0005488,GO:0005737,GO:0010033,GO:0010876,GO:0015908,GO:0016020,GO:0042221,GO:0043231,GO:0044444	NA	NA	NA	NA	NA	NA	TRUE	NA	NA	NA
isogroup00029	sulfotransferase [Gallus gallus]	NP_990391.1	-0	NA	NA	ENSTGUP00000009971	EOG4Z0B65	NULL	NULL	TRUE	meNOG19189	[R]	Sulfotransferase
isogroup00030	PREDICTED: similar to Feather beta keratin [Taeniopygia guttata]	XP_002187801.1	GO:0043234,GO:0005198	NA	NA	NA	NA	NA	NA	TRUE	No Match	No process Id found	No annotation
isogroup00031	PREDICTED: similar to smoothelin-like 2 [Taeniopygia guttata]	XP_002197191.1	GO:0009792	NA	NA	ENSTGUP00000009298	EOG4HQDJQ	NULL	NULL	TRUE	meNOG08973	[Z]	Smoothelin-Like protein
isogroup00032	NA	NA	NA	NA	NA	NA	NA	NA	NA	TRUE	NA	NA	NA
isogroup00033	PREDICTED: similar to microtubule-associated protein 2 [Gallus gallus]	XP_421857.2	GO:0000226,GO:0005515,GO:0005792,GO:0006468,GO:0007019,GO:0008092,GO:0015630,GO:0030425,GO:0031175,GO:0032991,GO:0044297	NA	NA	ENSTGUP00000011680	EOG4QVCB3	NULL	NULL	TRUE	NA	NA	NA
isogroup00034	PREDICTED: similar to human phosphotyrosine phosphatase kappa [Gallus gallus]	XP_424987.2	-0	NA	NA	NA	NA	NA	NA	TRUE	NA	NA	NA
isogroup00035	NA	NA	NA	NA	NA	NA	NA	NA	NA	TRUE	NA	NA	NA
isogroup00036	PREDICTED: class I alcohol dehydrogenase, beta subunit [Taeniopygia guttata]	XP_002194786.1	GO:0005501,GO:0001523,GO:0046914,GO:0043178,GO:0016616,GO:0006067,GO:0042802,GO:0000166,GO:0000267,GO:0044424,GO:0006067,GO:0004022,GO:0008152,GO:0044281,GO:0010033,GO:0005515	NA	NA	NA	NA	NA	NA	TRUE	NA	NA	NA
isogroup00037	PREDICTED: similar to glutathione S-transferase alpha 1 [Taeniopygia guttata]	XP_002195892.1	GO:0044424,GO:0016765	NA	NA	ENSTGUP00000013263	EOG479F80	NULL	NULL	TRUE	No Match	No process Id found	No annotation
isogroup00038	PREDICTED: putative histidyl-tRNA synthetase 2 variant 1 [Taeniopygia guttata]	XP_002198886.1	GO:0016787,GO:0009063,GO:0044424	HsM18201876	KOG3323	NA	NA	NA	NA	TRUE	NA	NA	NA
isogroup00039	PREDICTED: sortilin-related VPS10 domain containing receptor 1 [Taeniopygia guttata]	XP_002194057.1	GO:0005488,GO:0031224,GO:0007186,GO:0008528	NA	NA	NA	NA	NA	NA	TRUE	NA	NA	NA
isogroup00040	PREDICTED: hypothetical protein [Taeniopygia guttata]	XP_002187097.1	-0	NA	NA	ENSTGUP00000006651	EOG4548ZX	NULL	NULL	TRUE	meNOG07864	[Z]	Testis development protein nyd-sp29
isogroup00041	PREDICTED: similar to RAB36, member RAS oncogene family [Taeniopygia guttata]	XP_002196705.1	GO:0012505,GO:0023034,GO:0032561,GO:0006810,GO:0043231	Hs4758998	KOG0094	NA	NA	NA	NA	TRUE	meNOG07848	[U]	Ras-Related protein Rab
isogroup00042	PREDICTED: similar to Adam9-A protein [Taeniopygia guttata]	XP_002189457.1	GO:0070011,GO:0007166,GO:0005515,GO:0033627,GO:0032879,GO:0010033,GO:0005576,GO:0006509,GO:0048856,GO:0044425,GO:0010038,GO:0048522,GO:0005886,GO:0006979,GO:0032501	NA	NA	NA	NA	NA	NA	TRUE	NA	NA	NA
isogroup00043	NA	NA	NA	NA	NA	NA	NA	NA	NA	TRUE	NA	NA	NA
isogroup00044	ORF2 [Platemys spixii]	BAA88337.1	-0	NA	NA	NA	NA	NA	NA	FALSE	NA	NA	NA
isogroup00045	PREDICTED: hypothetical protein [Gallus gallus]	XP_423742.1	-0	NA	NA	NA	NA	NA	NA	TRUE	meNOG27068	[P]	Protein involved in pore complex biogenesis
isogroup00046	connectin [Gallus gallus]	BAF64430.1	GO:0016740,GO:0030239,GO:0008092,GO:0048738,GO:0043229,GO:0065007,GO:0030017,GO:0005515,GO:0007507,GO:0030239	NA	NA	ENSTGUP00000009559	EOG43BMMX	NULL	NULL	TRUE	NA	NA	NA
isogroup00047	PREDICTED: McKusick-Kaufman syndrome [Taeniopygia guttata]	XP_002199063.1	GO:0003007,GO:0006810,GO:0051705,GO:0005929,GO:0007369,GO:0005515,GO:0000166,GO:0032401,GO:0045137,GO:0044267,GO:0009855,GO:0021543,GO:0007601,GO:0005856,GO:0042384,GO:0007281,GO:0060295,GO:0021544,GO:0044444,GO:0007606	Hs9055272	KOG0360	NA	NA	NA	NA	TRUE	NA	NA	NA
isogroup00048	PREDICTED: complement component 1, q subcomponent binding protein [Taeniopygia guttata]	XP_002192737.1	GO:0002376,GO:0005739,GO:0005515	NA	NA	ENSTGUP00000004374	EOG4R7VBM	NULL	NULL	TRUE	meNOG09561	[V]	Complement component 1 Q subcomponent-binding protein, mitochondrial precursor (Glycoprotein gC1qBP)
isogroup00049	PREDICTED: sorbin and SH3 domain containing 2 [Taeniopygia guttata]	XP_002190754.1	GO:0005856,GO:0046914,GO:0044459,GO:0008092,GO:0023033,GO:0031674,GO:0005198	NA	NA	NA	NA	NA	NA	TRUE	NA	NA	NA
isogroup00050	NA	NA	NA	NA	NA	NA	NA	NA	NA	TRUE	NA	NA	NA
isogroup00051	PREDICTED: CD80 antigen [Taeniopygia guttata]	XP_002191283.1	-0	NA	NA	ENSTGUP00000013919	NA	NA	NA	TRUE	meNOG17905	[T]	T-Lymphocyte activation antigen CD80 precursor (Activation B7-1 antigen)
isogroup00052	NA	NA	NA	NA	NA	NA	NA	NA	NA	TRUE	NA	NA	NA
isogroup00053	PREDICTED: similar to heat shock protein 90a [Taeniopygia guttata]	XP_002200608.1	GO:0000267,GO:0006457,GO:0006809,GO:0006950,GO:0007008,GO:0010591,GO:0016477,GO:0019904,GO:0023060,GO:0030234,GO:0032559,GO:0042802,GO:0044267,GO:0044421,GO:0044424,GO:0044459,GO:0045065,GO:0046907,GO:0048770,GO:0050896,GO:0051131	NA	NA	ENSTGUP00000013188	EOG42V8FM	NULL	NULL	TRUE	NA	NA	NA
isogroup00054	PREDICTED: similar to LIM domain binding 3 [Taeniopygia guttata]	XP_002190242.1	GO:0042995,GO:0046914,GO:0019901,GO:0031674,GO:0043232	NA	NA	NA	NA	NA	NA	TRUE	No Match	No process Id found	No annotation
isogroup00055	PREDICTED: similar to MGC147117 protein [Taeniopygia guttata]	XP_002196056.1	GO:0003824,GO:0008152	7290849	KOG1014	NA	NA	NA	NA	TRUE	meNOG20467	[Q]	Annotation not available
isogroup00056	PREDICTED: similar to coxsackie virus and adenovirus receptor [Taeniopygia guttata]	XP_002192933.1	GO:0003677,GO:0004871,GO:0004879,GO:0005488,GO:0006350,GO:0006351,GO:0006996,GO:0008285,GO:0016021,GO:0034330,GO:0043231,GO:0043296,GO:0044444,GO:0046872,GO:0046914,GO:0048738,GO:0051704,GO:0070161	NA	NA	NA	NA	NA	NA	TRUE	NA	NA	NA
isogroup00057	PREDICTED: similar to cyclic AMP-regulated phosphoprotein, 21 kD [Taeniopygia guttata]	XP_002197915.1	GO:0044424,GO:0009408	NA	NA	ENSTGUP00000001763	EOG4NP735	NULL	NULL	TRUE	meNOG14592	[A]	Camp-Regulated phosphoprotein 21
isogroup00058	PREDICTED: hypothetical protein [Gallus gallus]	XP_416991.1	-0	NA	NA	NA	NA	NA	NA	TRUE	meNOG29003	[R]	Annotation not available
isogroup00059	NA	NA	NA	NA	NA	NA	NA	NA	NA	TRUE	NA	NA	NA
isogroup00060	PREDICTED: carboxymethylenebutenolidase homolog (Pseudomonas) isoform 1 [Taeniopygia guttata]	XP_002189512.1	GO:0005488	NA	NA	ENSTGUP00000007847	EOG4W3SNQ	NULL	NULL	TRUE	meNOG12472	[R]	Carboxymethylenebutenolidase
isogroup00061	putative triosephosphate isomerase [Taeniopygia guttata]	ACH45463.1	GO:0006007,GO:0006631,GO:0016861,GO:0007275,GO:0016861	Hs4507645	KOG1643	NA	NA	NA	NA	TRUE	NA	NA	NA
isogroup00062	PREDICTED: similar to ankyrin 3 [Gallus gallus]	XP_421546.2	GO:0005198,GO:0005488,GO:0005515,GO:0005626,GO:0006915,GO:0006928,GO:0008104,GO:0023060,GO:0043005,GO:0043062,GO:0043232,GO:0044459	NA	NA	NA	NA	NA	NA	TRUE	NA	NA	NA
isogroup00063	PREDICTED: similar to KIAA0378 [Gallus gallus]	XP_001232640.1	GO:0005488,GO:0044424,GO:0016020,GO:0043062,GO:0043231,GO:0044459,GO:0043232,GO:0005624,GO:0001505,GO:0007399,GO:0019904,GO:0030427	NA	NA	ENSTGUP00000007292	EOG4FTW00	NULL	NULL	TRUE	NA	NA	NA
isogroup00064	PREDICTED: similar to Cytoskeleton associated protein 2-like [Gallus gallus]	XP_424317.2	-0	NA	NA	ENSTGUP00000003486	EOG4V170D	NULL	NULL	TRUE	meNOG15983	[S]	Cytoskeleton associated protein 2
isogroup00065	PREDICTED: prostaglandin H2 D-isomerase [Taeniopygia guttata]	XP_002192810.1	GO:0006631,GO:0016860,GO:0042749,GO:0031960,GO:0051234,GO:0012505,GO:0019840,GO:0005783,GO:0005634,GO:0044421	NA	NA	ENSTGUP00000002561	EOG4XSKQ8	NULL	NULL	TRUE	No Match	No process Id found	No annotation
isogroup00066	hypothetical protein BRAFLDRAFT_68885 [Branchiostoma floridae]	XP_002592563.1	-0	NA	NA	NA	NA	NA	NA	FALSE	NA	NA	NA
isogroup00067	PREDICTED: similar to calcium channel, voltage-dependent, alpha 2/delta subunit 1 [Taeniopygia guttata]	XP_002187320.1	GO:0043169,GO:0005245,GO:0034704,GO:0006816,GO:0042383,GO:0005783	NA	NA	NA	NA	NA	NA	TRUE	NA	NA	NA
isogroup00068	PREDICTED: C-type lectin domain family 5, member a-like [Oryctolagus cuniculus]	XP_002721884.1	GO:0005488,GO:0044425,GO:0016020	NA	NA	ENSTGUP00000012612	NA	NA	NA	TRUE	NA	NA	NA
isogroup00069	PREDICTED: ubiquitin associated protein 2 [Taeniopygia guttata]	XP_002188986.1	-0	NA	NA	ENSTGUP00000001751	EOG415GCT	NULL	NULL	TRUE	NA	NA	NA
isogroup00070	NA	NA	NA	NA	NA	NA	NA	NA	NA	TRUE	NA	NA	NA
isogroup00071	PREDICTED: similar to 18 kDa antrum mucosa protein [Gallus gallus]	XP_001233208.1	-0	NA	NA	NA	NA	NA	NA	FALSE	meNOG19791	[R]	Gastrokine 1 protein
isogroup00072	NA	NA	NA	NA	NA	NA	NA	NA	NA	TRUE	NA	NA	NA
isogroup00073	NA	NA	NA	NA	NA	ENSTGUP00000000844	EOG44J2K0	Q4G2S7	Zinc finger protein 216	TRUE	NA	NA	NA
isogroup00074	PREDICTED: similar to X Kell blood group precursor-related family, member 5 [Taeniopygia guttata]	XP_002186820.1	GO:0006952,GO:0001906	NA	NA	NA	NA	NA	NA	TRUE	No Match	No process Id found	No annotation
isogroup00075	PREDICTED: similar to alpha-keratin 10, partial [Taeniopygia guttata]	XP_002196114.1	GO:0009987,GO:0009314,GO:0009888,GO:0005488,GO:0010038,GO:0031981,GO:0007044,GO:0030154,GO:0044444,GO:0005198,GO:0005882	NA	NA	NA	NA	NA	NA	TRUE	NA	NA	NA
isogroup00076	PREDICTED: similar to acyl-CoA synthetase medium-chain family member 3 [Taeniopygia guttata]	XP_002192989.1	GO:0006631,GO:0005739,GO:0016877,GO:0000166,GO:0008015,GO:0031980	NA	NA	ENSTGUP00000009571	EOG4ZPDTX	NULL	NULL	TRUE	meNOG08918	[I]	Has medium-chain fatty acid:CoA ligase activity with broad substrate specificity . Acts on acids from C(4) to C and on the corresponding 3-hydroxy- and 2,3- or 3,4- unsaturated acids
isogroup00077	PREDICTED: coagulation factor X [Taeniopygia guttata]	XP_002191421.1	GO:0016477,GO:0004175,GO:0046872,GO:0008289,GO:0019538,GO:0010740,GO:0042598,GO:0016020,GO:0007596,GO:0046872,GO:0042598	NA	NA	ENSTGUP00000009397	EOG447FTB	NULL	NULL	TRUE	No Match	No process Id found	No annotation
isogroup00078	PREDICTED: hypothetical protein [Taeniopygia guttata]	XP_002191701.1	-0	NA	NA	NA	NA	NA	NA	TRUE	meNOG10050	[S]	Cdna: FLJ21986 fis, clone protein
isogroup00079	NA	NA	NA	NA	NA	NA	NA	NA	NA	TRUE	NA	NA	NA
isogroup00080	NA	NA	NA	NA	NA	NA	NA	NA	NA	TRUE	NA	NA	NA
isogroup00081	PREDICTED: phosphodiesterase 8A [Taeniopygia guttata]	XP_002197049.1	GO:0004114,GO:0004871,GO:0006351,GO:0009123,GO:0023060,GO:0043169,GO:0050794,GO:0050796	NA	NA	ENSTGUP00000007884	EOG4SBDX7	NULL	NULL	TRUE	meNOG05714	[T]	Phosphodiesterase
isogroup00082	PREDICTED: lactotransferrin [Taeniopygia guttata]	XP_002192726.1	GO:0030005,GO:0005506,GO:0000041	NA	NA	ENSTGUP00000006788	EOG4CRKZG	NULL	NULL	TRUE	No Match	No process Id found	No annotation
isogroup00083	putative neuro-oncological ventral antigen 1-like protein [Taeniopygia guttata]	ACH43714.1	GO:0000377,GO:0048731,GO:0003723,GO:0007267,GO:0007610,GO:0031981	NA	NA	ENSTGUP00000012159	NA	NA	NA	TRUE	NA	NA	NA
isogroup00084	DNA-dependent protein kinase catalytic subunit [Gallus gallus]	AAR28760.1	-0	NA	NA	NA	NA	NA	NA	TRUE	NA	NA	NA
isogroup00085	PREDICTED: similar to hCG2010338, partial [Taeniopygia guttata]	XP_002200246.1	GO:0005488	NA	NA	NA	NA	NA	NA	TRUE	NA	NA	NA
isogroup00086	NA	NA	NA	NA	NA	NA	NA	NA	NA	TRUE	NA	NA	NA
isogroup00087	PREDICTED: WD repeat domain 75 [Gallus gallus]	XP_001233408.1	GO:0031981	NA	NA	ENSTGUP00000011256	EOG4XD3QN	NULL	NULL	TRUE	NA	NA	NA
isogroup00088	PREDICTED: LIM domain 7 [Taeniopygia guttata]	BAA74881.2	GO:0005911,GO:0043234,GO:0046914,GO:0008092,GO:0007155,GO:0043231,GO:0019787,GO:0046872,GO:0008092	NA	NA	ENSTGUP00000012916	EOG49GKFQ	NULL	NULL	TRUE	No Match	No process Id found	No annotation
isogroup00089	PREDICTED: similar to family with sequence similarity 13, member C1 [Taeniopygia guttata]	XP_002188428.1	-0	NA	NA	NA	NA	NA	NA	TRUE	NA	NA	NA
isogroup00090	PREDICTED: sarcolemma associated protein [Taeniopygia guttata]	XP_002197616.1	GO:0043234,GO:0005886,GO:0005515,GO:0003012,GO:0044267,GO:0016021,GO:0005783,GO:0015630,GO:0005856	NA	NA	ENSTGUP00000007595	EOG43BMN8	NULL	NULL	TRUE	NA	NA	NA
isogroup00091	PREDICTED: Janus kinase 2 [Taeniopygia guttata]	XP_002195436.1	GO:0031958,GO:0006954,GO:0001775,GO:0042506,GO:0035468,GO:0009888,GO:0051427,GO:0007162,GO:0032611,GO:0006809,GO:0034399,GO:0007169,GO:0035406,GO:0043232,GO:0005626,GO:0035400,GO:0008016,GO:0043523,GO:0051100,GO:0001934,GO:0019900,GO:0016477,GO:0004716,GO:0032559,GO:0044459,GO:0007409,GO:0006979,GO:0030099,GO:0005126,GO:0000060,GO:0019904,GO:0008629,GO:0009850,GO:0008283,GO:0014065,GO:0010922,GO:…	NA	NA	ENSTGUP00000005279	EOG4PZJ5W	NULL	NULL	TRUE	meNOG07325	[T]	Tyrosine protein kinase
isogroup00092	PREDICTED: spectrin, beta, non-erythrocytic 1 [Taeniopygia guttata]	XP_002199683.1	GO:0031981,GO:0032991,GO:0006468,GO:0005515,GO:0016020,GO:0000060,GO:0030864	NA	NA	ENSTGUP00000007439	EOG4WWRHM	NULL	NULL	TRUE	NA	NA	NA
isogroup00093	PREDICTED: similar to olfactory receptor, family 5, subfamily U, member 1 [Taeniopygia guttata]	XP_002192929.1	-0	NA	NA	NA	NA	NA	NA	TRUE	meNOG15189	[T]	Olfactory receptor
isogroup00094	PREDICTED: splicing factor, arginine/serine-rich 7 [Taeniopygia guttata]	XP_002199213.1	GO:0046914,GO:0003676,GO:0043231,GO:0006396	NA	NA	ENSTGUP00000002163	EOG4Z62PZ	B5FZ53	Putative splicing factor arginine/serine-rich 7 variant 2	TRUE	NA	NA	NA
isogroup00095	PREDICTED: similar to dystrobrevin, alpha [Taeniopygia guttata]	XP_419187.2	GO:0046914,GO:0007268,GO:0042598,GO:0016010,GO:0044424,GO:0044459	NA	NA	ENSTGUP00000011145	EOG40GCQ7	NULL	NULL	TRUE	NA	NA	NA
isogroup00096	NA	NA	NA	NA	NA	NA	NA	NA	NA	TRUE	NA	NA	NA
isogroup00097	PREDICTED: transforming, acidic coiled-coil containing protein 3 [Taeniopygia guttata]	XP_002198416.1	GO:0000226,GO:0005515,GO:0005737,GO:0005815,GO:0006412,GO:0007017,GO:0007049,GO:0007051,GO:0007399,GO:0008283,GO:0009987,GO:0021543,GO:0021846,GO:0030900,GO:0032991,GO:0042992,GO:0048513,GO:0048519,GO:0048534,GO:0050794,GO:0050896,GO:0051641	NA	NA	ENSTGUP00000010949	EOG4H9XK8	NULL	NULL	TRUE	meNOG08264	[Z]	Transforming, acidic coiled-coil containing protein 3
isogroup00098	IQ motif containing GTPase activating protein 2 [Xenopus laevis]	NP_001082588.1	GO:0003677,GO:0004857,GO:0005083,GO:0005856,GO:0006351,GO:0007264,GO:0008047,GO:0008092,GO:0009987,GO:0015629,GO:0016020,GO:0019902,GO:0023060,GO:0031981,GO:0032991,GO:0042995	NA	NA	ENSTGUP00000004223	EOG4P8FH6	NULL	NULL	TRUE	meNOG04453	[T]	Gtpase activating
isogroup00099	PREDICTED: N-acetylated alpha-linked acidic dipeptidase 2 [Taeniopygia guttata]	XP_002188080.1	GO:0043169,GO:0019538,GO:0006725,GO:0008238,GO:0042133,GO:0016021,GO:0031224	NA	NA	NA	NA	NA	NA	TRUE	NA	NA	NA
isogroup00100	PREDICTED: similar to 1-phosphatidylinositol-4,5-bisphosphate phosphodiesterase gamma 2 [Taeniopygia guttata]	XP_002194697.1	GO:0004434,GO:0060089,GO:0016020,GO:0010467,GO:0004620,GO:0012501,GO:0005626,GO:0050851,GO:0032957,GO:0051480,GO:0023060,GO:0010038,GO:0002313,GO:0002237,GO:0006644,GO:0005488,GO:0032236	NA	NA	ENSTGUP00000004589	EOG4VDPXP	NULL	NULL	TRUE	meNOG05151	[I]	Phospholipase c
isogroup00101	NA	NA	NA	Hs13375789	KOG2201	NA	NA	NA	NA	TRUE	NA	NA	NA
isogroup00102	PREDICTED: phytanoyl-CoA 2-hydroxylase [Taeniopygia guttata]	XP_002192547.1	GO:0009062,GO:0048731,GO:0043169,GO:0050953,GO:0019842,GO:0042579,GO:0016701	NA	NA	ENSTGUP00000002343	EOG4KWJTB	NULL	NULL	TRUE	meNOG05785	[I]	Phytanoyl-Coa protein
isogroup00103	actin binding LIM protein family, member 2 isoform 6 [Homo sapiens]	NP_115808.3	GO:0008092,GO:0006996,GO:0006357,GO:0005856,GO:0046914,GO:0043292	NA	NA	ENSTGUP00000010552	EOG4Z62NJ	NULL	NULL	TRUE	meNOG04452	[Z]	Actin binding LIM protein
isogroup00104	PREDICTED: MCF.2 cell line derived transforming sequence-like [Taeniopygia guttata]	XP_002191256.1	GO:0005088,GO:0006917,GO:0035091,GO:0007266,GO:0031252,GO:0043231,GO:0044444,GO:0016020	NA	NA	ENSTGUP00000009368	EOG4K0QMP	NULL	NULL	TRUE	meNOG06849	[T]	Transforming protein
isogroup00105	NA	NA	NA	NA	NA	NA	NA	NA	NA	TRUE	NA	NA	NA
isogroup00106	PREDICTED: carboxylesterase 1 (monocyte/macrophage serine esterase 1) [Taeniopygia guttata]	XP_002189747.1	GO:0006631,GO:0005783,GO:0016291,GO:0016788,GO:0006631	NA	NA	ENSTGUP00000009973	EOG466VM9	NULL	NULL	TRUE	meNOG11887	[R]	Carboxylesterase
isogroup00107	3 beta-hydroxysteroid dehydrogenase 1 [Taeniopygia guttata]	NP_001041729.1	GO:0019866,GO:0044425,GO:0006694,GO:0005740,GO:0042598,GO:0003824,GO:0005783,GO:0005789,GO:0016491,GO:0008152	NA	NA	NA	NA	NA	NA	TRUE	NA	NA	NA
isogroup00108	PREDICTED: similar to T cell receptor gamma [Gallus gallus]	AAB92325.1	-0	NA	NA	ENSTGUP00000001930	EOG4Z36G4	NULL	NULL	TRUE	NA	NA	NA
isogroup00109	PREDICTED: similar to cardiac triadin [Gallus gallus]	XP_419757.2	GO:0009987,GO:0005737,GO:0016020	NA	NA	ENSTGUP00000012173	EOG4QZ7NP	NULL	NULL	TRUE	No Match	No process Id found	No annotation
isogroup00110	PREDICTED: hypothetical protein [Taeniopygia guttata]	XP_002199606.1	GO:0044464,GO:0008047,GO:0023060	NA	NA	ENSTGUP00000001220	EOG479F70	NULL	NULL	TRUE	NA	NA	NA
isogroup00111	NA	NA	NA	NA	NA	NA	NA	NA	NA	TRUE	NA	NA	NA
isogroup00112	PREDICTED: similar to chemokine receptor 5 [Taeniopygia guttata]	XP_002198821.1	GO:0007166,GO:0004950,GO:0031224,GO:0023060	NA	NA	NA	NA	NA	NA	TRUE	meNOG13686	[T]	Chemokine protein
isogroup00113	PREDICTED: ICER protein [Taeniopygia guttata]	XP_002190365.1	GO:0003677,GO:0003713,GO:0005515,GO:0006351,GO:0006664,GO:0007623,GO:0019318,GO:0019935,GO:0023060,GO:0030522,GO:0030528,GO:0032502,GO:0032787,GO:0043231,GO:0043234,GO:0044281,GO:0048232	NA	NA	ENSTGUP00000000942	EOG402WSR	NULL	NULL	TRUE	No Match	No process Id found	No annotation
isogroup00114	PREDICTED: similar to cytochrome P450 A 37 [Taeniopygia guttata]	XP_002190708.1	GO:0005506,GO:0005515,GO:0006721,GO:0006775,GO:0008152,GO:0008202,GO:0008289,GO:0008395,GO:0009820,GO:0010038,GO:0016020,GO:0016709,GO:0016712,GO:0017144,GO:0031090,GO:0031667,GO:0031960,GO:0032502,GO:0033695,GO:0042493,GO:0042598,GO:0043231,GO:0044425,GO:0055114,GO:0070643	NA	NA	ENSTGUP00000008133	EOG4ZW59X	NULL	NULL	TRUE	meNOG10040	[Q]	Cytochrome protein
isogroup00115	PREDICTED: polymerase (RNA) II (DNA directed) polypeptide B, 140kDa [Taeniopygia guttata]	XP_002192218.1	GO:0043169,GO:0006396,GO:0006354,GO:0003676,GO:0006352,GO:0016591,GO:0034062,GO:0001882,GO:0016301	Hs4505941	KOG0214	ENSTGUP00000003037	EOG4JQ3WQ	NULL	NULL	TRUE	NA	NA	NA
isogroup00116	PREDICTED: transforming, acidic coiled-coil containing protein 2 [Taeniopygia guttata]	XP_002191216.1	GO:0005856,GO:0007051,GO:0051427,GO:0021543,GO:0021846,GO:0030900,GO:0000226,GO:0007399,GO:0007017,GO:0043229	NA	NA	ENSTGUP00000011652	EOG44QT02	NULL	NULL	TRUE	NA	NA	NA
isogroup00117	PREDICTED: similar to transmembrane protein 27 [Taeniopygia guttata]	XP_002194273.1	GO:0016020,GO:0019538,GO:0008238,GO:0031224	NA	NA	ENSTGUP00000008226	EOG4XKV8H	NULL	NULL	TRUE	meNOG14756	[R]	Collectrin protein
isogroup00118	NA	NA	NA	At5g10260	KOG0094	NA	NA	NA	NA	TRUE	NA	NA	NA
isogroup00119	PREDICTED: hypothetical protein [Gallus gallus]	XP_001234492.1	GO:0044459,GO:0031090,GO:0043231	NA	NA	NA	NA	NA	NA	TRUE	NA	NA	NA
isogroup00120	PREDICTED: similar to fast myosin heavy chain HCII [Taeniopygia guttata]	XP_002187761.1	GO:0003774,GO:0005488,GO:0005515,GO:0005737,GO:0007009,GO:0008092,GO:0016459,GO:0016460,GO:0017111,GO:0030017,GO:0030029,GO:0032559,GO:0043231,GO:0043292,GO:0048513	NA	NA	NA	NA	NA	NA	TRUE	NA	NA	NA
isogroup00121	PREDICTED: similar to CLIC5 [Taeniopygia guttata]	XP_002189758.1	GO:0050905,GO:0005488,GO:0043231,GO:0015630,GO:0050954,GO:0002093,GO:0015698,GO:0044444,GO:0033036,GO:0000267,GO:0022414,GO:0005902,GO:0005254,GO:0034702	NA	NA	ENSTGUP00000013640	EOG40S0FN	NULL	NULL	TRUE	meNOG08473	[S]	Chloride intracellular channel protein
isogroup00122	PREDICTED: CDK5 regulatory subunit associated protein 1-like 1 [Taeniopygia guttata]	XP_002191115.1	GO:0016070,GO:0031224,GO:0051536,GO:0043169	NA	NA	ENSTGUP00000006530	EOG4RJG1D	NULL	NULL	TRUE	meNOG05712	[R]	CDK5 regulatory subunit-associated protein 1-like
isogroup00123	PREDICTED: similar to PDZ and LIM domain 5 isoform 6 [Monodelphis domestica]	XP_001365676.1	GO:0008092,GO:0005626,GO:0007416,GO:0048814,GO:0046872,GO:0031674,GO:0019901,GO:0044430,GO:0046914	NA	NA	ENSTGUP00000000418	EOG4XSKPZ	NULL	NULL	TRUE	No Match	No process Id found	No annotation
isogroup00124	PREDICTED: similar to RIKEN cDNA 2310026E23 [Taeniopygia guttata]	NP_989718.1	GO:0043231	NA	NA	NA	NA	NA	NA	TRUE	NA	NA	NA
isogroup00125	PREDICTED: hypothetical protein [Gallus gallus]	XP_429498.1	-0	NA	NA	NA	NA	NA	NA	TRUE	No Match	No process Id found	No annotation
isogroup00126	steroidogenic acute regulatory protein [Taeniopygia guttata]	NP_001070154.1	GO:0006810,GO:0032868,GO:0007417,GO:0043231,GO:0006694,GO:0048167,GO:0032934,GO:0015248,GO:0010720,GO:0000302,GO:0006916,GO:0010038,GO:0044444,GO:0031667	NA	NA	ENSTGUP00000004923	EOG4JWVF2	Q6RCE2	Steroidogenic acute regulatory protein	TRUE	meNOG08342	[I]	Steroidogenic acute regulatory protein
isogroup00127	PREDICTED: similar to KIAA1102 protein [Gallus gallus]	XP_420734.2	GO:0005911,GO:0046914,GO:0008092,GO:0007155,GO:0030036,GO:0008092,GO:0043169,GO:0046872	NA	NA	NA	NA	NA	NA	TRUE	NA	NA	NA
isogroup00128	NA	NA	NA	NA	NA	NA	NA	NA	NA	TRUE	NA	NA	NA
isogroup00129	NA	NA	NA	NA	NA	NA	NA	NA	NA	TRUE	NA	NA	NA
isogroup00130	PREDICTED: similar to SH3/ankyrin domain gene 2 [Taeniopygia guttata]	XP_002188103.1	GO:0001664,GO:0005626,GO:0007417,GO:0019904,GO:0023033,GO:0030159,GO:0030427,GO:0042995,GO:0043005,GO:0044430,GO:0044459	NA	NA	ENSTGUP00000005742	EOG48PMJ9	NULL	NULL	TRUE	NA	NA	NA
isogroup00131	NA	NA	NA	NA	NA	NA	NA	NA	NA	TRUE	NA	NA	NA
isogroup00132	PREDICTED: similar to delangin [Gallus gallus]	XP_425012.2	GO:0003007,GO:0000122,GO:0030528,GO:0010165,GO:0042633,GO:0007417,GO:0001822,GO:0043231,GO:0043583,GO:0016575,GO:0048547,GO:0009790,GO:0050954,GO:0040008,GO:0019904,GO:0001654,GO:0008104,GO:0043234,GO:0035112,GO:0007064,GO:0033554,GO:0019899,GO:0035136	NA	NA	NA	NA	NA	NA	TRUE	meNOG05529	[BDL]	Nipped-B-Like protein
isogroup00133	PREDICTED: abl-interactor 1 isoform [Gallus gallus]	XP_001233769.1	GO:0043231,GO:0044459,GO:0007167,GO:0043232,GO:0031252,GO:0005624,GO:0042995,GO:0005515,GO:0044444,GO:0030295,GO:0008283,GO:0009952,GO:0030427	NA	NA	ENSTGUP00000001166	EOG4PZJ6Q	NULL	NULL	TRUE	NA	NA	NA
isogroup00134	NA	NA	NA	NA	NA	NA	NA	NA	NA	TRUE	NA	NA	NA
isogroup00135	family with sequence similarity 13, member A1 [Taeniopygia guttata]	NP_001170897.1	GO:0044464,GO:0023060	NA	NA	ENSTGUP00000003154	EOG43JC3Z	NULL	NULL	TRUE	meNOG12019	[T]	Protein FAM13A1
isogroup00136	PREDICTED: similar to aspartyl(asparaginyl)beta-hydroxylase; HAAH [Taeniopygia guttata]	XP_002197252.1	GO:0005488,GO:0032501,GO:0005198,GO:0044464,GO:0018126,GO:0046872,GO:0031227,GO:0003012,GO:0016706,GO:0016701,GO:0035107,GO:0005198,GO:0008283,GO:0031224,GO:0018126,GO:0046872,GO:0003012,GO:0016491,GO:0035107,GO:0005198,GO:0008283,GO:0032501	NA	NA	ENSTGUP00000011577	EOG42FSK2	NULL	NULL	TRUE	NA	NA	NA
isogroup00137	PREDICTED: similar to Carbonic anhydrase-related protein (CARP) (CA-VIII) [Gallus gallus]	XP_419221.2	GO:0044237,GO:0019932,GO:0046914,GO:0044424,GO:0016836	NA	NA	ENSTGUP00000011522	EOG4W6NWN	NULL	NULL	TRUE	meNOG09507	[R]	Carbonic anhydrase
isogroup00138	PREDICTED: similar to deoxynucleotidyltransferase, terminal, interacting protein 2 [Taeniopygia guttata]	XP_002189712.1	-0	NA	NA	ENSTGUP00000006043	EOG4QFWF9	NULL	NULL	TRUE	meNOG14352	[S]	Regulates the transcriptional activity of DNTT and ESR1. May function as a chromatin remodeling protein
isogroup00139	NA	NA	NA	NA	NA	NA	NA	NA	NA	TRUE	NA	NA	NA
isogroup00140	PREDICTED: similar to alpha-1-antitrypsin [Taeniopygia guttata]	XP_002200216.1	GO:0030414	NA	NA	ENSTGUP00000017969	EOG4CG088	NULL	NULL	TRUE	meNOG12956	[V]	Inhibitor protein
isogroup00141	PREDICTED: hypothetical protein [Gallus gallus]	XP_422316.2	-0	NA	NA	NA	NA	NA	NA	TRUE	No Match	No process Id found	No annotation
isogroup00142	RNA binding motif protein, X-linked [Gallus gallus]	NP_001073196.1	GO:0043231,GO:0003676,GO:0000245,GO:0042802,GO:0030529,GO:0006350	At3g47120	KOG0126	ENSTGUP00000002202	EOG4CNQSK	NULL	NULL	TRUE	meNOG14383	[A]	Rna-Binding protein
isogroup00143	PREDICTED: putative iron-sulfur cluster scaffold protein Nfu variant 3 [Taeniopygia guttata]	XP_002196481.1	GO:0031163,GO:0046914,GO:0051536,GO:0043231,GO:0044444	NA	NA	ENSTGUP00000003996	EOG4TB4C3	B5FZQ4	Putative iron-sulfur cluster scaffold protein Nfu variant 3	TRUE	meNOG11441	[O]	NFU1 iron-sulfur cluster scaffold homolog protein
isogroup00144	PREDICTED: similar to putative immunoglobulin J polypeptide [Taeniopygia guttata]	XP_002194859.1	GO:0006955	NA	NA	ENSTGUP00000001712	EOG42V8HH	NULL	NULL	TRUE	meNOG19099	No process Id found	Immunoglobulin protein
isogroup00145	NA	NA	NA	NA	NA	NA	NA	NA	NA	FALSE	NA	NA	NA
isogroup00146	NA	NA	NA	NA	NA	NA	NA	NA	NA	TRUE	NA	NA	NA
isogroup00147	NA	NA	NA	NA	NA	NA	NA	NA	NA	TRUE	NA	NA	NA
isogroup00148	PREDICTED: cathepsin L2 [Taeniopygia guttata]	XP_002191976.1	GO:0019538,GO:0004175	Hs17440866	KOG2472	NA	NA	NA	NA	TRUE	NA	NA	NA
isogroup00149	PREDICTED: similar to mCG21061 [Taeniopygia guttata]	XP_002199086.1	GO:0046914,GO:0012506,GO:0031224,GO:0003824	NA	NA	ENSTGUP00000005998	EOG43N7CF	NULL	NULL	TRUE	NA	NA	NA
isogroup00150	PREDICTED: myomesin (M-protein) 2, 165kDa [Taeniopygia guttata]	XP_002194376.1	GO:0005198,GO:0003012	NA	NA	ENSTGUP00000013305	EOG4HQDHF	NULL	NULL	TRUE	meNOG12011	[Z]	M-Protein
isogroup00151	PREDICTED: similar to supervillin (archvillin) (SVIL) [Gallus gallus]	XP_418577.2	GO:0005856,GO:0014706,GO:0043231,GO:0030016,GO:0016020,GO:0015629	NA	NA	ENSTGUP00000001067	EOG4BZN1P	NULL	NULL	TRUE	meNOG06037	[Z]	Supervillin protein
isogroup00152	PREDICTED: similar to xylulokinase homolog [Gallus gallus]	XP_418537.1	GO:0016773,GO:0019321,GO:0032559	NA	NA	NA	NA	NA	NA	TRUE	meNOG05097	[G]	Xylulose kinase
isogroup00153	PREDICTED: period homolog 2 [Taeniopygia guttata]	XP_002188433.1	GO:0005488,GO:0043231,GO:0023060,GO:0048511,GO:0000122,GO:0009648,GO:0000302	NA	NA	ENSTGUP00000005554	EOG48D0TV	NULL	NULL	TRUE	NA	NA	NA
isogroup00154	PREDICTED: similar to THO complex 2 [Gallus gallus]	XP_420332.2	GO:0000346,GO:0005488,GO:0006406,GO:0006396,GO:0003676	NA	NA	ENSTGUP00000003816	EOG42BX7P	NULL	NULL	TRUE	meNOG04174	[K]	THO complex subunit 2 (Tho2)
isogroup00155	hypothetical protein NEMVEDRAFT_v1g61333 [Nematostella vectensis]	XP_001621799.1	-0	NA	NA	NA	NA	NA	NA	FALSE	NA	NA	NA
isogroup00156	PREDICTED: similar to type II keratin K6h [Gallus gallus]	XP_428850.2	GO:0008283,GO:0009888,GO:0005882,GO:0048869,GO:0005198	NA	NA	ENSTGUP00000004132	EOG4P8FJ6	NULL	NULL	TRUE	meNOG13876	[Z]	Keratin type II protein
isogroup00157	NA	NA	NA	NA	NA	NA	NA	NA	NA	TRUE	No Match	No process Id found	No annotation
isogroup00158	PREDICTED: bridging integrator 1 [Taeniopygia guttata]	XP_002192499.1	GO:0005856,GO:0030154,GO:0046983,GO:0030136,GO:0019899,GO:0006897,GO:0051704,GO:0032501,GO:0016192,GO:0005856,GO:0005624	NA	NA	ENSTGUP00000005037	EOG4G4GQ2	NULL	NULL	TRUE	NA	NA	NA
isogroup00159	PREDICTED: early endosome antigen 1 [Taeniopygia guttata]	XP_002188833.1	GO:0005626,GO:0019898,GO:0043234,GO:0046914,GO:0042802,GO:0005768,GO:0006944,GO:0035091,GO:0016197,GO:0005769	NA	NA	ENSTGUP00000008495	EOG4MSCXG	NULL	NULL	TRUE	meNOG11232	[R]	Early endosome antigen 1 protein
isogroup00160	PREDICTED: phosphodiesterase 6H, cGMP-specific, cone, gamma [Taeniopygia guttata]	XP_002192433.1	GO:0004112,GO:0019002,GO:0000165,GO:0007186,GO:0050953,GO:0030234,GO:0007173	NA	NA	ENSTGUP00000009485	EOG43210Q	NULL	NULL	TRUE	No Match	No process Id found	No annotation
isogroup00161	PREDICTED: similar to cajalin 2 [Gallus gallus]	XP_416168.2	GO:0005886,GO:0005634,GO:0044446,GO:0042995,GO:0030425,GO:0044459,GO:0016604,GO:0044430	NA	NA	NA	NA	NA	NA	TRUE	NA	NA	NA
isogroup00162	PREDICTED: Taeniopygia guttata similar to p21-activated kinase 3	XP_002189157.1	GO:0019899,GO:0017016,GO:0004672,GO:0044237,GO:0000166,GO:0016301,GO:0019904,GO:0032501,GO:0032559,GO:0009850	SPAC9G1.09	KOG0201	NA	NA	NA	NA	TRUE	meNOG04132	[T]	Serine/Threonine-Protein kinase pak
isogroup00163	PREDICTED: serine (or cysteine) proteinase inhibitor, clade H, member 1 [Taeniopygia guttata]	XP_002190418.1	GO:0009059,GO:0050896,GO:0005515,GO:0043231,GO:0010467,GO:0044444,GO:0004866,GO:0030198,GO:0009059,GO:0050896,GO:0044432	NA	NA	ENSTGUP00000013881	EOG43FGX2	NULL	NULL	TRUE	meNOG08780	[V]	Serpin H1 precursor (Collagen-binding protein)
isogroup00164	PREDICTED: tektin 1 [Taeniopygia guttata]	XP_002197180.1	GO:0015630,GO:0007010	NA	NA	ENSTGUP00000009294	EOG4T4CVV	NULL	NULL	TRUE	meNOG08906	[Z]	Structural component of ciliary and flagellar microtubules. Forms filamentous polymers in the walls of ciliary and flagellar protein
isogroup00165	NA	NA	NA	NA	NA	NA	NA	NA	NA	FALSE	NA	NA	NA
isogroup00166	periostin, osteoblast specific factor [Gallus gallus]	NP_001025712.1	GO:0048513,GO:0043062,GO:0005539,GO:0031012	NA	NA	NA	NA	NA	NA	TRUE	NA	NA	NA
isogroup00167	PREDICTED: similar to inter-alpha trypsin inhibitor heavy chain precursor 5 [Gallus gallus]	XP_417299.2	GO:0030203,GO:0004866	NA	NA	ENSTGUP00000002152	EOG4ZKJKT	NULL	NULL	TRUE	meNOG10022	No process Id found	Inter-Alpha trypsin inhibitor heavy chain protein
isogroup00168	PREDICTED: hydroxymethylbilane synthase [Taeniopygia guttata]	XP_002187797.1	GO:0006779,GO:0043231,GO:0005694,GO:0016765,GO:0048037,GO:0018065,GO:0022892	NA	NA	NA	NA	NA	NA	TRUE	NA	NA	NA
isogroup00169	PREDICTED: mucin protein [Taeniopygia guttata]	XP_002198208.1	GO:0033273,GO:0009987,GO:0005198,GO:0005488	NA	NA	ENSTGUP00000009822	EOG4MW861	NULL	NULL	TRUE	meNOG07259	[W]	Precursor
isogroup00170	PREDICTED: eukaryotic translation initiation factor 5 [Taeniopygia guttata]	XP_002200614.1	GO:0008135,GO:0006413,GO:0032561,GO:0044444,GO:0017111	HsM4503543	KOG2767	ENSTGUP00000013228	EOG47D9GG	NULL	NULL	TRUE	No Match	No process Id found	No annotation
isogroup00171	PREDICTED: alpha-2-macroglobulin [Taeniopygia guttata]	XP_002190117.1	GO:0044421,GO:0030414,GO:0005488	NA	NA	ENSTGUP00000018261	EOG4WSW8S	NULL	NULL	TRUE	NA	NA	NA
isogroup00172	PREDICTED: dedicator of cytokinesis 10 [Taeniopygia guttata]	XP_002198204.1	GO:0017016,GO:0032561,GO:0005088	Hs22048501_2	KOG2007	ENSTGUP00000008372	EOG461432	NULL	NULL	TRUE	meNOG04567	[T]	Dedicator of cytokinesis protein
isogroup00173	PREDICTED: similar to Protein CREG1 [Taeniopygia guttata]	XP_002190994.1	GO:0003712,GO:0043234,GO:0040007,GO:0032501,GO:0006351	NA	NA	ENSTGUP00000013906	EOG4J3WJ6	NULL	NULL	TRUE	No Match	No process Id found	No annotation
isogroup00174	N-ethylmaleimide-sensitive factor attachment protein, alpha [Xenopus laevis]	NP_001085874.1	GO:0030154,GO:0007417,GO:0048193,GO:0016044,GO:0031201,GO:0043231,GO:0008105,GO:0000149,GO:0015031	Hs4505329	KOG1586	ENSTGUP00000007716	EOG428227	NULL	NULL	TRUE	meNOG05674	[I]	N-Ethylmaleimide sensitive fusion protein attachment protein
isogroup00175	PREDICTED: similar to Mad2 gene product [Taeniopygia guttata]	XP_002194017.1	GO:0000278,GO:0000578,GO:0001649,GO:0001704,GO:0001837,GO:0002088,GO:0002376,GO:0002682,GO:0003007,GO:0005072,GO:0005160,GO:0005667,GO:0006357,GO:0006468,GO:0006915,GO:0006950,GO:0007049,GO:0007179,GO:0007440,GO:0007507,GO:0009746,GO:0009952,GO:0012502,GO:0014706,GO:0016020,GO:0016049,GO:0019048,GO:0019866,GO:0019899,GO:0019900,GO:0022402,GO:0030072,GO:0030323,GO:0030528,GO:0032583,GO:0032906,GO:…	NA	NA	ENSTGUP00000000024	EOG48PMK5	NULL	NULL	TRUE	NA	NA	NA
isogroup00176	PREDICTED: similar to Acylphosphatase-2 [Taeniopygia guttata]	XP_002199707.1	GO:0016787,GO:0006793,GO:0016818,GO:0043231	NA	NA	ENSTGUP00000007442	EOG4XD3SN	NULL	NULL	TRUE	meNOG21304	[C]	Acylphosphatase
isogroup00177	PREDICTED: protein tyrosine phosphatase, receptor type, K [Taeniopygia guttata]	XP_002190804.1	GO:0000302,GO:0004725,GO:0004871,GO:0006350,GO:0007044,GO:0007178,GO:0008285,GO:0009411,GO:0016021,GO:0016311,GO:0016477,GO:0019900,GO:0023060,GO:0031252,GO:0031513,GO:0034613,GO:0043005,GO:0044297,GO:0051726,GO:0070161	NA	NA	ENSTGUP00000012110	EOG4ZW595	NULL	NULL	TRUE	NA	NA	NA
isogroup00178	PREDICTED: PDZ and LIM domain protein 3 [Taeniopygia guttata]	XP_002192333.1	GO:0005856,GO:0014706,GO:0046914,GO:0008092,GO:0031252,GO:0030036,GO:0031981,GO:0031674,GO:0005198	NA	NA	ENSTGUP00000007059	EOG4DR9CT	NULL	NULL	TRUE	NA	NA	NA
isogroup00179	PREDICTED: hypothetical protein, partial [Gallus gallus]	XP_001234936.1	-0	NA	NA	NA	NA	NA	NA	NA	NA	NA	NA
isogroup00180	PREDICTED: BCL2-associated transcription factor 1 [Taeniopygia guttata]	XP_002194446.1	GO:0012502,GO:0030528,GO:0003676,GO:0006915,GO:0031981,GO:0006350	NA	NA	ENSTGUP00000011175	EOG4C2H94	NULL	NULL	TRUE	NA	NA	NA
isogroup00181	PREDICTED: similar to deleted in malignant brain tumors 1 [Taeniopygia guttata]	XP_002189335.1	GO:0001824,GO:0001832,GO:0004871,GO:0004888,GO:0005515,GO:0005626,GO:0006897,GO:0012505,GO:0015031,GO:0016023,GO:0019731,GO:0019899,GO:0030659,GO:0030666,GO:0030667,GO:0030855,GO:0031012,GO:0031090,GO:0031667,GO:0042802,GO:0042995,GO:0044281,GO:0044425,GO:0044446,GO:0044459,GO:0048545,GO:0050896,GO:0051635,GO:0051704	NA	NA	NA	NA	NA	NA	TRUE	No Match	No process Id found	No annotation
isogroup00182	PREDICTED: similar to pol-like protein ENS-3 [Taeniopygia guttata]	XP_002189107.1	GO:0006259,GO:0003676,GO:0003824	NA	NA	NA	NA	NA	NA	TRUE	NA	NA	NA
isogroup00183	A-kinase anchor protein 9 [Gallus gallus]	NP_997062.2	GO:0005856,GO:0005488,GO:0043231,GO:0044444,GO:0043229,GO:0051234,GO:0005815,GO:0005515,GO:0043231,GO:0007267,GO:0023060	NA	NA	ENSTGUP00000001490	EOG4SBDX1	NULL	NULL	TRUE	No Match	No process Id found	No annotation
isogroup00184	PREDICTED: type XXIII collagen alpha 1 chain [Taeniopygia guttata]	XP_002196038.1	GO:0006519,GO:0043231,GO:0008483,GO:0048037,GO:0016769	YLR438w	KOG1402	NA	NA	NA	NA	TRUE	NA	NA	NA
isogroup00185	ORF2 [Platemys spixii]	BAA88337.1	-0	NA	NA	NA	NA	NA	NA	TRUE	NA	NA	NA
isogroup00186	polymerase [Crane hepatitis B virus]	CAD29590.1	GO:0005488,GO:0004518,GO:0016779	NA	NA	NA	NA	NA	NA	TRUE	NA	NA	NA
isogroup00187	PREDICTED: similar to RNF170 protein [Taeniopygia guttata]	XP_002189464.1	GO:0031224,GO:0046914,GO:0046872,GO:0016020	NA	NA	ENSTGUP00000000244	EOG4NKBWC	NULL	NULL	TRUE	meNOG08810	[O]	Ring finger protein 170
isogroup00188	PREDICTED: axonemal beta heavy chain dynein type 11-like [Danio rerio]	XP_002664905.1	GO:0048870,GO:0030286,GO:0007017,GO:0003774,GO:0032559,GO:0042995,GO:0009855,GO:0032559	NA	NA	ENSTGUP00000005932	EOG4PC9R8	NULL	NULL	FALSE	No Match	No process Id found	No annotation
isogroup00189	PREDICTED: similar to SLAIN motif-containing protein 1 [Taeniopygia guttata]	XP_002197430.1	GO:0009913,GO:0044424	NA	NA	NA	NA	NA	NA	FALSE	NA	NA	NA
isogroup00190	PREDICTED: discs, large homolog 2 (Drosophila) [Taeniopygia guttata]	XP_002188492.1	GO:0005626,GO:0007600,GO:0007267,GO:0016776,GO:0016044,GO:0046983,GO:0007172,GO:0019904,GO:0044430,GO:0005886,GO:0044459	NA	NA	ENSTGUP00000013345	EOG447FSN	NULL	NULL	TRUE	No Match	No process Id found	No annotation
isogroup00191	RALBP1 associated Eps domain containing 1 [Gallus gallus]	NP_001012895.1	GO:0046872,GO:0005488	SPBC800.10c	KOG0998	ENSTGUP00000011264	EOG4Z36D5	NULL	NULL	TRUE	NA	NA	NA
isogroup00192	PREDICTED: similar to vaccinia related kinase [Taeniopygia guttata]	XP_002196914.1	GO:0006259,GO:0012505,GO:0046914,GO:0008283,GO:0043231,GO:0019953,GO:0003824	HsM4507279	KOG0580	ENSTGUP00000007024	EOG4RBQJZ	NULL	NULL	TRUE	NA	NA	NA
isogroup00193	PREDICTED: ABI family, member 3 (NESH) binding protein [Taeniopygia guttata]	XP_002190153.1	GO:0043062,GO:0005539,GO:0010810,GO:0005578	NA	NA	ENSTGUP00000014031	EOG4ZW59B	NULL	NULL	TRUE	meNOG12726	[R]	ABI gene family member 3 protein
isogroup00194	unknown [Gallus gallus]	AAC60281.1	GO:0009987,GO:0005488	NA	NA	NA	NA	NA	NA	FALSE	NA	NA	NA
isogroup00195	PREDICTED: similar to methylenetetrahydrofolate dehydrogenase (NADP dependent) 2-like [Taeniopygia guttata]	XP_002192217.1	GO:0006760,GO:0000097,GO:0004486,GO:0019238,GO:0006547,GO:0006163,GO:0008652,GO:0016787	NA	NA	NA	NA	NA	NA	TRUE	meNOG07048	[H]	Methylenetetrahydrofolate dehydrogenase
isogroup00196	PREDICTED: hypothetical protein [Taeniopygia guttata]	XP_002195553.1	GO:0031224	NA	NA	ENSTGUP00000010212	EOG4P5K8N	NULL	NULL	TRUE	meNOG06777	[S]	UPF0668 protein C10orf76
isogroup00197	PREDICTED: similar to glypican 4 [Taeniopygia guttata]	XP_002190431.1	GO:0016021,GO:0032502,GO:0043394,GO:0031012	NA	NA	ENSTGUP00000003090	EOG4THVT1	NULL	NULL	TRUE	meNOG07651	[T]	Glypican 4 protein
isogroup00198	PREDICTED: FYVE, RhoGEF and PH domain containing 6 [Taeniopygia guttata]	XP_002189315.1	GO:0043231,GO:0030035,GO:0005088,GO:0022604,GO:0046914,GO:0007010,GO:0043232,GO:0031252,GO:0032319,GO:0051020	NA	NA	ENSTGUP00000008665	EOG4HQDHG	NULL	NULL	TRUE	meNOG10026	[T]	FYVE, RhoGEF and PH domain-containing protein 6
isogroup00199	PREDICTED: similar to death domain-containing tumor necrosis factor receptor superfamily member 23 [Taeniopygia guttata]	XP_002197985.1	GO:0010952	NA	NA	ENSTGUP00000009370	EOG476K1M	NULL	NULL	FALSE	No Match	No process Id found	No annotation
isogroup00200	PREDICTED: similar to 1-acylglycerol-3-phosphate O-acyltransferase 9 [Taeniopygia guttata]	XP_002190013.1	GO:0008374,GO:0031929,GO:0006641,GO:0031090,GO:0043231,GO:0044425	NA	NA	ENSTGUP00000002209	EOG4Z62NH	NULL	NULL	TRUE	meNOG05843	[I]	Acyltransferase
isogroup00201	PREDICTED: golgi autoantigen, golgin subfamily a, 2 [Taeniopygia guttata]	XP_002194331.1	GO:0000267,GO:0044431,GO:0005515,GO:0005488,GO:0044431,GO:0005626,GO:0044297,GO:0032991	NA	NA	ENSTGUP00000003871	EOG48WC1G	NULL	NULL	TRUE	NA	NA	NA
isogroup00202	NA	NA	NA	NA	NA	NA	NA	NA	NA	FALSE	NA	NA	NA
isogroup00203	NA	NA	NA	NA	NA	NA	NA	NA	NA	TRUE	NA	NA	NA
isogroup00204	PREDICTED: hypothetical protein [Gallus gallus]	XP_426111.2	-0	NA	NA	NA	NA	NA	NA	TRUE	meNOG14474	[S]	Annotation not available
isogroup00205	PREDICTED: similar to bullous pemphigoid antigen 1, 230/240kDa, AKA dystonin [Gallus gallus]	XP_419901.2	GO:0008017,GO:0009925,GO:0022402,GO:0005874,GO:0046872,GO:0007010,GO:0031410,GO:0005102,GO:0005578,GO:0007166,GO:0048667,GO:0031109,GO:0008088	NA	NA	ENSTGUP00000013205	EOG48SGS4	NULL	NULL	TRUE	NA	NA	NA
isogroup00206	NA	NA	NA	NA	NA	NA	NA	NA	NA	FALSE	NA	NA	NA
isogroup00207	PREDICTED: hypothetical protein [Gallus gallus]	XP_420800.2	GO:0003676,GO:0008092,GO:0006810,GO:0005102,GO:0032991,GO:0016772,GO:0015630	NA	NA	ENSTGUP00000010357	EOG4BVRT5	NULL	NULL	TRUE	meNOG13537	No process Id found	Associates with microtubules and may play a role in the microtubule-dependent transport of the GABA-B receptor. May play a role in JAK1 signaling and regulate microtubule cytoskeleton
isogroup00208	PREDICTED: similar to KIAA1486 protein [Taeniopygia guttata]	XP_002194453.1	-0	NA	NA	NA	NA	NA	NA	TRUE	meNOG12960	[S]	Annotation not available
isogroup00209	PREDICTED: similar to brain otoferlin [Gallus gallus]	XP_417320.2	GO:0044464,GO:0005886,GO:0043231,GO:0044444,GO:0044425	NA	NA	ENSTGUP00000003092	EOG4W6NV5	NULL	NULL	TRUE	meNOG06961	[M]	Fer-1-Like protein
isogroup00210	PREDICTED: similar to RANBP9 protein, partial [Taeniopygia guttata]	XP_002188250.1	GO:0065003,GO:0017016,GO:0043231,GO:0000226,GO:0015630	At1g61150	KOG2659	ENSTGUP00000006286	EOG4868C1	NULL	NULL	TRUE	meNOG06514	[R]	Ran binding protein
isogroup00211	PREDICTED: aldehyde dehydrogenase 8 family, member A1 [Taeniopygia guttata]	XP_002190915.1	GO:0016620,GO:0001523,GO:0035238,GO:0044424	NA	NA	ENSTGUP00000011870	EOG45HRX8	NULL	NULL	TRUE	meNOG04369	[C]	Converts 9-cis-retinal to 9-cis-retinoic acid. Has lower activity towards 13-cis-retinal. Has much lower activity towards all-trans-retinal. Has highest activity with benzaldehyde and decanal . Has a preference for NAD, but shows considerable activity with NADP protein
isogroup00212	PREDICTED: similar to signaling lymphocyte activation molecule SLAM [Gallus gallus]	XP_423077.2	-0	NA	NA	NA	NA	NA	NA	TRUE	meNOG16417	No process Id found	T-Lymphocyte surface antigen Ly-9 protein
isogroup00213	PREDICTED: similar to pleckstrin homology domain containing, family A member 5 [Taeniopygia guttata]	XP_002191875.1	GO:0035091	NA	NA	ENSTGUP00000012720	EOG4B8JCC	NULL	NULL	TRUE	NA	NA	NA
isogroup00214	PREDICTED: thyroid hormone receptor associated protein 3 [Taeniopygia guttata]	XP_002195487.1	GO:0043234,GO:0006357,GO:0006352,GO:0004871,GO:0031981,GO:0030518,GO:0016251,GO:0000166,GO:0003713	NA	NA	ENSTGUP00000001660	EOG4NKBVJ	NULL	NULL	TRUE	meNOG12884	[K]	Thyroid hormone receptor associated protein 3
isogroup00215	NA	NA	NA	NA	NA	NA	NA	NA	NA	TRUE	NA	NA	NA
isogroup00216	PREDICTED: similar to zuotin related factor 2 [Taeniopygia guttata]	XP_002188334.1	GO:0043231,GO:0016049,GO:0044267,GO:0003676,GO:0006259,GO:0051319,GO:0005515,GO:0006350	CE16336	KOG0717	ENSTGUP00000002884	EOG4D26PN	NULL	NULL	TRUE	meNOG04691	[O]	Protein involved in G2 phase of mitotic cell cycle
isogroup00217	PREDICTED: similar to KIAA0390 [Taeniopygia guttata]	XP_002198317.1	GO:0046914,GO:0003676,GO:0006350,GO:0043231	NA	NA	ENSTGUP00000009280	EOG402WRB	NULL	NULL	TRUE	meNOG08676	[K]	Zinc finger protein
isogroup00218	amyloid beta A4 protein [Gallus gallus]	NP_989639.1	GO:0016198,GO:0006915,GO:0006357,GO:0007631,GO:0007416,GO:0007268,GO:0042551,GO:0007420,GO:0005102,GO:0012505,GO:0035264,GO:0005539,GO:0032469,GO:0031091,GO:0010469,GO:0007618,GO:0048668,GO:0016310,GO:0010970,GO:0012502,GO:0051319,GO:0008047,GO:0007612,GO:0007626,GO:0016021,GO:0000278,GO:0003676,GO:0045202,GO:0005819,GO:0030425,GO:0043169,GO:0004866,GO:0016192,GO:0007215,GO:0006412,GO:0050905,GO:…	NA	NA	NA	NA	NA	NA	TRUE	NA	NA	NA
isogroup00219	PREDICTED: similar to phosphodiesterase 5A [Gallus gallus]	XP_420631.2	GO:0048731,GO:0006195,GO:0023060,GO:0019002,GO:0046914,GO:0004114,GO:0044444,GO:0009123,GO:0050880,GO:0006950	NA	NA	ENSTGUP00000001971	EOG4WSW90	NULL	NULL	TRUE	NA	NA	NA
isogroup00220	NA	NA	NA	NA	NA	NA	NA	NA	NA	FALSE	NA	NA	NA
isogroup00221	NA	NA	NA	NA	NA	NA	NA	NA	NA	TRUE	NA	NA	NA
isogroup00222	dCMP deaminase [Gallus gallus]	NP_001006444.1	GO:0046914,GO:0044444,GO:0009117,GO:0016814	NA	NA	ENSTGUP00000006716	EOG45B1GM	NULL	NULL	TRUE	meNOG09360	[F]	Deaminase
isogroup00223	PREDICTED: similar to mitochondrial tumor suppressor 1 [Taeniopygia guttata]	XP_002193642.1	GO:0032870,GO:0043231,GO:0016020,GO:0015630,GO:0043229	NA	NA	ENSTGUP00000007374	EOG4G1MFJ	NULL	NULL	TRUE	meNOG12625	No process Id found	Mitochondrial tumor suppressor 1 protein
isogroup00224	PREDICTED: chromosome 9 open reading frame 3 [Taeniopygia guttata]	XP_002191835.1	GO:0019538,GO:0016491,GO:0008238,GO:0005506,GO:0006691,GO:0044424,GO:0046914,GO:0046872,GO:0070011,GO:0044238	NA	NA	ENSTGUP00000000585	EOG4C5CHT	NULL	NULL	TRUE	NA	NA	NA
isogroup00225	PREDICTED: similar to Sialidase-3 [Taeniopygia guttata]	XP_001231585.1	GO:0010830,GO:0016997,GO:0010033,GO:0045445,GO:0044444	NA	NA	NA	NA	NA	NA	TRUE	NA	NA	NA
isogroup00226	adducin 1 (alpha) [Gallus gallus]	NP_001073198.1	GO:0001894,GO:0003779,GO:0005102,GO:0007015,GO:0007275,GO:0015629,GO:0016020,GO:0019538,GO:0019725,GO:0030099,GO:0030425,GO:0032989,GO:0040007,GO:0042592,GO:0042802,GO:0043009,GO:0043169,GO:0043231,GO:0043393,GO:0044444,GO:0046983	NA	NA	ENSTGUP00000010814	EOG4SQWWG	NULL	NULL	TRUE	meNOG04703	[TZ]	Gamma-Adducin (Adducin-like protein 70)
isogroup00227	PREDICTED: eukaryotic translation elongation factor 2 [Taeniopygia guttata]	XP_002195650.1	GO:0008135,GO:0032561,GO:0017111,GO:0006412,GO:0032991,GO:0044424	At1g06220	KOG0468	ENSTGUP00000001031	EOG4GXFM2	NULL	NULL	TRUE	NA	NA	NA
isogroup00228	PREDICTED: similar to ubiquitin specific protease 33 [Taeniopygia guttata]	XP_002189650.1	GO:0016192,GO:0016790,GO:0004175,GO:0048870,GO:0000153,GO:0007186,GO:0046914,GO:0019941,GO:0005102,GO:0016579,GO:0032182	Hs5730110	KOG1867	ENSTGUP00000007196	EOG4B8JC9	NULL	NULL	TRUE	meNOG06605	[O]	Ubiquitin protein
isogroup00229	NA	NA	NA	NA	NA	NA	NA	NA	NA	TRUE	NA	NA	NA
isogroup00230	NA	NA	NA	NA	NA	NA	NA	NA	NA	TRUE	NA	NA	NA
isogroup00231	PREDICTED: similar to nebulin [Gallus gallus]	XP_422163.2	GO:0005198,GO:0005488,GO:0005515,GO:0005856,GO:0008092,GO:0023034,GO:0030239,GO:0031674,GO:0032535,GO:0032561,GO:0048513,GO:0061061	NA	NA	ENSTGUP00000012432	EOG48WC12	NULL	NULL	TRUE	meNOG09720	[Z]	Nebulette protein
isogroup00232	NA	NA	NA	NA	NA	NA	NA	NA	NA	TRUE	NA	NA	NA
isogroup00233	NA	NA	NA	NA	NA	NA	NA	NA	NA	TRUE	NA	NA	NA
isogroup00234	PREDICTED: similar to nuclear protein Skip [Ornithorhynchus anatinus]	XP_001505367.1	GO:0003712,GO:0006357,GO:0044427,GO:0031981,GO:0000377,GO:0005102,GO:0030529,GO:0030528,GO:0006355	NA	NA	ENSTGUP00000012711	EOG4RBQJG	NULL	NULL	TRUE	meNOG05325	[K]	SNW domain-containing protein 1
isogroup00235	NA	NA	NA	NA	NA	NA	NA	NA	NA	FALSE	NA	NA	NA
isogroup00236	disabled-1 early isoform [Gallus gallus]	AAP70753.1	GO:0005488,GO:0008289,GO:0016337,GO:0019904,GO:0021577,GO:0021795,GO:0021932,GO:0023014,GO:0023034,GO:0033674,GO:0042221,GO:0042995,GO:0044444,GO:0048565,GO:0048869	NA	NA	ENSTGUP00000009950	EOG4TB4BG	NULL	NULL	TRUE	No Match	No process Id found	No annotation
isogroup00237	PREDICTED: microtubule-associated protein 7 [Taeniopygia guttata]	XP_002194526.1	GO:0000226,GO:0000902,GO:0003006,GO:0005488,GO:0006664,GO:0006950,GO:0007010,GO:0007276,GO:0015630,GO:0016020,GO:0019953,GO:0032501,GO:0032989,GO:0033189,GO:0040007,GO:0042592,GO:0044424,GO:0048232,GO:0050896	NA	NA	ENSTGUP00000011185	EOG41NTN2	NULL	NULL	TRUE	meNOG13214	[Z]	Microtubule-Associated protein 7
isogroup00238	PREDICTED: chromosome 1 open reading frame 164 isoform 1 [Taeniopygia guttata]	XP_002193104.1	GO:0046914	NA	NA	ENSTGUP00000007865	EOG495ZS3	NULL	NULL	TRUE	meNOG10949	[O]	RING finger protein
isogroup00239	SAM domain, SH3 domain and nuclear localization signals, 1 [Gallus gallus]	NP_001006256.1	GO:0045309	NA	NA	ENSTGUP00000013944	EOG4CNQRQ	NULL	NULL	TRUE	No Match	No process Id found	No annotation
isogroup00240	NA	NA	NA	NA	NA	NA	NA	NA	NA	FALSE	NA	NA	NA
isogroup00241	PREDICTED: integrin, alpha 6, partial [Taeniopygia guttata]	XP_002200371.1	GO:0002376,GO:0004871,GO:0005102,GO:0005515,GO:0005578,GO:0005887,GO:0005911,GO:0007044,GO:0007154,GO:0007155,GO:0007166,GO:0009986,GO:0016337,GO:0030035,GO:0031589,GO:0042476,GO:0045444	NA	NA	NA	NA	NA	NA	TRUE	NA	NA	NA
isogroup00242	NA	NA	NA	NA	NA	NA	NA	NA	NA	FALSE	NA	NA	NA
isogroup00243	PREDICTED: 1-acylglycerol-3-phosphate O-acyltransferase 5 [Taeniopygia guttata]	XP_002196031.1	GO:0016411,GO:0008080,GO:0006644,GO:0043231,GO:0031224,GO:0044444,GO:0006638	NA	NA	ENSTGUP00000013270	EOG4F7NK8	B5FXF9	Putative lysophosphatidic acid acyltransferase-epsilon variant 1	TRUE	meNOG11288	[I]	1-Acyl-Sn-Glycerol-3-Phosphate acyltransferase epsilon
isogroup00244	threonine aspartase 1 [Gallus gallus]	NP_001012808.1	GO:0004175,GO:0006351	NA	NA	ENSTGUP00000002537	EOG4J6RQW	NULL	NULL	TRUE	meNOG10908	[E]	Threonine aspartase
isogroup00245	PREDICTED: hypothetical protein [Gallus gallus]	XP_419718.2	GO:0032011,GO:0044464,GO:0005083	NA	NA	ENSTGUP00000011242	EOG4CRKZ5	NULL	NULL	TRUE	meNOG06445	[U]	ARF guanyl-nucleotide exchange factor
isogroup00246	PREDICTED: similar to zinc finger protein [Gallus gallus]	XP_001234959.1	-0	NA	NA	ENSTGUP00000009022	EOG48SGTR	NULL	NULL	TRUE	NA	NA	NA
isogroup00247	PREDICTED: ecto-NOX disulfide-thiol exchanger 1 [Taeniopygia guttata]	XP_002196117.1	GO:0016020,GO:0051234,GO:0044421,GO:0003824,GO:0006091,GO:0005488	NA	NA	ENSTGUP00000012724	EOG41JZBV	NULL	NULL	TRUE	NA	NA	NA
isogroup00248	PREDICTED: similar to ribosomal protein S8 [Gallus gallus]	XP_422423.1	GO:0005488,GO:0015935,GO:0006412,GO:0005198	Hs4506743	KOG3283	NA	NA	NA	NA	TRUE	No Match	No process Id found	No annotation
isogroup00249	PREDICTED: zinc finger protein 622 [Taeniopygia guttata]	XP_002187270.1	GO:0007600,GO:0044431,GO:0016020	NA	NA	ENSTGUP00000007590	EOG48WC23	NULL	NULL	TRUE	meNOG13425	[S]	Annotation not available
isogroup00250	PREDICTED: hypothetical protein [Gallus gallus]	XP_429585.2	-0	NA	NA	NA	NA	NA	NA	TRUE	NA	NA	NA
isogroup00251	hypothetical protein LOC422499 [Gallus gallus]	NP_001026305.2	-0	NA	NA	ENSTGUP00000002161	EOG41RPV5	NULL	NULL	TRUE	NA	NA	NA
isogroup00252	NA	NA	NA	NA	NA	NA	NA	NA	NA	FALSE	NA	NA	NA
isogroup00253	PREDICTED: similar to receptor protein tyrosine phosphatase RPTPmam4 [Gallus gallus]	XP_417344.2	GO:0016337,GO:0004871,GO:0016311,GO:0004721,GO:0050839,GO:0031224,GO:0023060,GO:0042805	NA	NA	ENSTGUP00000004461	EOG495ZS7	NULL	NULL	TRUE	NA	NA	NA
isogroup00254	PREDICTED: ferric-chelate reductase 1-like [Danio rerio]	XP_686144.4	-0	NA	NA	ENSTGUP00000005571	EOG4HMJ8V	NULL	NULL	TRUE	No Match	No process Id found	No annotation
isogroup00255	PREDICTED: Rho GTPase activating protein 15 [Taeniopygia guttata]	XP_002198432.1	GO:0005488,GO:0005100,GO:0022604,GO:0023060,GO:0044424	NA	NA	ENSTGUP00000012260	EOG4V438B	NULL	NULL	TRUE	meNOG09188	[T]	Rho GTPase activating protein
isogroup00256	NA	NA	NA	NA	NA	NA	NA	NA	NA	FALSE	NA	NA	NA
isogroup00257	NA	NA	NA	NA	NA	NA	NA	NA	NA	TRUE	NA	NA	NA
isogroup00258	PREDICTED: similar to required for meiotic nuclear division 1 homolog [Taeniopygia guttata]	XP_002188222.1	GO:0043231	Hs8923584	KOG2861	ENSTGUP00000011620	EOG43JC4M	NULL	NULL	TRUE	meNOG08618	[S]	Required for meiotic nuclear division protein
isogroup00259	putative non-structural maintenance of chromosomes element 1 protein [Taeniopygia guttata]	ACH44130.1	GO:0006259,GO:0046872,GO:0033554,GO:0016567,GO:0000152,GO:0000087	NA	NA	ENSTGUP00000009792	EOG498V1N	B5FYL9	Putative non-structural maintenance of chromosomes element 1 protein	TRUE	meNOG14070	[B]	Non-Structural maintenance of chromosomes element 1 homolog protein
isogroup00260	PREDICTED: similar to Gag-Pro-Pol-Env protein [Taeniopygia guttata]	XP_002198925.1	-0	NA	NA	NA	NA	NA	NA	TRUE	NA	NA	NA
isogroup00261	NA	NA	NA	NA	NA	NA	NA	NA	NA	TRUE	NA	NA	NA
isogroup00262	PREDICTED: ubiquitin specific peptidase 16 isoform 1 [Taeniopygia guttata]	XP_002189853.1	GO:0043231,GO:0003712,GO:0007049,GO:0016790,GO:0004175,GO:0046914,GO:0051260,GO:0016570,GO:0006351,GO:0019783,GO:0032182	Hs14149817	KOG1867	ENSTGUP00000013991	EOG495ZRD	NULL	NULL	TRUE	meNOG10915	[O]	Ubiquitin carboxyl-terminal hydrolase 16 (EC 3.1.2.15)
isogroup00263	nuclear factor 1 A-type isoform 4 [Homo sapiens]	NP_001138984.1	GO:0030528,GO:0043231,GO:0006357,GO:0003677,GO:0005515,GO:0019058,GO:0016020,GO:0010033	NA	NA	ENSTGUP00000010072	EOG4ZKJM9	NULL	NULL	TRUE	NA	NA	NA
isogroup00264	PREDICTED: similar to Feather beta keratin [Taeniopygia guttata]	XP_002187994.1	GO:0043234,GO:0005198	NA	NA	NA	NA	NA	NA	TRUE	No Match	No process Id found	No annotation
isogroup00265	PREDICTED: similar to cytochrome P-450 2C45 [Taeniopygia guttata]	XP_002197694.1	GO:0019752,GO:0043231,GO:0055114,GO:0033695,GO:0005515,GO:0043603,GO:0031090,GO:0006721,GO:0042493,GO:0019113,GO:0042598,GO:0017144,GO:0005506,GO:0016712	NA	NA	ENSTGUP00000007475	EOG4XH00B	NULL	NULL	TRUE	meNOG07605	No process Id found	Cytochrome P450, family 2, subfamily c, polypeptide
isogroup00266	PREDICTED: SAR1a gene homolog 2 [Taeniopygia guttata]	XP_002195310.1	GO:0000139,GO:0043169,GO:0048193,GO:0032561,GO:0017111,GO:0005783,GO:0015031	Hs9910542	KOG0077	NA	NA	NA	NA	TRUE	NA	NA	NA
isogroup00267	PREDICTED: similar to phospholipase C beta [Taeniopygia guttata]	XP_002196740.1	GO:0004434,GO:0004620,GO:0006629,GO:0006644,GO:0008289,GO:0010863,GO:0016020,GO:0019637,GO:0023033,GO:0023060,GO:0043231,GO:0044444,GO:0046872,GO:0050912,GO:0060089	NA	NA	NA	NA	NA	NA	TRUE	meNOG13612	[I]	1-Phosphatidylinositol-4,5-Bisphosphate phosphodiesterase beta 2 (EC 3.1.4.11)
isogroup00268	PREDICTED: bobby sox homolog (Drosophila) [Taeniopygia guttata]	XP_002192910.1	-0	NA	NA	ENSTGUP00000014015	EOG4001JK	NULL	NULL	TRUE	meNOG08004	[K]	HMG box transcription factor BBX
isogroup00269	calcium/calmodulin-dependent serine protein kinase (MAGUK family), isoform CRA_c [Homo sapiens]	EAW59392.1	GO:0032991,GO:0043005,GO:0006357,GO:0043231,GO:0003712,GO:0005624,GO:0016310,GO:0015031,GO:0019904,GO:0004674,GO:0032559,GO:0065003,GO:0005856,GO:0044459,GO:0016776,GO:0044444	CE29460	KOG0707	ENSTGUP00000006597	EOG4FBHS6	NULL	NULL	TRUE	meNOG04532	[T]	Protein kinase
isogroup00270	PREDICTED: NHS (Nance-Horan syndrome)-like 1 [Taeniopygia guttata]	XP_002195114.1	-0	NA	NA	NA	NA	NA	NA	TRUE	NA	NA	NA
isogroup00271	PREDICTED: regulator of chromosome condensation (RCC1) and BTB (POZ) domain containing protein 1 [Taeniopygia guttata]	XP_002198142.1	GO:0005488,GO:0006325,GO:0006350,GO:0043231	NA	NA	ENSTGUP00000012516	EOG4MSCXX	NULL	NULL	TRUE	meNOG11495	[S]	RCC1 and BTB protein
isogroup00272	NA	NA	NA	NA	NA	NA	NA	NA	NA	TRUE	NA	NA	NA
isogroup00273	PREDICTED: similar to Beta-microseminoprotein [Taeniopygia guttata]	XP_002193739.1	GO:0044421	NA	NA	ENSTGUP00000014940	EOG4D7Z79	NULL	NULL	TRUE	NA	NA	NA
isogroup00274	putative molybdopterin synthase large subunit MOCS2B [Taeniopygia guttata]	ACH43861.1	GO:0043234,GO:0009108,GO:0005515,GO:0044444,GO:0003824	NA	NA	ENSTGUP00000002489	EOG4PRSS2	B5FXU9	Molybdopterin synthase catalytic subunit	TRUE	NA	NA	NA
isogroup00275	PREDICTED: methionine adenosyltransferase I, alpha [Taeniopygia guttata]	XP_002194344.1	GO:0000097,GO:0009850,GO:0046872,GO:0042802,GO:0006461,GO:0016765,GO:0031406,GO:0044424,GO:0032559	Hs4557737	KOG1506	ENSTGUP00000006351	EOG4QVCC3	NULL	NULL	TRUE	meNOG06160	[H]	Methionine protein
isogroup00276	PREDICTED: centromere protein K [Taeniopygia guttata]	XP_002189497.1	GO:0005488,GO:0043231,GO:0006357,GO:0000775,GO:0005694	NA	NA	ENSTGUP00000002914	EOG4X6C8X	NULL	NULL	TRUE	meNOG13149	No process Id found	Centromere protein K
isogroup00277	chromo-helicase DNA-binding protein [Zonotrichia albicollis]	ADD69945.1	GO:0016568,GO:0003678,GO:0043231,GO:0003676,GO:0044427,GO:0006355,GO:0032559,GO:0017111,GO:0006350	NA	NA	ENSTGUP00000001259	EOG4PG601	Q7ZT34	Chromo-helicase DNA-binding protein	TRUE	meNOG04895	[K]	DNA binding protein
isogroup00278	putative DNA directed RNA polymerase II polypeptide I [Taeniopygia guttata]	ACH43636.1	GO:0006396,GO:0006354,GO:0003676,GO:0006352,GO:0016591,GO:0046914,GO:0034062,GO:0016301	Hs5453930	KOG2691	NA	NA	NA	NA	TRUE	meNOG18653	[K]	RNA polymerase
isogroup00279	PREDICTED: similar to testis protein TEX11 [Gallus gallus]	XP_420206.2	GO:0005488,GO:0006915,GO:0000795,GO:0019953,GO:0007129,GO:0007131,GO:0008406,GO:0007140,GO:0022414,GO:0007127	NA	NA	ENSTGUP00000007587	EOG4B2SWF	NULL	NULL	TRUE	meNOG12099	[S]	Testis expressed sequence 11 protein
isogroup00280	PREDICTED: similar to solute carrier family 3, member 1 [Taeniopygia guttata]	XP_002193711.1	GO:0005626,GO:0016021,GO:0019866,GO:0006519,GO:0000099,GO:0000101,GO:0046983,GO:0016787	NA	NA	ENSTGUP00000003936	EOG47H5PM	NULL	NULL	TRUE	meNOG06676	[G]	Neutral and basic amino acid transport protein rBAT (B(0,+)-type amino acid transport protein)
isogroup00281	PREDICTED: similar to KIAA0244 [Taeniopygia guttata]	XP_002192240.1	GO:0046872,GO:0046914,GO:0032501,GO:0043231,GO:0010467	NA	NA	ENSTGUP00000013154	EOG4M91RC	NULL	NULL	TRUE	meNOG08767	[K]	PHD finger protein
isogroup00282	PREDICTED: LIM domain binding 2 [Taeniopygia guttata]	XP_002193978.1	GO:0032501,GO:0008134,GO:0043231,GO:0019904	NA	NA	ENSTGUP00000010018	EOG4XWFXV	NULL	NULL	TRUE	No Match	No process Id found	No annotation
isogroup00283	PREDICTED: ficolin (collagen/fibrinogen domain containing lectin) 2 (hucolin), partial [Taeniopygia guttata]	XP_002189999.1	GO:0046872,GO:0005515,GO:0002252,GO:0005576	NA	NA	ENSTGUP00000002358	EOG4229KB	NULL	NULL	TRUE	meNOG14483	[R]	Collagen/Fibrinogen domain-containing protein
isogroup00284	NA	NA	NA	NA	NA	NA	NA	NA	NA	TRUE	NA	NA	NA
isogroup00285	PREDICTED: zinc finger protein 277 pseudogene [Taeniopygia guttata]	XP_002193262.1	GO:0006351,GO:0046914,GO:0003677,GO:0043231	At3g12270	KOG1499	ENSTGUP00000005633	EOG47H5PW	NULL	NULL	TRUE	meNOG04750	[K]	Zinc finger protein
isogroup00286	PREDICTED: kalirin, RhoGEF kinase [Taeniopygia guttata]	XP_002189680.1	GO:0004672,GO:0005088,GO:0005856,GO:0006810,GO:0006917,GO:0007266,GO:0010975,GO:0016310,GO:0023060,GO:0032559,GO:0042995,GO:0043169,GO:0043232,GO:0044297,GO:0044444,GO:0048667	NA	NA	ENSTGUP00000004341	EOG4H462T	NULL	NULL	TRUE	NA	NA	NA
isogroup00287	NA	NA	NA	NA	NA	NA	NA	NA	NA	FALSE	NA	NA	NA
isogroup00288	PREDICTED: similar to MADS box transcription enhancer factor 2, polypeptide C (myocyte enhancer factor 2C), [Monodelphis domestica]	XP_001367544.1	GO:0000122,GO:0030528,GO:0010628,GO:0032092,GO:0012501,GO:0014706,GO:0001503,GO:0016604,GO:0003207,GO:0003677,GO:0010551,GO:0001709,GO:0042692,GO:0048514,GO:0019899	NA	NA	ENSTGUP00000000691	EOG4DFPNH	NULL	NULL	TRUE	No Match	No process Id found	No annotation
isogroup00289	PREDICTED: myostatin [Taeniopygia guttata]	XP_002195143.1	GO:0048630,GO:0009628,GO:0014823,GO:0005102,GO:0009790,GO:0030154,GO:0031960,GO:0007178,GO:0014743,GO:0044424,GO:0006350,GO:0042246,GO:0044421,GO:0014891	NA	NA	ENSTGUP00000011196	EOG4ZS93B	NULL	NULL	TRUE	meNOG09969	[T]	Growth differentiation factor
isogroup00290	NA	NA	NA	NA	NA	NA	NA	NA	NA	FALSE	NA	NA	NA
isogroup00291	AF189774_1 NLI-interacting factor isoform T2 [Gallus gallus]	AAF17482.1	GO:0016791,GO:0043231,GO:0043169	NA	NA	ENSTGUP00000000382	EOG43FGXJ	Q9PTJ6	CTD small phosphatase-like protein	TRUE	meNOG06061	[K]	Phosphatase
isogroup00292	PREDICTED: hypothetical protein [Taeniopygia guttata]	XP_002189475.1	GO:0031224,GO:0016020	NA	NA	ENSTGUP00000002140	EOG4N30PQ	NULL	NULL	TRUE	meNOG07975	[S]	Annotation not available
isogroup00293	PREDICTED: beta-keratin [Taeniopygia guttata]	XP_002189974.1	GO:0043234,GO:0005198	NA	NA	ENSTGUP00000018032	NA	NA	NA	TRUE	No Match	No process Id found	No annotation
isogroup00294	actin binding LIM protein 1 [Gallus gallus]	NP_001152835.1	GO:0008092,GO:0006996,GO:0006357,GO:0005856,GO:0046914,GO:0050953,GO:0006928,GO:0009653	NA	NA	ENSTGUP00000011298	EOG44TP7D	NULL	NULL	TRUE	meNOG04452	[Z]	Actin binding LIM protein
isogroup00295	PREDICTED: tumor protein p63 [Taeniopygia guttata]	XP_002190925.1	GO:0001655,GO:0001738,GO:0001942,GO:0002067,GO:0003002,GO:0005515,GO:0005792,GO:0006357,GO:0007219,GO:0007267,GO:0007569,GO:0008284,GO:0008630,GO:0009607,GO:0016049,GO:0016331,GO:0030216,GO:0030528,GO:0030540,GO:0032991,GO:0035108,GO:0042476,GO:0043005,GO:0043066,GO:0043231,GO:0043566,GO:0043588,GO:0046914,GO:0048232,GO:0048483,GO:0051260,GO:0060537	NA	NA	ENSTGUP00000009686	EOG4V6ZG6	NULL	NULL	TRUE	NA	NA	NA
isogroup00296	NA	NA	NA	NA	NA	NA	NA	NA	NA	FALSE	NA	NA	NA
isogroup00297	PREDICTED: euchromatic histone-lysine N-methyltransferase 1 [Taeniopygia guttata]	XP_002192038.1	GO:0043231,GO:0006357,GO:0016279,GO:0006325,GO:0006479	NA	NA	ENSTGUP00000002934	EOG4CJVG8	NULL	NULL	TRUE	NA	NA	NA
isogroup00298	NA	NA	NA	NA	NA	NA	NA	NA	NA	FALSE	NA	NA	NA
isogroup00299	PREDICTED: similar to IQ motif containing G [Taeniopygia guttata]	XP_002190700.1	-0	NA	NA	ENSTGUP00000009974	EOG4QVCC4	NULL	NULL	TRUE	meNOG14422	[S]	IQ domain-containing protein
isogroup00300	NA	NA	NA	NA	NA	NA	NA	NA	NA	TRUE	NA	NA	NA
isogroup00301	PREDICTED: similar to receptor accessory protein 2 [Taeniopygia guttata]	XP_002189474.1	GO:0031224,GO:0004871	At4g36720	KOG1725	ENSTGUP00000000004	EOG4D7Z6W	NULL	NULL	TRUE	meNOG08964	[T]	Expression protein
isogroup00302	PREDICTED: gap junction protein, beta 6 [Taeniopygia guttata]	XP_002188560.1	GO:0051234,GO:0005921,GO:0012505,GO:0005488,GO:0046546,GO:0031224,GO:0050954,GO:0007154	NA	NA	NA	NA	NA	NA	TRUE	meNOG11694	[T]	Gap junction protein
isogroup00303	NA	NA	NA	NA	NA	NA	NA	NA	NA	TRUE	NA	NA	NA
isogroup00304	PREDICTED: ataxia telangiectasia mutated [Taeniopygia guttata]	XP_002197770.1	GO:0031981,GO:0006468,GO:0005198,GO:0005515,GO:0010332,GO:0007417,GO:0010467,GO:0008629,GO:0009952,GO:0045841,GO:0006310,GO:0002329,GO:0044427,GO:0015630,GO:0007568,GO:0000956,GO:0042157,GO:0003676,GO:0004674,GO:0000077,GO:0032559,GO:0031410,GO:0030330,GO:0007276,GO:0030529,GO:0035004	NA	NA	ENSTGUP00000013001	EOG4X97G7	NULL	NULL	TRUE	meNOG06963	[BDLT]	Ataxia telangiectasia mutated protein
isogroup00305	tropomyosin 1 (alpha) [Taeniopygia guttata]	NP_001129953.1	GO:0032233,GO:0006941,GO:0009611,GO:0043462,GO:0005198,GO:0005884,GO:0007155,GO:0030835,GO:0032432,GO:0001996,GO:0003208,GO:0005865,GO:0030239,GO:0000302,GO:0043009,GO:0003779,GO:0031674,GO:0001726,GO:0030030,GO:0042802,GO:0016477	NA	NA	ENSTGUP00000005177	EOG4TXBSM	B5KFH7	Putative tropomyosin 1 alpha transcript variant 1; Putative tropomyosin 1 alpha variant 2	TRUE	NA	NA	NA
isogroup00306	PREDICTED: choroideremia-like Rab escort protein 2 [Taeniopygia guttata]	XP_002191444.1	GO:0008047,GO:0043234,GO:0050953,GO:0051336,GO:0004661,GO:0015031	YER136w	KOG1439	ENSTGUP00000002519	EOG441QBB	NULL	NULL	TRUE	NA	NA	NA
isogroup00307	NA	NA	NA	NA	NA	NA	NA	NA	NA	FALSE	NA	NA	NA
isogroup00308	ORF2 [Platemys spixii]	BAA88337.1	-0	NA	NA	NA	NA	NA	NA	FALSE	NA	NA	NA
isogroup00309	putative ADP-ribosylation-like factor 6-interacting protein variant 5 [Taeniopygia guttata]	ACH45458.1	GO:0071256,GO:0005488,GO:0031224,GO:0006612	NA	NA	ENSTGUP00000006061	EOG44MXT1	B5G2E6	Putative ADP-ribosylation-like factor 6-interacting protein variant 1	TRUE	meNOG09592	[U]	6 interacting protein
isogroup00310	C protein immunoglobulin-A-binding beta antigen [Toxoplasma gondii ME49]	XP_002371267.1	-0	NA	NA	NA	NA	NA	NA	TRUE	NA	NA	NA
isogroup00311	PREDICTED: similar to p53-inducible RING finger protein [Gallus gallus]	XP_418918.2	GO:0046914,GO:0016567,GO:0031224,GO:0012501,GO:0019787	NA	NA	ENSTGUP00000006457	EOG4SBDZR	NULL	NULL	TRUE	meNOG11896	[O]	Ubiquitin protein
isogroup00312	PREDICTED: dehydrogenase/reductase (SDR family) X-linked, partial [Taeniopygia guttata]	XP_002198328.1	GO:0008152,GO:0003824	Hs19923850	KOG1014	ENSTGUP00000011074	EOG4K9BD0	NULL	NULL	TRUE	NA	NA	NA
isogroup00313	DNA-dependent protein kinase catalytic subunit [Gallus gallus]	AAR28760.1	GO:0016301,GO:0000166,GO:0006281	NA	NA	NA	NA	NA	NA	TRUE	meNOG29003	[R]	Annotation not available
isogroup00314	hypothetical protein [Taeniopygia guttata]	ACH46445.1	GO:0046914,GO:0051536,GO:0043467,GO:0031966	NA	NA	ENSTGUP00000005290	EOG4001KW	B5G483	Putative uncharacterized protein	TRUE	meNOG20485	[S]	Plays a key role in regulating maximal capacity for electron transport and oxidative protein
isogroup00315	PREDICTED: similar to cisplatin resistance-associated overexpressed protein [Taeniopygia guttata]	XP_002197951.1	GO:0050896,GO:0003723,GO:0016604,GO:0012501,GO:0006396	Hs19923485	KOG0796	ENSTGUP00000009508	EOG4QJRNZ	NULL	NULL	TRUE	No Match	No process Id found	No annotation
isogroup00316	PREDICTED: glutamate receptor, ionotrophic, AMPA 3 [Taeniopygia guttata]	XP_002196613.1	GO:0005626,GO:0006810,GO:0032991,GO:0010038,GO:0004970,GO:0030425,GO:0045202,GO:0030139,GO:0033267,GO:0001881,GO:0005231,GO:0043025,GO:0019904,GO:0044420,GO:0044430,GO:0005887	NA	NA	NA	NA	NA	NA	TRUE	meNOG06464	[T]	Glutamate receptor
isogroup00317	PREDICTED: similar to Im:7137941 protein [Gallus gallus]	XP_418901.2	GO:0016614,GO:0000166	NA	NA	ENSTGUP00000006855	EOG41VK3R	NULL	NULL	TRUE	meNOG08869	[C]	NAD or NADH binding protein
isogroup00318	NA	NA	NA	NA	NA	NA	NA	NA	NA	TRUE	NA	NA	NA
isogroup00319	PREDICTED: similar to gephyrin isoform 1 [Monodelphis domestica]	XP_001369816.1	GO:0016772,GO:0043169,GO:0019898,GO:0007528,GO:0051259,GO:0009108,GO:0044459,GO:0043232,GO:0042802,GO:0032559	NA	NA	ENSTGUP00000011941	EOG4N30NB	NULL	NULL	TRUE	NA	NA	NA
isogroup00320	NA	NA	NA	NA	NA	NA	NA	NA	NA	TRUE	NA	NA	NA
isogroup00321	PREDICTED: neuronal cell adhesion molecule [Taeniopygia guttata]	XP_002195594.1	GO:0008092,GO:0030054,GO:0016337,GO:0045161,GO:0043005,GO:0016021,GO:0001558,GO:0001871,GO:0009986,GO:0046983,GO:0007409,GO:0033036,GO:0006928,GO:0050877	NA	NA	ENSTGUP00000005870	EOG4GTKC3	NULL	NULL	TRUE	NA	NA	NA
isogroup00322	zinc finger, AN1-type domain 5 [Taeniopygia guttata]	NP_001070155.1	GO:0043009,GO:0003008,GO:0046914,GO:0003676,GO:0001501,GO:0060537,GO:0001667,GO:0007169	NA	NA	ENSTGUP00000000844	EOG44J2K0	Q4G2S7	Zinc finger protein 216	TRUE	No Match	No process Id found	No annotation
isogroup00323	PREDICTED: spermatid perinuclear RNA binding protein [Taeniopygia guttata]	XP_002190904.1	GO:0005856,GO:0009612,GO:0003723,GO:0007281,GO:0043231,GO:0048232	NA	NA	ENSTGUP00000007205	EOG4XGZZN	NULL	NULL	TRUE	NA	NA	NA
isogroup00324	PREDICTED: similar to Josephin domain containing 3 [Taeniopygia guttata]	XP_002198428.1	-0	NA	NA	ENSTGUP00000013232	EOG4D7Z76	NULL	NULL	TRUE	meNOG17478	[S]	Annotation not available
isogroup00325	PREDICTED: tumor necrosis factor receptor superfamily, member 17 isoform 1 [Macaca mulatta]	XP_001106826.1	GO:0032501,GO:0016020,GO:0005488,GO:0005035,GO:0023060	NA	NA	NA	NA	NA	NA	FALSE	meNOG19095	[T]	Tumor necrosis factor receptor superfamily, member 17
isogroup00326	PREDICTED: trichorhinophalangeal syndrome I [Taeniopygia guttata]	XP_002200422.1	GO:0030528,GO:0048731,GO:0043231,GO:0046914,GO:0006606,GO:0003677,GO:0006351,GO:0005622,GO:0046872	NA	NA	ENSTGUP00000012662	EOG4GMTW3	NULL	NULL	TRUE	NA	NA	NA
isogroup00327	NA	NA	NA	NA	NA	NA	NA	NA	NA	TRUE	NA	NA	NA
isogroup00328	PREDICTED: hypothetical protein [Taeniopygia guttata]	XP_002193233.1	-0	NA	NA	ENSTGUP00000007755	EOG4TF0MP	NULL	NULL	TRUE	NA	NA	NA
isogroup00329	PREDICTED: target of myb1 [Taeniopygia guttata]	XP_002199462.1	GO:0005768,GO:0005815,GO:0005488,GO:0016192,GO:0015031	NA	NA	ENSTGUP00000011194	EOG447FT4	NULL	NULL	TRUE	NA	NA	NA
isogroup00330	PREDICTED: hypothetical protein [Taeniopygia guttata]	XP_002198102.1	GO:0005815,GO:0000226	NA	NA	ENSTGUP00000005700	EOG4M0F2X	NULL	NULL	TRUE	meNOG16862	[S]	Lish domain-containing protein C16orf63
isogroup00331	PREDICTED: similar to Dipeptidyl-peptidase 2 [Taeniopygia guttata]	XP_002190034.1	GO:0000323,GO:0019538,GO:0005488,GO:0008238,GO:0043231,GO:0044444	NA	NA	ENSTGUP00000002376	EOG4CJVH0	NULL	NULL	TRUE	meNOG07349	[O]	Dipeptidyl-Peptidase 2
isogroup00332	PREDICTED: hypothetical protein [Gallus gallus]	XP_419906.2	-0	NA	NA	ENSTGUP00000013229	EOG4T4CVD	NULL	NULL	TRUE	meNOG14746	[S]	Protein C6orf142
isogroup00333	PREDICTED: similar to paralemmin-2 [Taeniopygia guttata]	XP_002188178.1	GO:0016772,GO:0022604,GO:0016020	NA	NA	NA	NA	NA	NA	TRUE	NA	NA	NA
isogroup00334	PREDICTED: similar to solute carrier family 6 (amino acid transporter), member 14 [Taeniopygia guttata]	XP_002190863.1	GO:0015837,GO:0005903,GO:0006519,GO:0042221,GO:0015291,GO:0016021,GO:0005326,GO:0005275	NA	NA	ENSTGUP00000003209	EOG4DJJVZ	NULL	NULL	TRUE	meNOG08934	[T]	Sodium- and chloride-dependent neutral and basic amino acid transporter B(0+) protein
isogroup00335	NT-3 growth factor receptor [Gallus gallus]	NP_990500.1	GO:0004713,GO:0004872,GO:0006468,GO:0007167,GO:0012505,GO:0016021,GO:0019838,GO:0032559,GO:0044424,GO:0045773	SPCC320.12c	KOG0580	ENSTGUP00000008634	EOG4W3SM8	NULL	NULL	TRUE	NA	NA	NA
isogroup00336	PREDICTED: GTPase activating Rap/RanGAP domain-like 1 [Taeniopygia guttata]	XP_002200555.1	GO:0005099,GO:0043231,GO:0032852,GO:0046983,GO:0006350	NA	NA	ENSTGUP00000012360	EOG4JWVCK	NULL	NULL	TRUE	meNOG06841	[T]	Gtpase-Activating Rap/Ran-GAP domain-like 1
isogroup00337	PREDICTED: hypothetical protein [Gallus gallus]	XP_414813.2	GO:0015031,GO:0044464	NA	NA	NA	NA	NA	NA	TRUE	NA	NA	NA
isogroup00338	PREDICTED: aldehyde dehydrogenase 1 family, member L2 [Taeniopygia guttata]	XP_002199758.1	GO:0016646,GO:0022892,GO:0009256,GO:0043231,GO:0016597,GO:0004372	NA	NA	NA	NA	NA	NA	TRUE	NA	NA	NA
isogroup00339	transforming growth factor beta 2 [Anser anser]	ABU41003.1	GO:0000060,GO:0001503,GO:0001704,GO:0001775,GO:0001837,GO:0002683,GO:0002684,GO:0004674,GO:0005160,GO:0005578,GO:0006468,GO:0007154,GO:0007178,GO:0007420,GO:0007431,GO:0008016,GO:0008285,GO:0009306,GO:0009611,GO:0009628,GO:0009952,GO:0010002,GO:0010523,GO:0010557,GO:0010631,GO:0010692,GO:0012502,GO:0014065,GO:0014706,GO:0014855,GO:0016049,GO:0016337,GO:0017145,GO:0022402,GO:0030182,GO:0030198,GO:…	NA	NA	ENSTGUP00000002921	EOG43TZVH	NULL	NULL	TRUE	NA	NA	NA
isogroup00340	PREDICTED: calcium channel, voltage-dependent, beta 2 subunit [Taeniopygia guttata]	XP_002191930.1	GO:0005488,GO:0048741,GO:0007267,GO:0005262,GO:0050953,GO:0034704,GO:0070838,GO:0005886,GO:0005245,GO:0016247,GO:0070838	NA	NA	ENSTGUP00000001294	EOG4WQ12J	NULL	NULL	TRUE	NA	NA	NA
isogroup00341	NA	NA	NA	NA	NA	NA	NA	NA	NA	TRUE	NA	NA	NA
isogroup00342	PREDICTED: TPX2, microtubule-associated protein homolog [Taeniopygia guttata]	XP_002193066.1	GO:0007049,GO:0019900,GO:0031981,GO:0032555,GO:0005819,GO:0045860,GO:0007052,GO:0032561,GO:0032559	NA	NA	ENSTGUP00000006854	EOG434W5K	NULL	NULL	TRUE	meNOG13216	No process Id found	Restricted expression proliferation- associated protein 100
isogroup00343	PREDICTED: transgelin 3 [Taeniopygia guttata]	XP_002190355.1	GO:0048513	NA	NA	ENSTGUP00000013997	EOG4894NG	B5FZX5	Putative neuronal protein 22 variant 1	TRUE	meNOG10622	[Z]	Transgelin 3 protein
isogroup00344	PREDICTED: similar to beta-keratin [Taeniopygia guttata]	XP_002189861.1	-0	NA	NA	ENSTGUP00000018032	NA	NA	NA	TRUE	No Match	No process Id found	No annotation
isogroup00345	PREDICTED: discs, large homolog 1 (Drosophila) [Taeniopygia guttata]	XP_002189044.1	GO:0000902,GO:0002367,GO:0003006,GO:0005624,GO:0005911,GO:0006813,GO:0006873,GO:0007093,GO:0007155,GO:0008104,GO:0008283,GO:0008285,GO:0009100,GO:0009988,GO:0014821,GO:0016044,GO:0016247,GO:0016323,GO:0016776,GO:0016791,GO:0019900,GO:0019904,GO:0030036,GO:0030041,GO:0030054,GO:0031090,GO:0035254,GO:0035264,GO:0042098,GO:0042383,GO:0043010,GO:0043231,GO:0044430,GO:0044444,GO:0044446,GO:0045202,GO:…	NA	NA	ENSTGUP00000009227	EOG447FSN	NULL	NULL	TRUE	NA	NA	NA
isogroup00346	PREDICTED: myomesin 1, 185kDa [Taeniopygia guttata]	XP_002194142.1	GO:0003012,GO:0031672,GO:0005859,GO:0005198,GO:0016459	NA	NA	ENSTGUP00000010386	EOG41C6VC	NULL	NULL	TRUE	meNOG07305	[Z]	Myomesin 1 protein
isogroup00347	NA	NA	NA	NA	NA	NA	NA	NA	NA	FALSE	No Match	No process Id found	No annotation
isogroup00348	NA	NA	NA	NA	NA	NA	NA	NA	NA	TRUE	NA	NA	NA
isogroup00349	PREDICTED: similar to membrane-associated ring finger (C3HC4) 7 [Taeniopygia guttata]	XP_002188072.1	GO:0046872,GO:0046914	NA	NA	ENSTGUP00000012622	EOG48GW32	NULL	NULL	TRUE	meNOG10569	[O]	E3 ubiquitin-protein ligase which may specifically enhance the E2 activity of HIP2. E3 ubiquitin ligases accept ubiquitin from an E2 ubiquitin-conjugating enzyme in the form of a thioester and then directly transfer the ubiquitin to targeted substrates
isogroup00350	PREDICTED: putative myosin regulatory light chain isoform L20-B variant 1 [Taeniopygia guttata]	XP_002192691.1	GO:0046872,GO:0003012,GO:0017111,GO:0032991,GO:0015629	NA	NA	ENSTGUP00000010344	EOG4FTW1S	B5FY91	Putative myosin regulatory light chain isoform L20-B variant 2	TRUE	meNOG06535	[Z]	Myosin regulatory protein
isogroup00351	PREDICTED: similar to protein arginine methyltransferase 3 [Taeniopygia guttata]	XP_002187358.1	GO:0005488,GO:0006479,GO:0016274,GO:0030529,GO:003524,GO:0035247,GO:0044444,GO:0046914	Hs22061930	KOG1499	ENSTGUP00000016110	EOG40S0FT	NULL	NULL	TRUE	meNOG06703	[KOT]	Protein arginine n-methyltransferase
isogroup00352	PREDICTED: potassium channel, subfamily K, member 2 [Taeniopygia guttata]	XP_002191267.1	GO:0005887,GO:0005249,GO:0007166,GO:0042391,GO:0030001	NA	NA	ENSTGUP00000002993	EOG4PVNZM	NULL	NULL	TRUE	NA	NA	NA
isogroup00353	PREDICTED: DEP domain containing 1 [Taeniopygia guttata]	XP_002186897.1	GO:0044464,GO:0008047,GO:0023033,GO:0023060	NA	NA	NA	NA	NA	NA	TRUE	NA	NA	NA
isogroup00354	PREDICTED: similar to TNF receptor associated factor 1 [Taeniopygia guttata]	XP_002187788.1	GO:0006915,GO:0046914,GO:0023060,GO:0007249,GO:0065003,GO:0046872,GO:0009987	NA	NA	ENSTGUP00000006737	EOG42Z4Q6	NULL	NULL	TRUE	meNOG16452	[T]	Tnf receptor-associated factor 1
isogroup00355	PREDICTED: heat shock protein 25 [Taeniopygia guttata]	XP_002197703.1	GO:0044444,GO:0006950,GO:0000267	NA	NA	ENSTGUP00000002620	EOG4W6NX9	NULL	NULL	TRUE	No Match	No process Id found	No annotation
isogroup00356	PREDICTED: BCL2-related ovarian killer [Taeniopygia guttata]	XP_002193945.1	GO:0012502,GO:0006915,GO:0046983,GO:0019904	NA	NA	ENSTGUP00000006267	EOG476K15	NULL	NULL	TRUE	meNOG10121	[T]	Bcl-2-Related ovarian killer protein
isogroup00357	NA	NA	NA	NA	NA	NA	NA	NA	NA	TRUE	NA	NA	NA
isogroup00358	NA	NA	NA	NA	NA	NA	NA	NA	NA	TRUE	NA	NA	NA
isogroup00359	PREDICTED: similar to NADH-cytochrome b5 reductase 2 [Taeniopygia guttata]	XP_002196545.1	GO:0006694,GO:0043231,GO:0031224,GO:0016653	Hs14735899	KOG0534	NA	NA	NA	NA	TRUE	meNOG06879	[C]	Cytochrome b5 reductase
isogroup00360	PREDICTED: lymphocyte-specific protein 1 [Taeniopygia guttata]	XP_002198138.1	-0	NA	NA	NA	NA	NA	NA	TRUE	meNOG17277	[T]	Lymphocyte specific protein
isogroup00361	NA	NA	NA	NA	NA	NA	NA	NA	NA	TRUE	NA	NA	NA
isogroup00362	PREDICTED: similar to KIAA1737 [Taeniopygia guttata]	XP_002200025.1	-0	NA	NA	ENSTGUP00000012636	EOG4GTKF3	NULL	NULL	TRUE	meNOG14524	[S]	Annotation not available
isogroup00363	PREDICTED: similar to receptor-interacting serine-threonine kinase 2 [Taeniopygia guttata]	XP_002189018.1	GO:0046631,GO:0004672,GO:0043687,GO:0042981,GO:0060255,GO:0007165,GO:0070302,GO:0065009,GO:0070391,GO:0001819,GO:0005737,GO:0080090,GO:0031323,GO:0019904,GO:0070423,GO:0032494,GO:0007166,GO:0002224,GO:0002822,GO:0043410,GO:0034097,GO:0042088,GO:0032496,GO:0042102	Hs4507275	KOG0580	ENSTGUP00000007063	EOG4F4SD5	NULL	NULL	TRUE	No Match	No process Id found	No annotation
isogroup00364	PREDICTED: membrane associated guanylate kinase, WW and PDZ domain containing 2 [Taeniopygia guttata]	XP_002188248.1	GO:0000166,GO:0005624,GO:0005886,GO:0012501,GO:0016776,GO:0019899,GO:0023033,GO:0023060,GO:0030054,GO:0032991,GO:0044459,GO:0060089	Hs17433806_1	KOG0707	NA	NA	NA	NA	TRUE	meNOG08146	[R]	Membrane-Associated guanylate kinase, WW and PDZ domain-containing protein 2 (Membrane-associated guanylate kinase inverted 2)
isogroup00365	PREDICTED: similar to DKFZP459P083 protein isoform 1 [Taeniopygia guttata]	XP_002190091.1	-0	NA	NA	ENSTGUP00000002946	EOG47PX62	NULL	NULL	TRUE	NA	NA	NA
isogroup00366	PREDICTED: A kinase (PRKA) anchor protein (gravin) 12 [Taeniopygia guttata]	XP_002188313.1	GO:0009987,GO:0023052,GO:0005515,GO:0044464	NA	NA	NA	NA	NA	NA	TRUE	NA	NA	NA
isogroup00367	unnamed protein product [Homo sapiens]	BAF85611.1	GO:0005975,GO:0012505,GO:0016782,GO:0031224,GO:0043687	NA	NA	ENSTGUP00000011010	EOG4SJ5F2	NULL	NULL	TRUE	meNOG08389	[O]	Uronyl-2-Sulfotransferase
isogroup00368	PREDICTED: similar to nebulin-related anchoring protein [Taeniopygia guttata]	XP_002194494.1	GO:0005488	NA	NA	ENSTGUP00000011199	EOG4M65GQ	NULL	NULL	TRUE	No Match	No process Id found	No annotation
isogroup00369	PREDICTED: fructose-1,6-bisphosphatase 1 [Taeniopygia guttata]	XP_002191920.1	GO:0043169,GO:0019203,GO:0005515,GO:0006006,GO:0044424	NA	NA	ENSTGUP00000000597	EOG4P8FJF	NULL	NULL	TRUE	meNOG04959	[G]	Fructose-1,6-Bisphosphatase
isogroup00370	PREDICTED: similar to mucin 16 [Taeniopygia guttata]	XP_002191883.1	-0	NA	NA	NA	NA	NA	NA	TRUE	NA	NA	NA
isogroup00371	PREDICTED: hypothetical protein [Taeniopygia guttata]	XP_002192899.1	GO:0016311,GO:0004721,GO:0048232,GO:0044424	NA	NA	ENSTGUP00000006786	EOG402WSP	NULL	NULL	TRUE	No Match	No process Id found	No annotation
isogroup00372	ORF2 [Platemys spixii]	BAA88337.1	GO:0005488,GO:0016740	NA	NA	NA	NA	NA	NA	TRUE	NA	NA	NA
isogroup00373	PREDICTED: SET domain containing (lysine methyltransferase) 7 [Taeniopygia guttata]	XP_002193203.1	GO:0006351,GO:0005488,GO:0006325,GO:0016279,GO:0043232,GO:0043231	NA	NA	ENSTGUP00000002499	EOG43XV3K	NULL	NULL	TRUE	meNOG09489	[B]	Histone methyltransferase that specifically monomethylates Lys-4 of histone H3. H3 Lys-4 methylation represents a specific tag for epigenetic transcriptional activation. Plays a central role in the transcriptional activation of
isogroup00374	PREDICTED: similar to sentrin/SUMO-specific protease 7 [Taeniopygia guttata]	XP_002190059.1	-0	NA	NA	ENSTGUP00000014029	EOG4ZW5C5	NULL	NULL	TRUE	meNOG14885	[O]	Sentrin/Sumo-Specific protease senp7
isogroup00375	PREDICTED: catechol-O-methyltransferase isoform 1 [Taeniopygia guttata]	XP_002198695.1	GO:0008202,GO:0007611,GO:0033555,GO:0043231,GO:0042053,GO:0008171,GO:0008285,GO:0046872,GO:0031224,GO:0042133,GO:0031337,GO:0042598,GO:0002237,GO:0044444,GO:0022414	NA	NA	ENSTGUP00000008595	EOG4G1MH8	NULL	NULL	TRUE	meNOG08814	[Q]	Catechol O-methyltransferase
isogroup00376	NA	NA	NA	NA	NA	NA	NA	NA	NA	FALSE	NA	NA	NA
isogroup00377	glutathione S-transferase mu 2 [Gallus gallus]	NP_990421.1	GO:0044424,GO:0016765	NA	NA	ENSTGUP00000003236	NA	NA	NA	TRUE	No Match	No process Id found	No annotation
isogroup00378	PREDICTED: similar to chromosome 6 open reading frame 182 [Taeniopygia guttata]	XP_002192695.1	-0	NA	NA	ENSTGUP00000012471	EOG45TCNC	NULL	NULL	TRUE	meNOG13905	[S]	Annotation not available
isogroup00379	PREDICTED: lymphotactin [Taeniopygia guttata]	XP_002190097.1	-0	NA	NA	ENSTGUP00000013831	EOG4XSKRH	NULL	NULL	TRUE	NA	NA	NA
isogroup00380	NA	NA	NA	NA	NA	NA	NA	NA	NA	FALSE	NA	NA	NA
isogroup00381	PREDICTED: similar to Transmembrane channel-like protein 5 [Taeniopygia guttata]	XP_002193210.1	-0	NA	NA	ENSTGUP00000009691	EOG4HT8VG	NULL	NULL	TRUE	NA	NA	NA
isogroup00382	PREDICTED: similar to cellular FLICE-like inhibitory protein [Taeniopygia guttata]	XP_002188318.1	GO:0006917,GO:0007249,GO:0043066	NA	NA	ENSTGUP00000010647	EOG4DJJX0	NULL	NULL	TRUE	meNOG14450	[D]	CASP8 and FADD-like apoptosis regulator protein
isogroup00383	PREDICTED: EPH receptor B6 [Taeniopygia guttata]	XP_002195079.1	GO:0004872,GO:0004713,GO:0000166,GO:0007411,GO:0006468,GO:0005515,GO:0021554,GO:0007611,GO:0043010,GO:0044297,GO:0016021,GO:0007169,GO:0032559,GO:0005003,GO:0048169,GO:0021955	Hs15011880	KOG0201	NA	NA	NA	NA	TRUE	NA	NA	NA
isogroup00384	PREDICTED: dystonin isoform 2 [Taeniopygia guttata]	XP_002194807.1	GO:0009987,GO:0043229,GO:0005515,GO:0044424	NA	NA	ENSTGUP00000013205	EOG48SGS4	NULL	NULL	TRUE	NA	NA	NA
isogroup00385	acyl-Coenzyme A oxidase 1 [Gallus gallus]	NP_001006205.1	GO:0030554,GO:0003997,GO:0006692,GO:0008289,GO:0048232,GO:0006635,GO:0005515,GO:0044439,GO:0016634	NA	NA	ENSTGUP00000008466	EOG4KWJSB	NULL	NULL	TRUE	meNOG07186	[I]	Acyl-Coenzyme A oxidase 1
isogroup00386	general transcription factor IIH, polypeptide 1 [Rattus norvegicus]	NP_001101955.1	GO:0006354,GO:0005488,GO:0006357,GO:0006259,GO:0004674,GO:0006352,GO:0042623,GO:0033554,GO:0005667	NA	NA	ENSTGUP00000009189	EOG4FJ88H	NULL	NULL	TRUE	NA	NA	NA
isogroup00387	PREDICTED: ataxin 2-binding protein 1 [Taeniopygia guttata]	XP_002196417.1	GO:0044424,GO:0003676,GO:0006396,GO:0005488	Hs8922388	KOG0127	ENSTGUP00000004720	EOG4NVZKS	NULL	NULL	TRUE	NA	NA	NA
isogroup00388	PREDICTED: similar to Protein arginine N-methyltransferase 8 [Taeniopygia guttata]	XP_002194561.1	GO:0042802,GO:0051098,GO:0046983,GO:0043231,GO:0016274,GO:0016020,GO:0035247	HsM9789979	KOG1499	ENSTGUP00000013567	EOG434W66	NULL	NULL	TRUE	meNOG05438	[KOT]	Protein arginine
isogroup00389	PREDICTED: similar to Cytochrome P450 2D14, partial [Taeniopygia guttata]	XP_002192521.1	GO:0043231,GO:0044092,GO:0055114,GO:0009698,GO:0004497,GO:0006721,GO:0042598,GO:0017144,GO:0005506,GO:0009820,GO:0044464,GO:0008152	NA	NA	ENSTGUP00000009995	EOG40VVPH	NULL	NULL	TRUE	meNOG06191	[Q]	Cytochrome protein
isogroup00390	PREDICTED: ATPase, Ca� transporting, plasma membrane 1 isoform 2 [Taeniopygia guttata]	XP_002196622.1	GO:0006816,GO:0006950,GO:0007417,GO:0008285,GO:0009206,GO:0016021,GO:0019829,GO:0019904,GO:0031224,GO:0032559,GO:0033280,GO:0043169,GO:0044459,GO:0046872,GO:0046873,GO:0051412	NA	NA	ENSTGUP00000008400	EOG4KPT93	NULL	NULL	TRUE	NA	NA	NA
isogroup00391	PREDICTED: caprin family member 2 [Taeniopygia guttata]	XP_002197226.1	GO:0016049,GO:0043231	NA	NA	ENSTGUP00000011814	EOG4W9J33	NULL	NULL	TRUE	meNOG08866	No process Id found	C1Q domain containing 1 protein
isogroup00392	transmembrane protein 16E [Gallus gallus]	NP_001161856.1	GO:0043231,GO:0016021,GO:0005216	NA	NA	ENSTGUP00000004695	EOG4M397V	NULL	NULL	TRUE	meNOG06443	[S]	Chloride ion binding protein
isogroup00393	PREDICTED: similar to MACRO domain containing 2 [Taeniopygia guttata]	XP_002197487.1	-0	NA	NA	NA	NA	NA	NA	TRUE	NA	NA	NA
isogroup00394	DEAD (Asp-Glu-Ala-Asp) box polypeptide 5 [Gallus gallus]	NP_990158.1	GO:0006396,GO:0003676,GO:0009850,GO:0031981,GO:0042623,GO:0040007,GO:0004386,GO:0008134,GO:0030529,GO:0006350,GO:0032559	CE26887	KOG0333	ENSTGUP00000004793	EOG4BVRTM	NULL	NULL	TRUE	NA	NA	NA
isogroup00395	PREDICTED: hypothetical protein [Taeniopygia guttata]	XP_002188680.1	-0	NA	NA	ENSTGUP00000010804	EOG4K0QNZ	NULL	NULL	TRUE	meNOG16171	[BT]	Annotation not available
isogroup00396	PREDICTED: similar to KIAA1892 protein - DDB1- and CUL4-associated factor 12 [Monodelphis domestica]	XP_001362379.1	GO:0005815,GO:0031461,GO:0032446	NA	NA	NA	NA	NA	NA	TRUE	meNOG06119	[R]	WD repeat protein
isogroup00397	PREDICTED: neurexin 1 [Taeniopygia guttata]	XP_002198754.1	GO:0001505,GO:0004871,GO:0005488,GO:0005626,GO:0006928,GO:0007399,GO:0016021,GO:0016247,GO:0022607,GO:0032501,GO:0043169,GO:0046872,GO:0051262	NA	NA	ENSTGUP00000005926	EOG41G339	NULL	NULL	TRUE	NA	NA	NA
isogroup00398	PREDICTED: kinectin 1 [Taeniopygia guttata]	XP_002200428.1	GO:0008092,GO:0043231,GO:0007017,GO:0016021,GO:0005626	NA	NA	ENSTGUP00000013457	EOG4Z62N5	NULL	NULL	TRUE	No Match	No process Id found	No annotation
isogroup00399	PREDICTED: similar to laminin, beta 1 [Gallus gallus]	XP_415943.2	GO:0016477,GO:0030030,GO:0043256,GO:0009887,GO:0046625,GO:0005515,GO:0044444,GO:0008284,GO:0005198,GO:0000904	NA	NA	ENSTGUP00000003428	EOG44BB1B	NULL	NULL	TRUE	meNOG05360	[W]	Laminin subunit beta
isogroup00400	PREDICTED: similar to RIN3 protein [Taeniopygia guttata]	XP_002200176.1	GO:0005515,GO:0043231,GO:0044444,GO:0009987,GO:0023060,GO:0005737,GO:0005488,GO:0043229	NA	NA	ENSTGUP00000012955	EOG45QHCW	NULL	NULL	TRUE	meNOG13055	[U]	Ras and Rab interactor 3 protein
isogroup00401	CUG-BP- and ETR-3-like factor 2 isoform 3 [Mus musculus]	NP_001103700.1	GO:0000267,GO:0003676,GO:0043231,GO:0000245	Hs5032069	KOG0131	ENSTGUP00000002205	EOG4N8R4X	NULL	NULL	TRUE	No Match	No process Id found	No annotation
isogroup00402	PREDICTED: hypothetical protein LOC100217595 [Taeniopygia guttata]	XP_002197479.1	-0	NA	NA	ENSTGUP00000007783	EOG4SF95K	NULL	NULL	FALSE	NA	NA	NA
isogroup00403	PREDICTED: serine/threonine/tyrosine kinase 1 [Taeniopygia guttata]	XP_002189061.1	GO:0004713,GO:0016020,GO:0000166	Hs20070158	KOG0201	ENSTGUP00000012415	EOG447FTG	NULL	NULL	TRUE	meNOG13718	[T]	Serine/Threonine/Tyrosine kinase 1
isogroup00404	NA	NA	NA	NA	NA	NA	NA	NA	NA	TRUE	NA	NA	NA
isogroup00405	NA	NA	NA	NA	NA	NA	NA	NA	NA	TRUE	NA	NA	NA
isogroup00406	PREDICTED: NAD(P)H dehydrogenase, quinone 2 [Taeniopygia guttata]	XP_002199576.1	GO:0003959,GO:0044424,GO:0008152,GO:0048037,GO:0043169,GO:0007611	NA	NA	ENSTGUP00000002237	EOG44BB36	B5G2X9	Putative NAD(P)H dehydrogenase quinone 2 variant 2	TRUE	meNOG14629	No process Id found	Dehydrogenase, quinone
isogroup00407	PREDICTED: centrosomal protein 152kDa [Taeniopygia guttata]	XP_002196654.1	GO:0005856,GO:0044444	NA	NA	NA	NA	NA	NA	TRUE	NA	NA	NA
isogroup00408	hypothetical protein LOC571548 [Danio rerio]	NP_001108529.1	-0	NA	NA	NA	NA	NA	NA	TRUE	NA	NA	NA
isogroup00409	NA	NA	NA	NA	NA	NA	NA	NA	NA	TRUE	NA	NA	NA
isogroup00410	PREDICTED: similar to cyclophilin [Gallus gallus]	XP_426283.2	GO:0016859,GO:0005527,GO:0005515,GO:0006950,GO:0042391,GO:0043231,GO:0044267,GO:0043066,GO:0044424	7294671	KOG0885	ENSTGUP00000005837	EOG4B2SXF	B5G2Z0	Putative peptidylprolyl isomerase D	TRUE	meNOG05820	[O]	Cis-Trans protein
isogroup00411	PREDICTED: similar to MGC89467 protein [Gallus gallus]	XP_417414.2	GO:0031224	NA	NA	ENSTGUP00000007777	EOG40GCRW	NULL	NULL	TRUE	NA	NA	NA
isogroup00412	NA	NA	NA	NA	NA	NA	NA	NA	NA	FALSE	NA	NA	NA
isogroup00413	PREDICTED: similar to chromatin remodeling factor CHROM1 [Gallus gallus]	XP_414088.2	GO:0000166,GO:0003676,GO:0005488,GO:0006325,GO:0006350,GO:0009987,GO:0016787,GO:0017111,GO:0032559,GO:0043229,GO:0043231,GO:0044424,GO:0044427	NA	NA	ENSTGUP00000007722	EOG4548XQ	NULL	NULL	TRUE	meNOG05179	[K]	Chromodomain helicase DNA binding protein
isogroup00414	NA	NA	NA	NA	NA	NA	NA	NA	NA	FALSE	NA	NA	NA
isogroup00415	PREDICTED: similar to zinc finger protein 385D, partial [Taeniopygia guttata]	XP_002194588.1	GO:0046914,GO:0043231,GO:0046872,GO:0005622	NA	NA	ENSTGUP00000003393	EOG4K3KWT	NULL	NULL	TRUE	meNOG12750	[R]	Zinc finger protein
isogroup00416	NA	NA	NA	NA	NA	ENSTGUP00000004347	EOG44QT0Z	NULL	NULL	TRUE	NA	NA	NA
isogroup00417	PREDICTED: transmembrane protein 49 [Taeniopygia guttata]	XP_002199125.1	GO:0031224,GO:0005793,GO:0043231	NA	NA	ENSTGUP00000007858	EOG4K0QNM	NULL	NULL	TRUE	meNOG05477	[S]	Transmembrane protein 49
isogroup00418	PREDICTED: similar to transcription initiation factor IIIB [Taeniopygia guttata]	XP_002200378.1	GO:0006412,GO:0030528,GO:0006352,GO:0046914,GO:0005667,GO:0016071,GO:0008135	CE27396	KOG1597	ENSTGUP00000013310	EOG4NGGMJ	NULL	NULL	TRUE	meNOG04743	[K]	Transcription factor IIIB 90 kDa subunit
isogroup00419	PREDICTED: hypothetical protein [Taeniopygia guttata]	XP_002188062.1	GO:0043231	NA	NA	ENSTGUP00000009664	EOG4NCMD9	NULL	NULL	TRUE	NA	NA	NA
isogroup00420	NA	NA	NA	NA	NA	NA	NA	NA	NA	FALSE	NA	NA	NA
isogroup00421	PREDICTED: similar to rCG52576 [Taeniopygia guttata]	XP_002188209.1	-0	NA	NA	ENSTGUP00000013995	EOG42NJ1G	NULL	NULL	TRUE	meNOG18114	[S]	Tpa-Induced transmembrane protein
isogroup00422	PREDICTED: similar to KIAA1181 protein [Taeniopygia guttata]	XP_002195791.1	GO:0012505,GO:0005488,GO:0005793,GO:0048193,GO:0031090,GO:0043231,GO:0031224,GO:0044425	NA	NA	ENSTGUP00000000312	EOG47H5QF	NULL	NULL	TRUE	meNOG05403	[U]	Endoplasmic reticulum-Golgi intermediate compartment protein 1
isogroup00423	PREDICTED: similar to phosphodiesterase 7B [Taeniopygia guttata]	XP_002194399.1	GO:0043169,GO:0004114,GO:0019935,GO:0023060	NA	NA	ENSTGUP00000011157	EOG4JDH6S	NULL	NULL	TRUE	NA	NA	NA
isogroup00424	PREDICTED: similar to Rho-guanine nucleotide exchange factor [Gallus gallus]	XP_424789.2	GO:0005085,GO:0005488,GO:0005622,GO:0007409,GO:0009987,GO:0016020,GO:0023034,GO:0044464,GO:0045104	NA	NA	NA	NA	NA	NA	TRUE	NA	NA	NA
isogroup00425	PREDICTED: hypothetical protein [Taeniopygia guttata]	XP_002192450.1	GO:0031090,GO:0006810,GO:0043231	NA	NA	NA	NA	NA	NA	TRUE	NA	NA	NA
isogroup00426	PREDICTED: similar to von Willebrand factor [Taeniopygia guttata]	XP_002188215.1	GO:0001775,GO:0005102,GO:0006950,GO:0007155,GO:0007599,GO:0009986,GO:0019899,GO:0030141,GO:0031012,GO:0032403,GO:0042802,GO:0044421,GO:0048513,GO:0051259	NA	NA	ENSTGUP00000012294	EOG44TP6X	NULL	NULL	TRUE	NA	NA	NA
isogroup00427	PREDICTED: phosphate regulating endopeptidase homolog, X-linked (hypophosphatemia, vitamin D resistant rickets) [Taeniopygia guttata]	XP_002192864.1	GO:0004175,GO:0019538,GO:0046914,GO:0009888,GO:0043412,GO:0016021,GO:0007154	NA	NA	ENSTGUP00000007624	EOG4STS43	NULL	NULL	TRUE	meNOG11146	[E]	Phosphate protein
isogroup00428	PREDICTED: Tax1 (human T-cell leukemia virus type I) binding protein 1 [Taeniopygia guttata]	XP_002195525.1	GO:0043066,GO:0005515	NA	NA	ENSTGUP00000003036	EOG4JDH65	NULL	NULL	TRUE	meNOG08867	[T]	Tax1 binding protein 1
isogroup00429	PREDICTED: pericentrin [Taeniopygia guttata]	XP_002192824.1	GO:0005815,GO:0005488,GO:0007010	NA	NA	ENSTGUP00000011565	EOG4PNXG1	NULL	NULL	TRUE	NA	NA	NA
isogroup00430	PREDICTED: similar to calpain 5 [Taeniopygia guttata]	XP_002196158.1	GO:0004197,GO:0008585,GO:0009987,GO:0019538,GO:0023060,GO:0030154,GO:0044464	NA	NA	ENSTGUP00000006412	EOG4GXFM6	NULL	NULL	FALSE	meNOG05021	[O]	Calpain 6 protein
isogroup00431	NA	NA	NA	NA	NA	NA	NA	NA	NA	FALSE	NA	NA	NA
isogroup00432	NA	NA	NA	NA	NA	NA	NA	NA	NA	FALSE	NA	NA	NA
isogroup00433	PREDICTED: zinc finger protein, subfamily 1A, 1 (Ikaros) [Taeniopygia guttata]	XP_002191672.1	GO:0000122,GO:0000775,GO:0001865,GO:0006325,GO:0007420,GO:0009888,GO:0016564,GO:0030223,GO:0035264,GO:0043010,GO:0043231,GO:0043234,GO:0043565,GO:0046872,GO:0046914,GO:0046983,GO:0048537	NA	NA	ENSTGUP00000008158	EOG470TH0	NULL	NULL	TRUE	meNOG07922	[K]	Ikaros IKAROS family zinc finger protein
isogroup00434	protein kinase C and casein kinase substrate in neurons 2 [Bos taurus]	NP_001039933.1	GO:0016772,GO:0023060,GO:0007010,GO:0031410,GO:0005924,GO:0005515,GO:0006897,GO:0044431	NA	NA	ENSTGUP00000012404	EOG4K3KW7	NULL	NULL	TRUE	meNOG05960	[T]	Protein kinase C and casein kinase substrate in neurons
isogroup00435	PREDICTED: similar to MGA protein [Gallus gallus]	XP_421144.2	GO:0035097,GO:0003677,GO:0006350,GO:0044451,GO:0043234	NA	NA	ENSTGUP00000011260	EOG44TP7X	NULL	NULL	TRUE	meNOG11476	[K]	Functions as a dual-specificity transcription factor, regulating the expression of both MAX-network and T-box family target genes. Functions as a repressor or an activator. Binds to 5'-AATTTCACACCTAGGTGTGAAATT-3' core sequence and seems to regulate MYC-MAX target genes. Suppresses transcriptional activation by MYC and inhibits MYC-dependent cell transformation. Function activated by heterodimeriz…
isogroup00436	PREDICTED: hypothetical protein [Taeniopygia guttata]	XP_002191618.1	GO:0044464	NA	NA	ENSTGUP00000009717	EOG451DQT	NULL	NULL	TRUE	meNOG11131	[S]	Protein KIAA1467
isogroup00437	retinoid-related orphan receptor alpha [Homo sapiens]	BAH02285.1	GO:0002694,GO:0003677,GO:0004879,GO:0006163,GO:0006357,GO:0021533,GO:0023060,GO:0043231,GO:0044271,GO:0046872,GO:0046914	NA	NA	ENSTGUP00000005503	EOG4GHZP3	NULL	NULL	TRUE	NA	NA	NA
isogroup00438	PREDICTED: similar to activating signal cointegrator 1 complex subunit 3 [Taeniopygia guttata]	XP_002196630.1	GO:0005622,GO:0017111,GO:0000166,GO:0042623,GO:0032559,GO:0006350,GO:0044424,GO:0044464	Hs14747366	KOG0952	ENSTGUP00000012638	EOG47M1WZ	NULL	NULL	TRUE	meNOG05544	[A]	Activating signal cointegrator 1 complex subunit 3
isogroup00439	PREDICTED: similar to maguin [Taeniopygia guttata]	XP_002196504.1	GO:0005815,GO:0043231,GO:0007165,GO:0023014,GO:0016020,GO:0019900,GO:0005488	NA	NA	ENSTGUP00000007681	EOG4G1MFQ	NULL	NULL	TRUE	NA	NA	NA
isogroup00440	PREDICTED: hypothetical protein [Gallus gallus]	XP_416342.1	GO:0005488	NA	NA	ENSTGUP00000012674	EOG45MN7B	NULL	NULL	TRUE	meNOG09767	[R]	Poly [ADP-ribose] polymerase 12
isogroup00441	PREDICTED: hypothetical protein [Taeniopygia guttata]	XP_002189428.1	-0	NA	NA	NA	NA	NA	NA	TRUE	NA	NA	NA
isogroup00442	PREDICTED: serum/glucocorticoid regulated kinase 1 [Taeniopygia guttata]	XP_002191069.1	GO:0006468,GO:0016020,GO:0032868,GO:0007613,GO:0043231,GO:0019901,GO:0007612,GO:0004672,GO:0031346,GO:0005543,GO:0031175,GO:0008092,GO:0043401,GO:0032559,GO:0008104,GO:0006915,GO:0042995,GO:0033554,GO:0016049,GO:0002028,GO:0044444,GO:0031111,GO:0007049,GO:0006875	CE15475	KOG0616	ENSTGUP00000011889	EOG4229JS	NULL	NULL	TRUE	NA	NA	NA
isogroup00443	NA	NA	NA	NA	NA	NA	NA	NA	NA	TRUE	NA	NA	NA
isogroup00444	NA	NA	NA	NA	NA	NA	NA	NA	NA	TRUE	NA	NA	NA
isogroup00445	NA	NA	NA	NA	NA	NA	NA	NA	NA	TRUE	No Match	No process Id found	No annotation
isogroup00446	NA	NA	NA	NA	NA	NA	NA	NA	NA	TRUE	NA	NA	NA
isogroup00447	NA	NA	NA	NA	NA	NA	NA	NA	NA	FALSE	NA	NA	NA
isogroup00448	PREDICTED: dystrophin [Taeniopygia guttata]	XP_002191665.1	GO:0005198,GO:0005488,GO:0005515,GO:0005737,GO:0005886,GO:0006518,GO:0009987,GO:0030016,GO:0044237,GO:0044424	NA	NA	ENSTGUP00000007208	EOG480HW7	NULL	NULL	TRUE	meNOG04520	[Z]	Dystrophin protein
isogroup00449	PREDICTED: similar to zinc finger protein [Taeniopygia guttata]	XP_002196823.1	-0	NA	NA	NA	NA	NA	NA	TRUE	meNOG17333	[K]	Zinc finger protein 551
isogroup00450	NA	NA	NA	NA	NA	NA	NA	NA	NA	TRUE	NA	NA	NA
isogroup00451	PREDICTED: similar to GRAM domain containing 3 [Taeniopygia guttata]	XP_002189308.1	-0	NA	NA	ENSTGUP00000001358	EOG4548ZJ	NULL	NULL	TRUE	meNOG13328	[T]	GRAM domain-containing protein 3
isogroup00452	adenosine kinase [Gallus gallus]	NP_001006501.1	GO:0046128,GO:0019206,GO:0005488,GO:0043231,GO:0009216,GO:0044444,GO:0042098,GO:0043101,GO:0043169,GO:0009124	NA	NA	ENSTGUP00000006856	EOG4S4PGM	NULL	NULL	TRUE	meNOG05093	[G]	Adenosine protein
isogroup00453	PREDICTED: similar to mutS homolog 4 (E. coli), partial [Taeniopygia guttata]	XP_002187749.1	GO:0003690,GO:0006310,GO:0006281,GO:0000794,GO:0008585,GO:0007127,GO:0048232,GO:0032559	YDR097c	KOG0217	ENSTGUP00000010815	EOG4DR9BS	NULL	NULL	TRUE	NA	NA	NA
isogroup00454	contactin-1 preproprotein [Gallus gallus]	NP_001004381.3	GO:0044464	NA	NA	ENSTGUP00000005947	EOG4DZ1TH	NULL	NULL	TRUE	No Match	No process Id found	No annotation
isogroup00455	PREDICTED: similar to potassium voltage-gated channel, KQT-like subfamily, member 1 [Taeniopygia guttata]	XP_002193594.1	GO:0003012,GO:0003013,GO:0005249,GO:0005267,GO:0005488,GO:0005887,GO:0012506,GO:0030001,GO:0031982,GO:0040029,GO:0042391,GO:0044057,GO:0050796,GO:0050896,GO:0050954	NA	NA	ENSTGUP00000013073	EOG4Q58PW	NULL	NULL	FALSE	No Match	No process Id found	No annotation
isogroup00456	forkhead box protein P1 [Gallus gallus]	NP_001019998.1	GO:0031981,GO:0006351,GO:0046914,GO:0035051,GO:0014706,GO:0016447,GO:0046983,GO:0002327,GO:0008284,GO:0042802,GO:0030323,GO:0003700,GO:0016564,GO:0006357	NA	NA	ENSTGUP00000010234	EOG4FR0RQ	Q6QBA1	Forkhead box P1	TRUE	NA	NA	NA
isogroup00457	PREDICTED: jumonji domain containing 1C [Taeniopygia guttata]	XP_002187607.1	GO:0016491,GO:0005622,GO:0009987,GO:0043169,GO:0006325,GO:0006350,GO:0043231,GO:0008134,GO:0016701,GO:0008152	NA	NA	NA	NA	NA	NA	TRUE	NA	NA	NA
isogroup00458	SWI/SNF related, matrix associated, actin dependent regulator of chromatin, subfamily a, member 2 [Gallus gallus]	NP_990470.1	GO:0017111,GO:0048731,GO:0003676,GO:0070603,GO:0034728,GO:0008283,GO:0006350,GO:0032559	NA	NA	ENSTGUP00000005661	EOG418BMJ	NULL	NULL	TRUE	meNOG04432	[K]	Swi/Snf-Related matrix- associated actin-dependent regulator protein
isogroup00459	NA	NA	NA	NA	NA	NA	NA	NA	NA	TRUE	NA	NA	NA
isogroup00460	PREDICTED: Bardet-Biedl syndrome 4 [Taeniopygia guttata]	XP_002193061.1	GO:0003007,GO:0006810,GO:0014020,GO:0005929,GO:0007369,GO:0034613,GO:0032401,GO:0031253,GO:0031175,GO:0021543,GO:0007610,GO:0009296,GO:0031023,GO:0042462,GO:0007601,GO:0005813,GO:0006629,GO:0003774,GO:0043234,GO:0042384,GO:0007281,GO:0015631,GO:0060295,GO:0021544,GO:0007606,GO:0000910,GO:0034453,GO:0001894	NA	NA	ENSTGUP00000004322	EOG4GF3DX	NULL	NULL	TRUE	meNOG07377	[R]	May be required for the dynein-mediated transport of pericentriolar proteins to the centrosome. Required for microtubule anchoring at the centrosome but not for microtubule nucleation. The BBSome complex is required for ciliogenesis but is dispensable for centriolar satellite function. This ciliogenic function is mediated in part by the Rab8 GDP/GTP exchange factor, which localizes to the basal b…
isogroup00461	PREDICTED: general transcription factor IIIC, polypeptide 1, alpha 220kDa [Taeniopygia guttata]	XP_002194222.1	GO:0006383,GO:0030528,GO:0003676,GO:0005667	NA	NA	ENSTGUP00000004663	EOG40CHG3	NULL	NULL	TRUE	meNOG06828	[K]	General transcription factor 3C polypeptide 1
isogroup00462	PREDICTED: similar to DRAL gene product [Gallus gallus]	XP_416924.1	GO:0003206,GO:0046914,GO:0043231,GO:0003712,GO:0030518,GO:0006355,GO:0001503,GO:0031672,GO:0031674,GO:0005924,GO:0035258,GO:0005856,GO:0055012,GO:0009719,GO:0055011,GO:0016564	NA	NA	ENSTGUP00000010051	EOG4XKV7B	NULL	NULL	TRUE	meNOG04597	[T]	Four and a half lim domains protein
isogroup00463	NA	NA	NA	NA	NA	NA	NA	NA	NA	FALSE	NA	NA	NA
isogroup00464	PREDICTED: RAS guanyl releasing protein 3 (calcium and DAG-regulated) [Taeniopygia guttata]	XP_002191650.1	GO:0060089,GO:0046872,GO:0043234,GO:0008289,GO:0051336,GO:0044444,GO:0007243,GO:0016021,GO:0031267,GO:0005099,GO:0007264	NA	NA	ENSTGUP00000009310	EOG4S1T6P	NULL	NULL	TRUE	meNOG04577	[T]	Ras guanyl-releasing protein
isogroup00465	PREDICTED: fibroblast growth factor 12 isoform 1 [Taeniopygia guttata]	XP_002190209.1	GO:0044421,GO:0000165,GO:0070851,GO:0043231,GO:0005539,GO:0048513,GO:0007169,GO:0007154	NA	NA	ENSTGUP00000009539	EOG4G7C03	NULL	NULL	TRUE	meNOG08739	[T]	Fibroblast growth factor 12 (FGF-12)
isogroup00466	Syne/ANC-1 family protein [Mus musculus]	ADF27181.1	GO:0008092,GO:0030175,GO:0031224,GO:0031965,GO:0005739,GO:0031981,GO:0001667,GO:0000902,GO:0007010,GO:0033365,GO:0043232,GO:0031674,GO:0005924,GO:0034992,GO:0006997,GO:0030027,GO:0005789	NA	NA	ENSTGUP00000013339	EOG4TTGGX	NULL	NULL	TRUE	meNOG06460	[Z]	Nesprin-2 (Nuclear envelope spectrin repeat protein 2)
isogroup00467	PREDICTED: inscuteable homolog (Drosophila) [Taeniopygia guttata]	XP_002197693.1	GO:0048731,GO:0044424,GO:0048869	NA	NA	ENSTGUP00000008771	EOG46Q6SK	NULL	NULL	FALSE	meNOG12063	[S]	Protein involved in asymmetric protein localization
isogroup00468	trans-2,3-enoyl-CoA reductase [Xenopus laevis]	NP_001085733.1	GO:0016491,GO:0031090,GO:0043231,GO:0031224,GO:0008202	CE20509	KOG1639	ENSTGUP00000006013	EOG4G7BZR	NULL	NULL	TRUE	meNOG06629	[Z]	Synaptic glycoprotein SC2
isogroup00469	guanine nucleotide binding protein (G protein), beta polypeptide 1-like [Gallus gallus]	NP_001012811.1	GO:0051705,GO:0044459,GO:0023033	Hs8922428	KOG0271	ENSTGUP00000008639	EOG4GF3FM	NULL	NULL	TRUE	meNOG09311	[R]	Guanine nucleotide binding protein
isogroup00470	guanine nucleotide binding protein (G protein), beta polypeptide 1 [Gallus gallus]	NP_001012853.1	GO:0007606,GO:0023060,GO:0007186,GO:0060089,GO:0019897,GO:0031701,GO:0051480,GO:0031513	7303687	KOG0263	NA	NA	NA	NA	TRUE	NA	NA	NA
isogroup00471	NA	NA	NA	NA	NA	NA	NA	NA	NA	TRUE	NA	NA	NA
isogroup00472	PREDICTED: UDP-glucose ceramide glucosyltransferase-like 1 [Taeniopygia guttata]	XP_002191274.1	GO:0044432,GO:0006464,GO:0035251,GO:0005515	NA	NA	ENSTGUP00000005887	EOG46WZ7H	NULL	NULL	TRUE	NA	NA	NA
isogroup00473	PREDICTED: phospholipase C, beta 1 (phosphoinositide-specific) [Taeniopygia guttata]	XP_002199225.1	GO:0005515,GO:0044424	NA	NA	NA	NA	NA	NA	TRUE	No Match	No process Id found	No annotation
isogroup00474	PREDICTED: elongation factor Tu GTP binding domain containing 1 isoform 1 [Taeniopygia guttata]	XP_002199206.1	GO:0008135,GO:0032561,GO:0010467,GO:0017111	7294107	KOG0467	ENSTGUP00000008105	EOG4JHCF0	NULL	NULL	TRUE	meNOG04995	[J]	Elongation factor Tu GTP binding domain containing
isogroup00475	PREDICTED: similar to KIAA0276 [Gallus gallus]	XP_420715.2	-0	NA	NA	ENSTGUP00000008190	EOG4X97HX	NULL	NULL	TRUE	meNOG06374	[S]	Dcn1-Like protein
isogroup00476	PREDICTED: intraflagellar transport 140 homolog [Taeniopygia guttata]	XP_002190223.1	-0	NA	NA	ENSTGUP00000003310	EOG4MGS6J	NULL	NULL	TRUE	meNOG04217	[R]	Intraflagellar transport 140 homolog protein
isogroup00477	NA	NA	NA	NA	NA	NA	NA	NA	NA	FALSE	NA	NA	NA
isogroup00478	PREDICTED: similar to structure-specific recognition protein 1 [Ornithorhynchus anatinus]	XP_001515270.1	GO:0048193,GO:0044431	NA	NA	ENSTGUP00000011081	EOG4RXXZB	NULL	NULL	TRUE	meNOG07104	[D]	Protein involved in vesicle-mediated transport
isogroup00479	PREDICTED: similar to RNA binding motif protein 25 [Taeniopygia guttata]	XP_002200433.1	GO:0003723,GO:0000380,GO:0016604,GO:0012501	Hs17477175	KOG2253	ENSTGUP00000011598	EOG498V0R	NULL	NULL	TRUE	NA	NA	NA
isogroup00480	PREDICTED: hypothetical protein [Taeniopygia guttata]	XP_002195860.1	-0	SPAC8F11.09c	KOG2920	NA	NA	NA	NA	TRUE	meNOG11701	[A]	Annotation not available
isogroup00481	NA	NA	NA	Hs6005804	KOG0058	ENSTGUP00000002753	EOG4XPQF4	NULL	NULL	TRUE	meNOG23237	[Q]	Annotation not available
isogroup00482	NA	NA	NA	NA	NA	NA	NA	NA	NA	FALSE	NA	NA	NA
isogroup00483	PREDICTED: hepatitis A virus cellular receptor 1 [Taeniopygia guttata]	XP_002194795.1	GO:0044464,GO:0042221	NA	NA	ENSTGUP00000000683	EOG4X97J6	NULL	NULL	TRUE	meNOG20640	[T]	Precursor (HAVcr-1)
isogroup00484	PREDICTED: hypothetical protein LOC100190385 [Taeniopygia guttata]	XP_002197736.1	-0	NA	NA	ENSTGUP00000009475	EOG4W0XF8	B5G1B4	Putative uncharacterized protein	TRUE	meNOG11318	[S]	Protein C1orf123
isogroup00485	PREDICTED: similar to OTTHUMP00000018668 [Gallus gallus]	XP_416964.1	-0	NA	NA	ENSTGUP00000011189	EOG49KFRQ	NULL	NULL	TRUE	meNOG14770	[S]	Annotation not available
isogroup00486	NA	NA	NA	NA	NA	NA	NA	NA	NA	TRUE	NA	NA	NA
isogroup00487	PREDICTED: annexin A1 [Taeniopygia guttata]	XP_002191307.1	GO:0006952,GO:0043231,GO:0006906,GO:0023060,GO:0005856,GO:0046872,GO:0023033,GO:0044459,GO:0005543,GO:0009913,GO:0043687,GO:0042995,GO:0005515,GO:0008283,GO:0043066,GO:0004859,GO:0015909	NA	NA	ENSTGUP00000000815	EOG48WC2C	NULL	NULL	TRUE	meNOG08532	[U]	Annexin A1 protein
isogroup00488	PREDICTED: similar to family with sequence similarity 19 (chemokine (C-C motif)-like), member A4 [Taeniopygia guttata]	XP_002188659.1	-0	NA	NA	ENSTGUP00000009978	EOG46DM4B	NULL	NULL	TRUE	NA	NA	NA
isogroup00489	PREDICTED: gelsolin [Taeniopygia guttata]	XP_002188662.1	GO:0042221,GO:0005515,GO:0008092,GO:0012501,GO:0006810,GO:0032991,GO:0010038,GO:0001101,GO:0005856,GO:0019932,GO:0046872,GO:0031252,GO:0021782,GO:0007155,GO:0044444,GO:0051693,GO:0044421,GO:0010033	NA	NA	ENSTGUP00000006915	EOG4Q58P0	NULL	NULL	TRUE	No Match	No process Id found	No annotation
isogroup00490	NA	NA	NA	NA	NA	NA	NA	NA	NA	FALSE	NA	NA	NA
isogroup00491	NA	NA	NA	NA	NA	NA	NA	NA	NA	FALSE	NA	NA	NA
isogroup00492	phosphatase and actin regulator 3 [Bos taurus]	NP_001095489.1	GO:0034399,GO:0019212	NA	NA	ENSTGUP00000008240	EOG48WC28	NULL	NULL	TRUE	meNOG12723	[R]	Phosphatase and actin regulator 3
isogroup00493	NA	NA	NA	NA	NA	NA	NA	NA	NA	FALSE	NA	NA	NA
isogroup00494	AF212039_1 alpha-interferon inducible protein [Mesocricetus auratus]	AAF23490.1	GO:0031224	NA	NA	NA	NA	NA	NA	TRUE	No Match	No process Id found	No annotation
isogroup00495	PREDICTED: rhabdoid tumor deletion region gene 1 [Taeniopygia guttata]	XP_002196680.1	-0	NA	NA	ENSTGUP00000010295	EOG4WM4VH	NULL	NULL	TRUE	meNOG08314	[O]	Rhabdoid tumor deletion region protein
isogroup00496	PREDICTED: quiescin Q6 sulfhydryl oxidase 2 [Taeniopygia guttata]	XP_002187535.1	GO:0043229	NA	NA	ENSTGUP00000017659	EOG4M0F0T	NULL	NULL	TRUE	NA	NA	NA
isogroup00497	NA	NA	NA	NA	NA	NA	NA	NA	NA	TRUE	NA	NA	NA
isogroup00498	insulin-induced gene 2 protein [Papio anubis]	NP_001162382.1	GO:0033993,GO:0006633,GO:0042471,GO:0030176,GO:0043434,GO:0032933,GO:0005515,GO:0006639,GO:0006694,GO:0008203,GO:0006950	NA	NA	ENSTGUP00000011927	EOG4JDH7K	NULL	NULL	TRUE	No Match	No process Id found	No annotation
isogroup00499	PREDICTED: hypothetical protein [Taeniopygia guttata]	XP_002186673.1	-0	NA	NA	ENSTGUP00000007783	EOG4SF95K	NULL	NULL	TRUE	meNOG22559	[S]	ERV-FRD provirus ancestral Env polyprotein
isogroup00500	PREDICTED: hypothetical protein [Gallus gallus]	XP_414331.2	GO:0005088,GO:0030035,GO:0006917,GO:0046914,GO:0007266,GO:0043232,GO:0044444,GO:0043231,GO:0005088,GO:0022604,GO:0007010,GO:0031252,GO:0032319,GO:0051020	NA	NA	ENSTGUP00000003715	EOG44F68Q	NULL	NULL	TRUE	meNOG08419	[T]	FYVE, RhoGEF and PH domain containing protein
isogroup00501	PREDICTED: FIG4 homolog [Taeniopygia guttata]	XP_002194593.1	GO:0006996,GO:0005488,GO:0005768,GO:0016791,GO:0006650,GO:0031090,GO:0010975,GO:0007610	CE09807	KOG1889	ENSTGUP00000012451	EOG48SGSD	NULL	NULL	TRUE	meNOG04262	[I]	SAC domain-containing protein
isogroup00502	PREDICTED: neuron navigator 2 isoform 2 [Taeniopygia guttata]	XP_002187094.1	GO:0016787,GO:0031981,GO:0000166	NA	NA	ENSTGUP00000016172	EOG4C5CJH	NULL	NULL	TRUE	meNOG06159	[Z]	Neuron navigator protein
isogroup00503	PREDICTED: PDZ and LIM domain 4 [Taeniopygia guttata]	XP_002191611.1	GO:0046914	NA	NA	ENSTGUP00000001410	EOG48KRBW	NULL	NULL	TRUE	meNOG11549	[T]	PDZ and LIM domain protein
isogroup00504	PREDICTED: similar to CDNA sequence BC061237 isoform 1 [Ornithorhynchus anatinus]	XP_001507183.1	GO:0043169,GO:0043231,GO:0003677,GO:0032501,GO:0006351	NA	NA	ENSTGUP00000000618	EOG4TXBRK	NULL	NULL	TRUE	meNOG05447	[K]	Transcription protein
isogroup00505	PREDICTED: AT rich interactive domain 4A (RBP1-like) [Taeniopygia guttata]	XP_002200416.1	GO:0030528,GO:0043231,GO:0043234,GO:0003677,GO:0044446,GO:0006351,GO:0005488,GO:0043229	NA	NA	ENSTGUP00000013421	EOG498V0C	NULL	NULL	TRUE	meNOG06563	[B]	At rich interactive domain protein
isogroup00506	PREDICTED: pumilio homolog 2 [Taeniopygia guttata]	XP_002187244.1	GO:0003676	7295515	KOG2050	ENSTGUP00000013548	EOG4P8FHP	NULL	NULL	TRUE	meNOG05370	[J]	Pumilio homolog protein
isogroup00507	CNDP dipeptidase 2 [Gallus gallus]	NP_001006385.1	GO:0044424,GO:0019538,GO:0008238,GO:0043169	NA	NA	ENSTGUP00000009439	EOG4P2Q25	NULL	NULL	TRUE	No Match	No process Id found	No annotation
isogroup00508	lactamase, beta [Gallus gallus]	NP_001025717.1	GO:0043231,GO:0003824	NA	NA	ENSTGUP00000005140	EOG4GQQ58	NULL	NULL	TRUE	meNOG09643	[S]	Lactamase
isogroup00509	PREDICTED: similar to Protein C20orf12 homolog [Gallus gallus]	XP_415020.2	-0	7294202	KOG0509	ENSTGUP00000006049	EOG483D45	NULL	NULL	TRUE	meNOG10392	[R]	Ankyrin repeat-containing protein
isogroup00510	NA	NA	NA	NA	NA	NA	NA	NA	NA	FALSE	NA	NA	NA
isogroup00511	PREDICTED: hypothetical protein [Gallus gallus]	XP_416118.2	GO:0016405,GO:0043231,GO:0032559	NA	NA	ENSTGUP00000007998	EOG48D0V3	NULL	NULL	TRUE	NA	NA	NA
isogroup00512	NA	NA	NA	NA	NA	NA	NA	NA	NA	TRUE	NA	NA	NA
isogroup00513	aldolase A, isoform CRA_d [Rattus norvegicus]	EDM17384.1	GO:0022604,GO:0006007,GO:0006000,GO:0006936,GO:0048545,GO:0014070,GO:0008092,GO:0030036,GO:0031091,GO:0016832,GO:0019725,GO:0005856,GO:0042995,GO:0048029,GO:0006950,GO:0002237,GO:0009206,GO:0030017	NA	NA	ENSTGUP00000000667	EOG444KKK	NULL	NULL	TRUE	No Match	No process Id found	No annotation
isogroup00514	hypothetical protein LOC768701 [Gallus gallus]	NP_001073206.1	-0	NA	NA	ENSTGUP00000007760	EOG4HMJ8D	NULL	NULL	TRUE	meNOG14849	[S]	Annotation not available
isogroup00515	PREDICTED: signal peptide peptidase-like 2A [Taeniopygia guttata]	XP_002196962.1	GO:0008233,GO:0031224,GO:0004175	NA	NA	ENSTGUP00000007654	EOG4SQWWV	NULL	NULL	TRUE	No Match	No process Id found	No annotation
isogroup00516	PREDICTED: similar to fetuin [Gallus gallus]	XP_422764.1	GO:0001503,GO:0005488,GO:0050789,GO:0006909,GO:0006909,GO:0032991,GO:0032846,GO:0008286,GO:0002526,GO:0030279,GO:0008406,GO:0030292,GO:0021543,GO:0065003,GO:0009887,GO:0016049,GO:0044421	NA	NA	ENSTGUP00000010764	EOG4QC164	NULL	NULL	TRUE	meNOG15462	[W]	Alpha-2-Hs-Glycoprotein
isogroup00517	NA	NA	NA	NA	NA	NA	NA	NA	NA	TRUE	NA	NA	NA
isogroup00518	PREDICTED: mitogen-activated protein kinase 6 [Taeniopygia guttata]	XP_002198133.1	GO:0016310,GO:0004702,GO:0023060,GO:0032559,GO:0009850,GO:0044424	ECU05g1510	KOG0668	ENSTGUP00000006999	EOG45HRWS	NULL	NULL	TRUE	meNOG08669	[T]	Mitogen-Activated protein kinase 6
isogroup00519	NA	NA	NA	NA	NA	NA	NA	NA	NA	TRUE	NA	NA	NA
isogroup00520	PREDICTED: metallophosphoesterase 1 [Taeniopygia guttata]	XP_002189410.1	GO:0031224,GO:0043169,GO:0003824	NA	NA	NA	NA	NA	NA	TRUE	meNOG06917	[L]	Metallophosphoesterase 1
isogroup00521	PREDICTED: bone morphogenetic protein receptor, type IB [Taeniopygia guttata]	XP_002193731.1	GO:0007411,GO:0035107,GO:0005515,GO:0001649,GO:0007178,GO:0043010,GO:0009850,GO:0006694,GO:0016337,GO:0001547,GO:0005024,GO:0016310,GO:0016021,GO:0003002,GO:0030282,GO:0032559,GO:0043169,GO:0043234,GO:0006952	Hs20070158	KOG0201	ENSTGUP00000003297	EOG40P46G	NULL	NULL	TRUE	meNOG04247	[T]	Bone morphogenetic protein receptor
isogroup00522	ORF2 [Platemys spixii]	BAA88337.1	-0	NA	NA	NA	NA	NA	NA	TRUE	No Match	No process Id found	No annotation
isogroup00524	PREDICTED: hypothetical protein [Taeniopygia guttata]	XP_002195859.1	GO:0006351,GO:0031016,GO:0043231,GO:0009855,GO:0043565,GO:0003700,GO:0030073,GO:0048869,GO:0001539,GO:0003351	NA	NA	ENSTGUP00000005472	EOG49ZXNR	NULL	NULL	TRUE	meNOG04665	[K]	Regulatory factor
isogroup00525	PREDICTED: similar to reticulon 4 interacting protein 1 [Taeniopygia guttata]	XP_002193382.1	GO:0046914,GO:0008152,GO:0003824,GO:0043231	NA	NA	ENSTGUP00000012553	EOG4KSPK5	NULL	NULL	TRUE	meNOG08844	[C]	Reticulon 4 interacting protein 1
isogroup00526	NA	NA	NA	NA	NA	NA	NA	NA	NA	FALSE	NA	NA	NA
isogroup00527	NA	NA	NA	NA	NA	NA	NA	NA	NA	TRUE	NA	NA	NA
isogroup00528	PREDICTED: Werner helicase interacting protein 1 [Taeniopygia guttata]	XP_002197546.1	GO:0017111,GO:0043169,GO:0043231,GO:0003676,GO:0033554,GO:0044444,GO:0006270,GO:0032559	ECU07g0360	KOG0580	NA	NA	NA	NA	TRUE	NA	NA	NA
isogroup00529	PREDICTED: zinc finger protein 451 [Taeniopygia guttata]	XP_002192773.1	GO:0005488	NA	NA	ENSTGUP00000013175	EOG4H729R	NULL	NULL	TRUE	meNOG14743	[K]	Zinc finger protein 451
isogroup00530	PREDICTED: similar to Uncharacterized protein C9orf85 [Taeniopygia guttata]	XP_002191578.1	-0	NA	NA	ENSTGUP00000000852	EOG45TCPC	NULL	NULL	TRUE	meNOG20272	No process Id found	non supervised orthologous group
isogroup00531	PREDICTED: phenylalanyl-tRNA synthetase 2, mitochondrial [Taeniopygia guttata]	XP_002198014.1	GO:0031980,GO:0003723,GO:0046872,GO:0004812,GO:0000267,GO:0006418,GO:0032559	Hs4758340	KOG2784	ENSTGUP00000002340	EOG46WZ8R	NULL	NULL	TRUE	No Match	No process Id found	No annotation
isogroup00532	PREDICTED: aldolase B, fructose-bisphosphate [Taeniopygia guttata]	XP_002186732.1	GO:0000323,GO:0001101,GO:0005543,GO:0005789,GO:0005813,GO:0006000,GO:0006007,GO:0006734,GO:0006950,GO:0007154,GO:0009725,GO:0009746,GO:0010038,GO:0016832,GO:0019899,GO:0031960,GO:0032868,GO:0034097,GO:0042598,GO:0043462,GO:0048029,GO:0048513,GO:0070070	NA	NA	ENSTGUP00000000667	EOG444KKK	NULL	NULL	TRUE	meNOG05189	[G]	Fructose-Bisphosphate aldolase
isogroup00533	DNA-directed DNA polymerase kappa [Gallus gallus]	NP_989514.1	GO:0006259,GO:0043169,GO:0003677,GO:0043231,GO:0034061	NA	NA	ENSTGUP00000006376	EOG4Z8XVV	NULL	NULL	TRUE	meNOG04563	[L]	Polymerase
isogroup00534	NA	NA	NA	NA	NA	NA	NA	NA	NA	TRUE	NA	NA	NA
isogroup00535	PREDICTED: hypothetical protein [Gallus gallus]	XP_429543.1	-0	NA	NA	NA	NA	NA	NA	TRUE	NA	NA	NA
isogroup00536	PREDICTED: similar to snRNP core Sm protein homolog Sm-X5 [Pan troglodytes]	XP_518362.2	GO:0030532,GO:0005681,GO:0019900,GO:0006401,GO:0000380,GO:0000387,GO:0017069	Hs10863977	KOG3448	NA	NA	NA	NA	TRUE	meNOG20117	[A]	U6 snRNA-associated Sm-like protein LSm2
isogroup00537	WAS/WASL interacting protein family, member 1 [Gallus gallus]	NP_001012935.1	GO:0065003,GO:0007015,GO:0008092,GO:0043231,GO:0031410,GO:0015629	NA	NA	ENSTGUP00000009085	EOG49CQ90	NULL	NULL	TRUE	No Match	No process Id found	No annotation
isogroup00538	zinc finger protein 207, isoform CRA_b [Mus musculus]	EDL15637.1	GO:0046872,GO:0031981,GO:0005488	NA	NA	ENSTGUP00000004948	EOG4DBTFS	NULL	NULL	TRUE	No Match	No process Id found	No annotation
isogroup00539	PREDICTED: similar to retinoid binding protein 7 [Gallus gallus]	XP_417606.2	GO:0044424,GO:0051234,GO:0005501	NA	NA	ENSTGUP00000005320	EOG4WSWC0	NULL	NULL	TRUE	meNOG20036	[I]	Binding protein 7, cellular
isogroup00540	PREDICTED: oxidoreductase NAD-binding domain containing 1 [Taeniopygia guttata]	XP_002193957.1	GO:0043231	Hs19923907	KOG0534	ENSTGUP00000003227	EOG451DR6	NULL	NULL	TRUE	meNOG11201	[CH]	Oxidoreductase NAD-binding domain containing
isogroup00541	PREDICTED: similar to KIAA0055 [Taeniopygia guttata]	XP_002197001.1	GO:0019783,GO:0004175,GO:0019941,GO:0019904,GO:0016790	Hs22043449	KOG0900	ENSTGUP00000007754	EOG4XKV6B	NULL	NULL	TRUE	meNOG06810	[O]	Ubiquitin protein
isogroup00542	NA	NA	NA	NA	NA	NA	NA	NA	NA	FALSE	NA	NA	NA
isogroup00543	fragile X mental retardation, autosomal homolog 1 [Gallus gallus]	NP_001012619.1	GO:0006412,GO:0012501,GO:0048869,GO:0003729,GO:0030016,GO:0031981,GO:0048513,GO:0030529,GO:0043231	NA	NA	ENSTGUP00000010912	EOG49KFQB	NULL	NULL	TRUE	No Match	No process Id found	No annotation
isogroup00544	NA	NA	NA	NA	NA	NA	NA	NA	NA	TRUE	NA	NA	NA
isogroup00545	PREDICTED: hypothetical protein [Taeniopygia guttata]	XP_002197479.1	-0	NA	NA	ENSTGUP00000007783	EOG4SF95K	NULL	NULL	TRUE	meNOG22559	[S]	ERV-FRD provirus ancestral Env polyprotein
isogroup00546	NA	NA	NA	NA	NA	NA	NA	NA	NA	FALSE	NA	NA	NA
isogroup00547	PREDICTED: similar to cell division cycle 7 [Taeniopygia guttata]	XP_002190724.1	GO:0010564,GO:0006259,GO:0004672,GO:0031981,GO:0016310,GO:0008283,GO:0032559	ECU05g1510	KOG0668	ENSTGUP00000006330	EOG4W6NW3	NULL	NULL	TRUE	meNOG06158	[D]	Cell division cycle 7-related protein kinase
isogroup00548	electroneutral sodium bicarbonate exchanger 1 [Rattus norvegicus]	NP_955791.1	GO:0015698,GO:0005488,GO:0044459,GO:0005902,GO:0031224,GO:0015106,GO:0015380,GO:0030001,GO:0044424,GO:0031982	NA	NA	NA	NA	NA	NA	TRUE	NA	NA	NA
isogroup00549	PREDICTED: BCL2/adenovirus E1B 19kD-interacting protein 3-like [Taeniopygia guttata]	XP_002193174.1	GO:0012502,GO:0031224,GO:0043231,GO:0006915,GO:0031967,GO:0051704,GO:0042802,GO:0010629,GO:0046983,GO:0044444,GO:0012505,GO:0002252	NA	NA	NA	NA	NA	NA	TRUE	NA	NA	NA
isogroup00550	PREDICTED: similar to EH domain binding protein 1 [Taeniopygia guttata]	XP_002199620.1	-0	NA	NA	ENSTGUP00000002297	EOG4DZ1TG	NULL	NULL	TRUE	meNOG06934	[Z]	EH domain binding protein 1
isogroup00551	RPTOR independent companion of MTOR, complex 2 [Bos taurus]	NP_001137568.1	GO:0030695,GO:0007275,GO:0001935,GO:0044464,GO:0030041,GO:0043234,GO:0010740,GO:0001934,GO:0031929,GO:0005488,GO:0032319	NA	NA	ENSTGUP00000002201	EOG43XV2K	NULL	NULL	TRUE	meNOG06612	[D]	Rapamycin-Insensitive companion of mTOR protein
isogroup00552	PREDICTED: 5'-nucleotidase domain containing 3 [Taeniopygia guttata]	XP_002196911.1	GO:0044444,GO:0003824,GO:0043231,GO:0043169	NA	NA	ENSTGUP00000011559	EOG4BZN2D	NULL	NULL	TRUE	meNOG07213	[F]	5-Nucleotidase domain-containing
isogroup00552	PREDICTED: 5'-nucleotidase domain containing 3 [Taeniopygia guttata]	XP_002196911.1	GO:0044444,GO:0003824,GO:0043231,GO:0043169	NA	NA	ENSTGUP00000011559	EOG4BZN2D	NULL	NULL	TRUE	meNOG07213	[F]	5-Nucleotidase domain-containing
isogroup00553	PREDICTED: AMP-activated protein kinase gamma2 subunit isoform 1 [Taeniopygia guttata]	XP_002188574.1	GO:0031981,GO:0033674,GO:0033673,GO:0006694,GO:0023014,GO:0050896,GO:0030291,GO:0006096,GO:0004674,GO:0032559,GO:0043234,GO:0001934,GO:0019217,GO:0009206,GO:0044444,GO:0019900	NA	NA	ENSTGUP00000000615	EOG45DWPQ	NULL	NULL	TRUE	meNOG05434	[C]	Protein kinase
isogroup00554	NA	NA	NA	NA	NA	NA	NA	NA	NA	TRUE	NA	NA	NA
isogroup00555	PREDICTED: similar to TGF-beta activated kinase 1a isoform 3 [Gallus gallus]	XP_419832.2	GO:0001704,GO:0001819,GO:0001838,GO:0002369,GO:0004702,GO:0004712,GO:0006468,GO:0006915,GO:0007178,GO:0007249,GO:0007254,GO:0009850,GO:0031090,GO:0032559,GO:0033135,GO:0042110,GO:0043234,GO:0043406,GO:0044444,GO:0046872,GO:0050851	Hs20070158	KOG0201	ENSTGUP00000012740	EOG4BRWKD	NULL	NULL	TRUE	meNOG06392	[T]	Protein kinase
isogroup00556	PREDICTED: similar to src kinase associated phosphoprotein 2 [Taeniopygia guttata]	XP_002192383.1	GO:0046649,GO:0065003,GO:0008283,GO:0030674,GO:0023060,GO:0016020,GO:0044424,GO:0009987	NA	NA	ENSTGUP00000002980	EOG4ZKJMX	NULL	NULL	TRUE	meNOG09308	[T]	Src kinase-associated phosphoprotein 2 (Src family-associated phosphoprotein 2)
isogroup00557	PREDICTED: hypothetical protein [Gallus gallus]	XP_413856.1	GO:0046914,GO:0003676,GO:0023060	NA	NA	ENSTGUP00000008322	EOG4868DR	NULL	NULL	TRUE	No Match	No process Id found	No annotation
isogroup00558	PREDICTED: multiple coagulation factor deficiency 2 [Taeniopygia guttata]	XP_002187091.1	GO:0043436,GO:0006810,GO:0043231,GO:0044444	NA	NA	ENSTGUP00000002701	EOG4640DK	NULL	NULL	TRUE	meNOG18831	[S]	Multiple coagulation factor deficiency protein 2
isogroup00559	PREDICTED: intestinal cell (MAK-like) kinase [Taeniopygia guttata]	XP_002195748.1	GO:0023014,GO:0043231,GO:0004674,GO:0009850,GO:0046872,GO:0032501,GO:0044444,GO:0016310,GO:0032559	ECU05g1510	KOG0668	ENSTGUP00000013257	EOG46DM2D	NULL	NULL	TRUE	meNOG05048	[T]	Serine/Threonine-Protein kinase
isogroup00560	beta-chimaerin isoform 1 [Homo sapiens]	NP_001035025.1	GO:0043169,GO:0005624,GO:0005100,GO:0023033,GO:0023060,GO:0030674	NA	NA	ENSTGUP00000009136	EOG4W9J3S	NULL	NULL	TRUE	NA	NA	NA
isogroup00561	putative creatine kinase B variant 1 [Taeniopygia guttata]	ACH45592.1	GO:0006599,GO:0030320,GO:0007417,GO:0016301,GO:0043231,GO:0044444,GO:0032559,GO:0016020	NA	NA	NA	NA	NA	NA	TRUE	NA	NA	NA
isogroup00562	PREDICTED: hypothetical protein [Taeniopygia guttata]	XP_002197111.1	GO:0016491,GO:0005506,GO:0006631,GO:0016853,GO:0016020	NA	NA	ENSTGUP00000011721	EOG415GDB	NULL	NULL	TRUE	NA	NA	NA
isogroup00563	PREDICTED: similar to B-cell scaffold protein with ankyrin repeats 1 [Gallus gallus]	XP_420665.2	GO:0005515	NA	NA	ENSTGUP00000003677	EOG4JM7P5	NULL	NULL	FALSE	meNOG13910	[R]	B-Cell scaffold protein with ankyrin
isogroup00564	PREDICTED: similar to sodium channel, voltage-gated, type II, alpha isoform 4 [Taeniopygia guttata]	XP_002197573.1	-0	NA	NA	ENSTGUP00000007354	EOG4Z36CT	NULL	NULL	TRUE	meNOG06287	[P]	Sodium channel
isogroup00565	NA	NA	NA	NA	NA	NA	NA	NA	NA	TRUE	NA	NA	NA
isogroup00566	NA	NA	NA	NA	NA	NA	NA	NA	NA	TRUE	NA	NA	NA
isogroup00567	PREDICTED: alpha-2-macroglobulin [Taeniopygia guttata]	XP_002190217.1	GO:0001867,GO:0004866,GO:0005576,GO:0010035,GO:0019838,GO:0019958,GO:0031091,GO:0031960,GO:0042221,GO:0044421	NA	NA	ENSTGUP00000013488	EOG4H9XJN	NULL	NULL	TRUE	meNOG05765	[O]	Macroglobulin protein
isogroup00568	PREDICTED: geminin [Taeniopygia guttata]	XP_002191235.1	GO:0051726,GO:0031981,GO:0006260,GO:0019899	NA	NA	ENSTGUP00000009291	EOG4JDH85	NULL	NULL	TRUE	meNOG17636	No process Id found	Protein involved in negative regulation of DNA replication
isogroup00569	NA	NA	NA	NA	NA	NA	NA	NA	NA	TRUE	NA	NA	NA
isogroup00570	single-stranded DNA binding protein 2 [Homo sapiens]	NP_036578.2	GO:0043566,GO:0006350,GO:0043231	NA	NA	ENSTGUP00000007166	EOG469QW3	NULL	NULL	TRUE	NA	NA	NA
isogroup00571	surface antigen 4 [Eimeria tenella]	CAE52296.1	-0	NA	NA	NA	NA	NA	NA	FALSE	NA	NA	NA
isogroup00572	NA	NA	NA	NA	NA	NA	NA	NA	NA	TRUE	NA	NA	NA
isogroup00573	PREDICTED: RNA binding motif protein 44 [Equus caballus]	XP_001916042.1	GO:0003676	NA	NA	ENSTGUP00000003943	EOG4Q2DDR	NULL	NULL	TRUE	meNOG29568	[R]	RNA recognition motif
isogroup00574	PREDICTED: similar to semaphorin 5A [Taeniopygia guttata]	XP_002189755.1	GO:0001525,GO:0006928,GO:0001763,GO:0031224,GO:0007154,GO:0004888	NA	NA	NA	NA	NA	NA	TRUE	No Match	No process Id found	No annotation
isogroup00575	PREDICTED: similar to hCG40889 [Taeniopygia guttata]	XP_002192339.1	GO:0005576	NA	NA	ENSTGUP00000004354	EOG44TP71	NULL	NULL	TRUE	meNOG13333	No process Id found	Complement protein
isogroup00576	PREDICTED: hypothetical protein [Taeniopygia guttata]	XP_002197625.1	-0	NA	NA	ENSTGUP00000001728	EOG4KKZ4H	NULL	NULL	TRUE	No Match	No process Id found	No annotation
isogroup00577	PREDICTED: similar to GPBP-interacting protein 130b [Taeniopygia guttata]	XP_002190290.1	GO:0015629,GO:0043231	NA	NA	ENSTGUP00000014041	EOG46HG92	NULL	NULL	TRUE	No Match	No process Id found	No annotation
isogroup00578	PREDICTED: N-acetyltransferase [Taeniopygia guttata]	XP_002194581.1	GO:0016740,GO:0016407	NA	NA	NA	NA	NA	NA	TRUE	NA	NA	NA
isogroup00579	PREDICTED: epidermal growth factor receptor pathway substrate 15-like 1 [Taeniopygia guttata]	XP_002194036.1	GO:0046872,GO:0012505,GO:0004871,GO:0043231,GO:0016192,GO:0016020,GO:0005488	Hs10864047	KOG0998	ENSTGUP00000000709	EOG4JM7P3	NULL	NULL	TRUE	meNOG06463	[T]	Epidermal growth factor receptor substrate 15-like 1
isogroup00580	PREDICTED: transmembrane protein 68 [Taeniopygia guttata]	XP_002197891.1	GO:0016740,GO:0016020	NA	NA	ENSTGUP00000011385	EOG4NP740	NULL	NULL	TRUE	meNOG05489	[I]	Transmembrane protein 68
isogroup00581	NA	NA	NA	NA	NA	NA	NA	NA	NA	TRUE	NA	NA	NA
isogroup00582	limbic system-associated membrane protein precursor [Gallus gallus]	NP_990205.1	GO:0048731,GO:0009987,GO:0031224,GO:0005488	NA	NA	ENSTGUP00000013798	EOG4CRM0J	NULL	NULL	TRUE	NA	NA	NA
isogroup00583	PREDICTED: similar to putative RAS-like estrogen-regulated growth inhibitor [Taeniopygia guttata]	XP_002196977.1	GO:0001883,GO:0008283,GO:0023034,GO:0009719,GO:0032561,GO:0016049,GO:0043231,GO:0044444,GO:0023060,GO:0017111	Hs7706675	KOG0094	ENSTGUP00000016609	EOG4Z8XXG	B5FYF9	Putative RAS-like estrogen-regulated growth inhibitor variant 2	TRUE	meNOG09664	[R]	Ras-Related and estrogen-regulated growth protein
isogroup00584	PREDICTED: phosphotriesterase related [Taeniopygia guttata]	XP_002193629.1	GO:0016787,GO:0008152,GO:0046914	NA	NA	ENSTGUP00000001369	EOG479F7B	NULL	NULL	TRUE	meNOG06661	[R]	Phosphotriesterase related
isogroup00585	NA	NA	NA	NA	NA	NA	NA	NA	NA	FALSE	NA	NA	NA
isogroup00586	PREDICTED: similar to Pex26pP117L [Taeniopygia guttata]	XP_002192357.1	-0	NA	NA	NA	NA	NA	NA	FALSE	NA	NA	NA
isogroup00587	NA	NA	NA	NA	NA	NA	NA	NA	NA	TRUE	NA	NA	NA
isogroup00588	PREDICTED: similar to neurofibromin 2 (bilateral acoustic neuroma) [Taeniopygia guttata]	XP_002193675.1	GO:0032233,GO:0042506,GO:0031981,GO:0032991,GO:0009888,GO:0005102,GO:0001952,GO:0034330,GO:0070161,GO:0014009,GO:0035329,GO:0000267,GO:0030175,GO:0042476,GO:0007162,GO:0042503,GO:0032155,GO:0001726,GO:0005768,GO:0043232,GO:0016049,GO:0016477,GO:0006260,GO:0001704,GO:0000165	NA	NA	ENSTGUP00000005192	EOG4Z0B5J	NULL	NULL	TRUE	meNOG07156	[Z]	Merlin (Moesin-ezrin-radixin-like protein)
isogroup00589	PREDICTED: hypothetical protein [Taeniopygia guttata]	XP_002200516.1	GO:0031224	NA	NA	ENSTGUP00000011849	EOG4640D2	NULL	NULL	TRUE	meNOG13281	[S]	Annotation not available
isogroup00590	PREDICTED: transmembrane protein 126A [Taeniopygia guttata]	XP_002188879.1	GO:0043231	NA	NA	ENSTGUP00000013347	EOG41ZFC1	NULL	NULL	TRUE	meNOG18788	[S]	Annotation not available
isogroup00591	PREDICTED: ATP-binding cassette, sub-family C (CFTR/MRP), member 2 [Taeniopygia guttata]	XP_002191360.1	GO:0000166,GO:0005515,GO:0005626,GO:0005911,GO:0006810,GO:0006820,GO:0006950,GO:0008509,GO:0009914,GO:0009987,GO:0010035,GO:0010817,GO:0014070,GO:0015405,GO:0015893,GO:0016021,GO:0017111,GO:0030320,GO:0031224,GO:0032559,GO:0042493,GO:0044459,GO:0048545,GO:0071715	7290042	KOG0058	ENSTGUP00000009632	EOG4B8JC6	NULL	NULL	TRUE	meNOG07255	[Q]	Resistance protein
isogroup00592	NA	NA	NA	NA	NA	NA	NA	NA	NA	TRUE	NA	NA	NA
isogroup00593	PREDICTED: paraspeckle component 1 [Taeniopygia guttata]	XP_002190822.1	GO:0003676,GO:0006350,GO:0016604,GO:0034399	At2g18510	KOG0131	ENSTGUP00000011650	EOG444KKN	NULL	NULL	TRUE	meNOG07930	[A]	Protein involved in RNA splicing
isogroup00594	high mobility group nucleosomal binding domain 3 [Gallus gallus]	NP_001006412.1	GO:0005488	NA	NA	NA	NA	NA	NA	TRUE	No Match	No process Id found	No annotation
isogroup00595	NA	NA	NA	NA	NA	NA	NA	NA	NA	TRUE	NA	NA	NA
isogroup00596	PREDICTED: similar to mCG1685 [Taeniopygia guttata]	XP_002200337.1	-0	NA	NA	ENSTGUP00000013267	EOG4GTKF1	NULL	NULL	FALSE	meNOG18288	[S]	Protein involved in visual perception
isogroup00597	PREDICTED: similar to smpdl3a protein [Taeniopygia guttata]	XP_002189297.1	GO:0044421,GO:0005488,GO:0004620,GO:0006684	NA	NA	ENSTGUP00000012182	EOG402WSG	NULL	NULL	TRUE	meNOG10203	[I]	Acid sphingomyelinase-like phosphodiesterase 3a
isogroup00598	hypothetical protein [Toxoplasma gondii]	CAA66714.1	-0	NA	NA	NA	NA	NA	NA	FALSE	NA	NA	NA
isogroup00599	PREDICTED: similar to eukaryotic translation elongation factor 1 delta (guanine nucleotide exchange protein) [Taeniopygia guttata]	XP_002187295.1	GO:0060089,GO:0007249,GO:0005488,GO:0044444,GO:0006412	NA	NA	ENSTGUP00000013147	EOG4CJVGT	NULL	NULL	TRUE	meNOG07843	[K]	Ef-1-Beta and EF-1-delta stimulate the exchange of GDP bound to EF-1-alpha to protein
isogroup00600	heterogeneous nuclear ribonucleoprotein K [Gallus gallus]	XP_425032.1	GO:0003676,GO:0023060,GO:0030529,GO:0031981,GO:0006396,GO:0003677	NA	NA	ENSTGUP00000003245	EOG49KFRD	NULL	NULL	TRUE	meNOG09950	[A]	Heterogeneous nuclear ribonucleoprotein k
isogroup00601	PREDICTED: similar to family with sequence similarity 162, member A [Taeniopygia guttata]	XP_002197535.1	GO:0043231	NA	NA	ENSTGUP00000003213	EOG42BXB4	NULL	NULL	TRUE	meNOG19902	[S]	Annotation not available
isogroup00602	PREDICTED: G protein-coupled receptor 133 [Taeniopygia guttata]	XP_002187734.1	GO:0007186,GO:0031224,GO:0004888,GO:0023060	NA	NA	ENSTGUP00000004798	EOG4WSW91	NULL	NULL	TRUE	meNOG10214	[T]	G protein-coupled receptor 133
isogroup00603	PREDICTED: guanylate cyclase 1, soluble, alpha 2 [Taeniopygia guttata]	XP_002197890.1	GO:0016829,GO:0023060,GO:0023033,GO:0032561,GO:0009975,GO:0046983,GO:0044424,GO:0005506,GO:0006182	NA	NA	ENSTGUP00000013040	EOG495ZRF	NULL	NULL	TRUE	meNOG05919	[F]	Guanylate cyclase
isogroup00604	pam, highwire, rpm 1, isoform CRA_a [Mus musculus]	EDL00496.1	GO:0000152,GO:0003824,GO:0005856,GO:0006350,GO:0007010,GO:0007088,GO:0008045,GO:0008104,GO:0019787,GO:0021538,GO:0021955,GO:0042802,GO:0043005,GO:0046914	NA	NA	ENSTGUP00000012936	EOG4VQ9NB	NULL	NULL	TRUE	meNOG06113	[T]	Protein associated with Myc
isogroup00605	COP9 signalosome complex subunit 3 [Gallus gallus]	NP_001006163.1	GO:0043009,GO:0043234,GO:0005488,GO:0009314,GO:0043231,GO:0023060	NA	NA	ENSTGUP00000007628	EOG49KFQJ	Q5ZJF1	COP9 signalosome complex subunit 3	TRUE	meNOG05983	[OT]	COP9 signalosome complex protein
isogroup00606	NA	NA	NA	NA	NA	NA	NA	NA	NA	TRUE	NA	NA	NA
isogroup00607	PREDICTED: similar to Myosin-11 isoform 1 [Taeniopygia guttata]	XP_002197940.1	GO:0008092,GO:0017111,GO:0043292,GO:0014866,GO:0032432,GO:0005198,GO:0048770,GO:0048738,GO:0016460,GO:0006936,GO:0032559	NA	NA	ENSTGUP00000005692	EOG4TXBR1	NULL	NULL	TRUE	meNOG04778	[Z]	Myosin, heavy protein
isogroup00608	PREDICTED: hypothetical protein isoform 1 [Taeniopygia guttata]	XP_002197292.1	GO:0016020GO:0044464	NA	NA	ENSTGUP00000008715	EOG4TQM9D	NULL	NULL	TRUE	meNOG07318	[S]	Annotation not available
isogroup00609	PREDICTED: similar to urocanase domain containing 1 [Taeniopygia guttata]	XP_002194635.1	GO:0006547,GO:0016836	NA	NA	ENSTGUP00000008500	EOG4Q84X1	NULL	NULL	TRUE	meNOG05592	No process Id found	Probable urocanate hydratase
isogroup00610	NA	NA	NA	NA	NA	NA	NA	NA	NA	FALSE	NA	NA	NA
isogroup00611	zinc finger, CCHC domain containing 10, isoform CRA_e [Homo sapiens]	EAW62300.1	GO:0046914	NA	NA	ENSTGUP00000018256	EOG4Q58R0	NULL	NULL	TRUE	meNOG21290	[R]	Zinc finger, CCHC domain containing protein
isogroup00612	PREDICTED: similar to cystathionase [Gallus gallus]	XP_422542.2	GO:0000097,GO:0006534,GO:0008283,GO:0016049,GO:0016846,GO:0018205,GO:0044424,GO:0048037,GO:0051260	NA	NA	ENSTGUP00000010595	EOG4FXR7K	NULL	NULL	TRUE	NA	NA	NA
isogroup00613	PREDICTED: UPF0623 protein-like [Oryctolagus cuniculus]	XP_002714486.1	-0	NA	NA	ENSTGUP00000012980	EOG461445	NULL	NULL	TRUE	NA	NA	NA
isogroup00614	PREDICTED: similar to oviductin [Gallus gallus]	XP_001232535.1	GO:0019538,GO:0004175,GO:0008233	NA	NA	NA	NA	NA	NA	TRUE	meNOG10101	[E]	Ovochymase 2
isogroup00615	PREDICTED: similar to early B-cell factor 3 [Taeniopygia guttata]	XP_002194531.1	GO:0006351,GO:0043169,GO:0003676,GO:0032501,GO:0043231,GO:0003677	NA	NA	ENSTGUP00000011970	EOG4TXBRK	NULL	NULL	TRUE	No Match	No process Id found	No annotation
isogroup00616	NA	NA	NA	NA	NA	NA	NA	NA	NA	TRUE	NA	NA	NA
isogroup00617	NA	NA	NA	NA	NA	NA	NA	NA	NA	FALSE	NA	NA	NA
isogroup00618	PREDICTED: similar to transmembrane protein 140 [Taeniopygia guttata]	XP_002190968.1	-0	NA	NA	ENSTGUP00000009478	EOG49KFS1	NULL	NULL	TRUE	meNOG19736	[S]	Annotation not available
isogroup00619	nuclear distribution protein nudE-like 1 [Gallus gallus]	NP_001025867.1	GO:0032862,GO:0043005,GO:0051640,GO:0005815,GO:0006998,GO:0045104,GO:0045111,GO:0000776,GO:0031103,GO:0015631,GO:0008088,GO:0001832,GO:0012505,GO:0008233,GO:0016477	NA	NA	ENSTGUP00000005821	EOG4FFD2B	NULL	NULL	TRUE	No Match	No process Id found	No annotation
isogroup00620	PREDICTED: similar to STK31 protein [Gallus gallus]	XP_418720.2	-0	NA	NA	NA	NA	NA	NA	TRUE	NA	NA	NA
isogroup00621	PREDICTED: filamin A interacting protein 1 [Taeniopygia guttata]	XP_002190168.1	GO:0043232	NA	NA	ENSTGUP00000013013	EOG4GTKC7	NULL	NULL	TRUE	meNOG11714	[S]	Filamin-A protein
isogroup00622	PREDICTED: similar to gag-pro-pol polyprotein [Taeniopygia guttata]	XP_002188812.1	-0	NA	NA	NA	NA	NA	NA	TRUE	NA	NA	NA
isogroup00623	eukaryotic translation initiation factor 3, subunit G [Mus musculus]	NP_058572.2	GO:0008135,GO:0043234,GO:0044444,GO:0006412	Hs4503517	KOG0122	ENSTGUP00000000213	EOG4HX50S	NULL	NULL	TRUE	NA	NA	NA
isogroup00624	NA	NA	NA	NA	NA	NA	NA	NA	NA	FALSE	NA	NA	NA
isogroup00625	PREDICTED: similar to putative cytochrome c oxidase subunit VIc [Taeniopygia guttata]	XP_002200231.1	GO:0019866,GO:0043231,GO:0031224,GO:0015002	NA	NA	ENSTGUP00000012407	EOG42JNT3	B5FZE6	Putative cytochrome c oxidase subunit VIc	TRUE	meNOG21915	[C]	Cytochrome c oxidase
isogroup00626	PREDICTED: similar to putative ARM-1 protein [Ornithorhynchus anatinus]	XP_001506034.1	GO:0006354,GO:0043234,GO:0032501,GO:0043623,GO:0032403,GO:0010860,GO:0043231,GO:0016021,GO:0005626	NA	NA	ENSTGUP00000016807	EOG4QZ7MN	B5G2V5	Putative ARM-1 protein variant 3	TRUE	NA	NA	NA
isogroup00627	PREDICTED: MYST histone acetyltransferase (monocytic leukemia) 4 [Taeniopygia guttata]	XP_002192975.1	GO:0000785,GO:0003676,GO:0004468,GO:0005515,GO:0006351,GO:0016573,GO:0030528,GO:0034728,GO:0043169,GO:0046914,GO:0070775	Hs6912512	KOG2747	ENSTGUP00000006836	EOG4PZJ5S	NULL	NULL	TRUE	NA	NA	NA
isogroup00628	PREDICTED: SH3 and PX domains 2A [Taeniopygia guttata]	XP_002193780.1	GO:0044464,GO:0005488	NA	NA	ENSTGUP00000010669	EOG4NKBTR	NULL	NULL	TRUE	meNOG07389	[T]	SH3 and PX domain-containing protein 2A
isogroup00629	PREDICTED: similar to synaptotagmin-like 3 [Taeniopygia guttata]	XP_002196139.1	GO:0046914,GO:0019898,GO:0005543,GO:0005515,GO:0016192,GO:0005626	NA	NA	ENSTGUP00000011397	EOG4P8FJJ	NULL	NULL	TRUE	NA	NA	NA
isogroup00630	predicted protein [Chlamydomonas reinhardtii]	XP_001694183.1	GO:0005488,GO:0016740	NA	NA	NA	NA	NA	NA	TRUE	NA	NA	NA
isogroup00631	PREDICTED: nucleolar protein 4 [Taeniopygia guttata]	XP_002196671.1	GO:0003676,GO:0005634,GO:0031981	NA	NA	ENSTGUP00000011125	EOG4J117Q	NULL	NULL	TRUE	NA	NA	NA
isogroup00632	Stxbp5l protein [Mus musculus]	AAI45010.1	GO:0031224,GO:0016192	NA	NA	ENSTGUP00000013766	EOG42FSGT	NULL	NULL	TRUE	No Match	No process Id found	No annotation
isogroup00633	PREDICTED: hypothetical protein [Taeniopygia guttata]	XP_002189451.1	GO:0005875,GO:0000819,GO:0007017,GO:0003774,GO:0032559,GO:0009850	At2g28620	KOG0243	ENSTGUP00000009939	EOG4D52Z6	NULL	NULL	TRUE	meNOG07891	[Z]	Kinesin-Like protein KIF25
isogroup00634	PREDICTED: similar to interleukin 18 binding protein [Bos taurus]	XP_874832.2	-0	NA	NA	NA	NA	NA	NA	TRUE	No Match	No process Id found	No annotation
isogroup00635	PREDICTED: breast cancer anti-estrogen resistance 3 [Taeniopygia guttata]	XP_002189816.1	GO:0023034,GO:0044464,GO:0005488,GO:0042221,GO:0030695,GO:0023060	NA	NA	ENSTGUP00000006057	EOG41G340	NULL	NULL	TRUE	meNOG07877	[R]	Breast cancer anti-estrogen resistance protein 3
isogroup00636	PREDICTED: similar to synaptonemal complex protein 1 [Taeniopygia guttata]	XP_002188233.1	GO:0005488,GO:0006310,GO:0000795,GO:0043073,GO:0007129,GO:0048232,GO:0008104,GO:0007049	NA	NA	NA	NA	NA	NA	TRUE	meNOG12398	[B]	Synaptonemal protein
isogroup00637	NA	NA	NA	NA	NA	NA	NA	NA	NA	FALSE	NA	NA	NA
isogroup00638	heterogeneous nuclear ribonucleoprotein H1 [Gallus gallus]	NP_989827.1	GO:0005856,GO:0008380,GO:0030529,GO:0008187,GO:0031981	Hs7662250	KOG0110	ENSTGUP00000001127	EOG4CRM03	NULL	NULL	TRUE	NA	NA	NA
isogroup00639	nuclear factor 1 B-type [Gallus gallus]	NP_990603.1	GO:0030528,GO:0030323,GO:0006357,GO:0006259,GO:0031981,GO:0007420,GO:0008283,GO:0043566,GO:0007606	NA	NA	ENSTGUP00000004806	EOG4NS3B9	NULL	NULL	TRUE	NA	NA	NA
isogroup00640	PREDICTED: similar to Guanine nucleotide-binding protein G(I)/G(S)/G(O) gamma-2 subunit (G gamma-I) [Canis familiaris]	XP_853464.1	GO:0017111,GO:0001525,GO:0043231,GO:0023060,GO:0060089,GO:0007169,GO:0019897	NA	NA	ENSTGUP00000013525	EOG47WNQC	Q5ZJ03	Putative uncharacterized protein	TRUE	meNOG21272	[T]	Guanine nucleotide binding protein
isogroup00641	putative MHC class II-associated intranscript variant chain Ii [Taeniopygia guttata]	ACH44981.1	GO:0000323,GO:0001934,GO:0001959,GO:0002478,GO:0002790,GO:0004888,GO:0005515,GO:0005770,GO:0005773,GO:0006693,GO:0006810,GO:0006915,GO:0006950,GO:0006955,GO:0007165,GO:0008284,GO:0009986,GO:0015031,GO:0016021,GO:0019724,GO:0019882,GO:0023034,GO:0030330,GO:0030888,GO:0031224,GO:0035468,GO:0043368,GO:0043383,GO:0043410,GO:0044267,GO:0045058,GO:0051084,GO:0051249,GO:0065003	NA	NA	ENSTGUP00000000904	EOG4WQ13R	B5G120	Putative MHC class II-associated intranscript variant chain Ii	TRUE	NA	NA	NA
isogroup00642	PREDICTED: similar to putative RNA-binding protein fxh [Gallus gallus]	XP_416291.2	GO:0006396,GO:0003712,GO:0003676,GO:0031981,GO:0030518,GO:0008283,GO:0006350	Hs8922388	KOG0127	ENSTGUP00000011146	NA	NA	NA	TRUE	meNOG09447	[A]	Protein involved in mRNA metabolic process
isogroup00643	sentan [Gallus gallus]	NP_001136319.1	-0	NA	NA	ENSTGUP00000009709	EOG4KH2WB	NULL	NULL	FALSE	meNOG19732	[S]	Calcium ion binding protein
isogroup00644	NA	NA	NA	NA	NA	NA	NA	NA	NA	TRUE	NA	NA	NA
isogroup00645	NA	NA	NA	NA	NA	NA	NA	NA	NA	FALSE	NA	NA	NA
isogroup00646	PREDICTED: similar to claudin 16 [Taeniopygia guttata]	XP_002190087.1	GO:0043296,GO:0046873,GO:0003008,GO:0016337,GO:0070838,GO:0030003,GO:0005515	NA	NA	ENSTGUP00000009616	EOG4DZ1VQ	NULL	NULL	FALSE	meNOG13673	No process Id found	Plays a major role in tight junction-specific obliteration of the intercellular space, through calcium- independent cell-adhesion activity. Involved in paracellular magnesium reabsorption. Required for a selective paracellular conductance. May form, alone or in partnership with other constituents, an intercellular pore permitting paracellular passage of magnesium and calcium ions down their elect…
isogroup00647	NA	NA	NA	NA	NA	NA	NA	NA	NA	TRUE	NA	NA	NA
isogroup00648	PREDICTED: UDP glucuronosyltransferase 1 family, polypeptide A1 [Taeniopygia guttata]	XP_002190409.1	GO:0002237,GO:0005488,GO:0006063,GO:0006787,GO:0006950,GO:0008194,GO:0008202,GO:0009887,GO:0016021,GO:0018879,GO:0031090,GO:0031667,GO:0031960,GO:0042537,GO:0042598,GO:0043231,GO:0045471,GO:0051384	NA	NA	ENSTGUP00000003242	EOG45B1FF	NULL	NULL	TRUE	NA	NA	NA
isogroup00649	PREDICTED: Down syndrome critical region gene 3 [Taeniopygia guttata]	XP_002188328.1	GO:0012505,GO:0046907,GO:0043231	CE28684	KOG3063	ENSTGUP00000005098	EOG4DV5MN	NULL	NULL	TRUE	meNOG06015	[R]	Down syndrome critical region protein
isogroup00650	NA	NA	NA	NA	NA	NA	NA	NA	NA	TRUE	NA	NA	NA
isogroup00651	PREDICTED: similar to splicing factor, arginine/serine-rich 3 [Taeniopygia guttata]	XP_002196750.1	GO:0003676,GO:0006396,GO:0043231	SPBP22H7.02c	KOG0110	ENSTGUP00000000952	EOG4VDQ12	B5FY84	Putative splicing factor arginine/serine-rich 3 variant 2	TRUE	NA	NA	NA
isogroup00652	NA	NA	NA	NA	NA	NA	NA	NA	NA	FALSE	NA	NA	NA
isogroup00653	PREDICTED: similar to synaptonemal complex protein 1 [Taeniopygia guttata]	XP_002188233.1	GO:0005488,GO:0000795,GO:0043073,GO:0007129,GO:0008104,GO:0007127	NA	NA	ENSTGUP00000015574	NA	NA	NA	TRUE	meNOG12398	[B]	Synaptonemal protein
isogroup00654	NA	NA	NA	NA	NA	NA	NA	NA	NA	TRUE	NA	NA	NA
isogroup00655	PREDICTED: hypothetical protein [Taeniopygia guttata]	XP_002195495.1	GO:0006412,GO:0006354,GO:0006352,GO:0031981,GO:0046914,GO:0051704,GO:0008135,GO:0005515,GO:0003702	Hs4504193	KOG1597	ENSTGUP00000006433	EOG4QRH4F	NULL	NULL	TRUE	meNOG05363	[K]	Transcription initiation factor
isogroup00656	PREDICTED: heterogeneous nuclear ribonucleoprotein A2/B1 [Taeniopygia guttata]	XP_002192177.1	GO:0000377,GO:0050657,GO:0003697,GO:0030529,GO:0031981	At2g18510	KOG0131	ENSTGUP00000002958	EOG4HQDKF	NULL	NULL	TRUE	meNOG13562	[A]	Heterogeneous nuclear protein
isogroup00657	PREDICTED: similar to POLG2 protein [Taeniopygia guttata]	XP_002194658.1	GO:0000229,GO:0006260,GO:0034061,GO:0005515,GO:0004812,GO:0006418,GO:0005759,GO:0032559,GO:0043566	Hs6005838	KOG2298	NA	NA	NA	NA	TRUE	NA	NA	NA
isogroup00658	PREDICTED: similar to HORMAD2 protein [Taeniopygia guttata]	XP_002186939.1	GO:0000279	NA	NA	ENSTGUP00000010863	EOG4MPHQN	NULL	NULL	TRUE	meNOG14438	[B]	HORMA domain-containing protein
isogroup00659	PREDICTED: similar to C-type lectin domain family 3, member B [Taeniopygia guttata]	XP_002199169.1	GO:0048731,GO:0046872,GO:0030246,GO:0044421	NA	NA	ENSTGUP00000005132	EOG4M91SQ	NULL	NULL	TRUE	meNOG14586	[TV]	Tetranectin precursor (TN)
isogroup00660	PREDICTED: similar to polyprotein [Taeniopygia guttata]	XP_002195379.1	-0	NA	NA	NA	NA	NA	NA	TRUE	NA	NA	NA
isogroup00661	PREDICTED: hypothetical protein [Gallus gallus]	XP_422896.1	GO:0005488,GO:0046914	NA	NA	ENSTGUP00000016070	EOG45B1GT	NULL	NULL	TRUE	meNOG17047	[R]	An1-Type zinc finger protein
isogroup00662	PREDICTED: nexilin (F actin binding protein) [Taeniopygia guttata]	XP_002189338.1	GO:0005912,GO:0016477,GO:0003779,GO:0007010,GO:0031674	NA	NA	ENSTGUP00000007135	EOG4GF3F5	NULL	NULL	TRUE	meNOG10526	[Z]	Sarcoma antigen NY-SAR-22 protein
isogroup00663	PREDICTED: similar to phosphoinositide-3-kinase, regulatory subunit 1 (alpha) [Taeniopygia guttata]	XP_002191551.1	GO:0001952,GO:0002762,GO:0005102,GO:0005942,GO:0006508,GO:0006916,GO:0007162,GO:0007169,GO:0010828,GO:0016020,GO:0016310,GO:0016477,GO:0017046,GO:0019207,GO:0019318,GO:0019900,GO:0019902,GO:0023034,GO:0023060,GO:0030098,GO:0030384,GO:0031960,GO:0035004,GO:0035091,GO:0043434,GO:0045445,GO:0048522,GO:0051704	NA	NA	ENSTGUP00000003114	EOG4GXFM8	NULL	NULL	TRUE	NA	NA	NA
isogroup00664	NA	NA	NA	NA	NA	NA	NA	NA	NA	FALSE	NA	NA	NA
isogroup00665	PREDICTED: bone marrow stromal cell antigen 1 [Taeniopygia guttata]	XP_002192390.1	GO:0032501,GO:0016799,GO:0044425	NA	NA	ENSTGUP00000010077	EOG4X97HZ	NULL	NULL	TRUE	meNOG14679	[R]	Adp-Ribosyl cyclase 2
isogroup00666	PREDICTED: similar to hCG1648444 [Taeniopygia guttata]	XP_002194809.1	GO:0046914,GO:0006399,GO:0016741,GO:0044424	NA	NA	ENSTGUP00000010606	EOG45QHD3	NULL	NULL	TRUE	meNOG06929	[S]	Annotation not available
isogroup00667	NA	NA	NA	NA	NA	NA	NA	NA	NA	FALSE	NA	NA	NA
isogroup00668	PREDICTED: similar to potential ligand-binding protein [Gallus gallus]	XP_001235157.1	-0	NA	NA	ENSTGUP00000006558	EOG4KKZ2R	NULL	NULL	TRUE	No Match	No process Id found	No annotation
isogroup00669	PREDICTED: palladin, cytoskeletal associated protein [Taeniopygia guttata]	XP_002186750.1	GO:0051393,GO:0015629,GO:0043231	NA	NA	ENSTGUP00000006244	EOG434W5H	NULL	NULL	TRUE	meNOG09573	No process Id found	Myopalladin, 145 kDa protein
isogroup00670	PREDICTED: CD81 antigen [Taeniopygia guttata]	XP_002198953.1	GO:0033036,GO:0043126,GO:0016021,GO:0044424,GO:0030888,GO:0046488,GO:0001934,GO:0006950,GO:0016049,GO:0044459,GO:0019062,GO:0005488,GO:0000165	NA	NA	ENSTGUP00000009564	EOG4X97J1	NULL	NULL	TRUE	meNOG09291	[T]	CD81 antigen (26 kDa cell surface protein TAPA-1)
isogroup00671	PREDICTED: similar to transmembrane protein 177 isoform 1 [Taeniopygia guttata]	XP_002191447.1	GO:0016020	7303128	KOG0299	ENSTGUP00000004855	EOG42RD7Z	NULL	NULL	TRUE	meNOG08923	[S]	Annotation not available
isogroup00672	PREDICTED: similar to feline leukemia virus subgroup C receptor FLVCR [Gallus gallus]	XP_419425.2	GO:0030099,GO:0043009,GO:0004871,GO:0006810,GO:0030326,GO:0016021,GO:0035265	NA	NA	ENSTGUP00000003117	EOG4HT8RV	NULL	NULL	TRUE	meNOG04134	[R]	Feline leukemia virus subgroup C protein
isogroup00673	PREDICTED: jumonji, AT rich interactive domain 2 [Taeniopygia guttata]	XP_002189183.1	GO:0030528,GO:0006357,GO:0048534,GO:0008283,GO:0031062,GO:0003676,GO:0032451,GO:0034708,GO:0030154,GO:0007399,GO:0031519	NA	NA	ENSTGUP00000006247	EOG4KKZ26	NULL	NULL	TRUE	meNOG06713	[R]	Protein Jumonji
isogroup00674	NA	NA	NA	NA	NA	NA	NA	NA	NA	TRUE	NA	NA	NA
isogroup00675	PREDICTED: similar to Coiled-coil domain containing 57 [Gallus gallus]	XP_415636.2	-0	NA	NA	ENSTGUP00000003993	EOG4JT07M	NULL	NULL	TRUE	No Match	No process Id found	No annotation
isogroup00676	PREDICTED: intersectin 2 [Taeniopygia guttata]	XP_002188943.1	GO:0046872,GO:0007266,GO:0030674,GO:0005622	CE02903	KOG0998	ENSTGUP00000013590	EOG46Q6RS	NULL	NULL	TRUE	No Match	No process Id found	No annotation
isogroup00677	PREDICTED: similar to Keratin 222 pseudogene [Gallus gallus]	XP_418169.2	GO:0043234	NA	NA	ENSTGUP00000002436	EOG4VQ9QG	NULL	NULL	TRUE	meNOG14286	[Z]	Annotation not available
isogroup00678	PREDICTED: amyloid beta (A4) precursor protein-binding, family B, member 2 [Taeniopygia guttata]	XP_002187630.1	GO:0016477,GO:0043062,GO:0000084,GO:0043231,GO:0016049,GO:0006915,GO:0023033,GO:0031252,GO:0005515,GO:0006350,GO:0030427	NA	NA	ENSTGUP00000008951	EOG43XV35	NULL	NULL	TRUE	No Match	No process Id found	No annotation
isogroup00679	NA	NA	NA	NA	NA	NA	NA	NA	NA	TRUE	NA	NA	NA
isogroup00680	NA	NA	NA	NA	NA	NA	NA	NA	NA	FALSE	NA	NA	NA
isogroup00681	PREDICTED: similar to alpha keratin 1 [Taeniopygia guttata]	XP_002194122.1	GO:0050896,GO:0009888,GO:0006996,GO:0005488,GO:0031981,GO:0007044,GO:0044444,GO:0005198,GO:0005882	NA	NA	ENSTGUP00000016851	EOG4BCDNC	NULL	NULL	TRUE	No Match	No process Id found	No annotation
isogroup00682	PREDICTED: oxoglutarate (alpha-ketoglutarate) dehydrogenase (lipoamide) [Taeniopygia guttata]	XP_002193100.1	-0	Hs20541592	KOG0450	ENSTGUP00000006120	EOG4VQ9NH	NULL	NULL	TRUE	meNOG05277	[G]	Oxoglutarate dehydrogenase
isogroup00683	NA	NA	NA	NA	NA	NA	NA	NA	NA	TRUE	NA	NA	NA
isogroup00684	PREDICTED: similar to AU RNA binding protein/enoyl-coenzyme A hydratase [Taeniopygia guttata]	XP_002189897.1	GO:0003729,GO:0000956,GO:0043231,GO:0016836,GO:0009063	NA	NA	ENSTGUP00000000428	EOG41JZD9	NULL	NULL	TRUE	NA	NA	NA
isogroup00685	PREDICTED: ATP synthase, H+ transporting, mitochondrial F1 complex, alpha subunit [Taeniopygia guttata]	XP_002195743.1	GO:0042287,GO:0009180,GO:0007275,GO:0019829,GO:0033178,GO:0001935,GO:0009850,GO:0015078,GO:0005753,GO:0009207,GO:0031980,GO:0032559,GO:0015986,GO:0043498,GO:0006839	YBR127c	KOG1351	ENSTGUP00000001633	EOG4ZCT48	A2CIZ3	ATP5A1	TRUE	NA	NA	NA
isogroup00686	PREDICTED: chromodomain helicase DNA binding protein 2 [Taeniopygia guttata]	XP_002197759.1	GO:0003678,GO:0043231,GO:0003676,GO:0044427,GO:0006355,GO:0006325,GO:0032559	NA	NA	ENSTGUP00000008846	EOG4QRH36	NULL	NULL	TRUE	meNOG04895	[K]	DNA binding protein
isogroup00687	carbonic anhydrase XIII [Rattus norvegicus]	NP_001128465.1	GO:0044424,GO:0046914,GO:0048729,GO:0044237,GO:0043231,GO:0044444,GO:0016836,GO:0015669	NA	NA	ENSTGUP00000012083	EOG4X97HR	NULL	NULL	TRUE	meNOG08272	[R]	Carbonic anhydrase
isogroup00688	PREDICTED: similar to apical protein [Taeniopygia guttata]	XP_002189055.1	GO:0000902,GO:0007275,GO:0007417,GO:0008092,GO:0008105,GO:0009653,GO:0009887,GO:0009987,GO:0015630,GO:0016043,GO:0030054,GO:0032400,GO:0043010,GO:0043296,GO:0044424,GO:0044459,GO:0048753,GO:0048856,GO:0048869,GO:0048870,GO:0060429,GO:0070161	NA	NA	ENSTGUP00000001450	EOG43BMNP	NULL	NULL	TRUE	meNOG22635	[S]	Annotation not available
isogroup00689	NA	NA	NA	NA	NA	NA	NA	NA	NA	TRUE	NA	NA	NA
isogroup00690	PREDICTED: similar to basic transcription factor 62kD subunit [Gallus gallus]	XP_421013.2	GO:0006289,GO:0006354,GO:0005488,GO:0006357,GO:0004674,GO:0006352,GO:0051726,GO:0042623,GO:0005667,GO:0003702	NA	NA	ENSTGUP00000009189	EOG4FJ88H	NULL	NULL	TRUE	meNOG06850	[K]	Transcription factor
isogroup00691	NA	NA	NA	NA	NA	ENSTGUP00000012782	EOG4RJG1G	NULL	NULL	TRUE	meNOG08234	[T]	Gamma-Aminobutyric acid receptor subunit rho-1
isogroup00692	PREDICTED: breast carcinoma amplified sequence 3 [Taeniopygia guttata]	XP_002199278.1	GO:0043231	NA	NA	ENSTGUP00000008112	EOG418BMP	NULL	NULL	TRUE	No Match	No process Id found	No annotation
isogroup00693	PREDICTED: pericentriolar material 1 [Taeniopygia guttata]	XP_002193446.1	GO:0021846,GO:0031023,GO:0033365,GO:0005813,GO:0005929,GO:0005515,GO:0010721,GO:0030031	NA	NA	ENSTGUP00000007334	EOG4Q84WK	NULL	NULL	TRUE	No Match	No process Id found	No annotation
isogroup00694	PREDICTED: prolactin receptor [Taeniopygia guttata]	XP_002194536.1	GO:0031224,GO:0042277,GO:0043169,GO:0007243,GO:0003006,GO:0030879,GO:0007169,GO:0004896,GO:0007155,GO:0030855	NA	NA	ENSTGUP00000002037	EOG4Z0B5N	NULL	NULL	TRUE	No Match	No process Id found	No annotation
isogroup00695	hypothetical protein PcarbP_23890 [Pectobacterium carotovorum subsp. brasiliensis PBR1692]	ZP_03829685.1	-0	NA	NA	NA	NA	NA	NA	TRUE	NA	NA	NA
isogroup00696	PREDICTED: similar to BTB (POZ) domain containing 11 [Gallus gallus]	XP_001234771.1	GO:0003676,GO:0031224	NA	NA	ENSTGUP00000011334	EOG4NS39X	NULL	NULL	TRUE	meNOG06833	[R]	BTB (POZ) domain containing protein
isogroup00697	PREDICTED: similar to sorting nexin 29 [Taeniopygia guttata]	XP_002195744.1	GO:0005543,GO:0009987	NA	NA	ENSTGUP00000005232	EOG4BK53S	NULL	NULL	TRUE	meNOG13341	[DUZ]	Phosphoinositide binding protein
isogroup00698	PREDICTED: similar to Rap guanine nucleotide exchange factor 6 (PDZ domain containing guanine nucleotide exchange factor 2) (PDZ-GEF2) (RA-GEF-2) isoform 3 [Canis familiaris]	XP_860171.1	GO:0030695,GO:0023060,GO:0016020,GO:0031267,GO:0007264,GO:0044424	NA	NA	ENSTGUP00000001352	EOG4JHCDT	NULL	NULL	TRUE	No Match	No process Id found	No annotation
isogroup00699	PREDICTED: similar to Peptidase inhibitor 16 [Gallus gallus]	XP_417954.2	GO:0016020	NA	NA	ENSTGUP00000000956	EOG4HMJBM	NULL	NULL	TRUE	meNOG16579	[S]	Inhibitor 16 protein
isogroup00700	PREDICTED: myosin, light chain kinase [Taeniopygia guttata]	XP_002188431.1	GO:0005488	NA	NA	ENSTGUP00000004392	EOG4DJJVK	NULL	NULL	TRUE	NA	NA	NA
isogroup00701	PREDICTED: centrosomal protein 170kDa isoform 1 [Gallus gallus]	XP_001234761.1	GO:0015630,GO:0044430	NA	NA	ENSTGUP00000008436	EOG4BCDMF	NULL	NULL	TRUE	No Match	No process Id found	No annotation
isogroup00702	PREDICTED: similar to solute carrier family 4 sodium bicarbonate cotransporter member 4 variant NBCe1B [Taeniopygia guttata]	XP_002192583.1	GO:0015698,GO:0044459,GO:0055067,GO:0015106,GO:0016021,GO:0015380,GO:0030001	NA	NA	ENSTGUP00000001680	EOG4320XB	NULL	NULL	FALSE	NA	NA	NA
isogroup00703	NA	NA	NA	NA	NA	NA	NA	NA	NA	TRUE	NA	NA	NA
isogroup00704	PREDICTED: similar to acid phosphatase, prostate [Taeniopygia guttata]	XP_002196542.1	GO:0016791,GO:0043231,GO:0044444,GO:0044446,GO:0043169,GO:0005770,GO:0005795,GO:0016023,GO:0006796	NA	NA	ENSTGUP00000004422	EOG4NKBVM	NULL	NULL	FALSE	meNOG07718	[I]	Acid phosphatase
isogroup00705	PREDICTED: G protein-coupled receptor 143 [Taeniopygia guttata]	XP_002187227.1	GO:0004872,GO:0004888,GO:0005488,GO:0005626,GO:0007166,GO:0016020,GO:0023033,GO:0023060,GO:0030659,GO:0031224,GO:0042441,GO:0044424,GO:0050953	NA	NA	ENSTGUP00000008746	EOG42RD7J	NULL	NULL	FALSE	meNOG13053	[T]	G-Protein coupled receptor 143
isogroup00706	PREDICTED: sirtuin [Taeniopygia guttata]	XP_002190668.1	GO:0000060,GO:0000792,GO:0003712,GO:0004407,GO:0006259,GO:0006338,GO:0006342,GO:0006641,GO:0006915,GO:0006916,GO:0007568,GO:0008283,GO:0008585,GO:0010551,GO:0012505,GO:0016575,GO:0016585,GO:0016604,GO:0016763,GO:0030330,GO:0031669,GO:0042254,GO:0043392,GO:0045444,GO:0046914,GO:0048232,GO:0051095,GO:0051287,GO:0051704	NA	NA	ENSTGUP00000003586	EOG4RNB8G	NULL	NULL	TRUE	meNOG05108	[B]	Nad-Dependent deacetylase sirtuin-1 EC 3.5.1
isogroup00707	PREDICTED: SAPS domain family, member 3 isoform 1 [Taeniopygia guttata]	XP_002199553.1	GO:0019902,GO:0010921,GO:0043231	NA	NA	ENSTGUP00000010304	EOG4S4PFN	NULL	NULL	TRUE	No Match	No process Id found	No annotation
isogroup00708	G protein-coupled receptor 116 [Zonotrichia albicollis]	ADD70283.1	GO:0044464,GO:0023052	NA	NA	ENSTGUP00000013609	EOG49W2F5	NULL	NULL	TRUE	meNOG12943	[T]	G-Protein coupled receptor
isogroup00709	PREDICTED: serum/glucocorticoid regulated kinase 3 [Taeniopygia guttata]	XP_002198904.1	GO:0050896,GO:0004672,GO:0005543,GO:0005768,GO:0031410,GO:0016310,GO:0043066,GO:0032559,GO:0009850	CE04603	KOG0616	ENSTGUP00000011668	EOG40GCQK	NULL	NULL	TRUE	meNOG05402	[T]	Serum/Glucocorticoid regulated kinase
isogroup00710	NA	NA	NA	NA	NA	NA	NA	NA	NA	TRUE	NA	NA	NA
isogroup00711	PREDICTED: similar to dendritic cell-specific transmembrane protein [Taeniopygia guttata]	XP_002199081.1	GO:0044464	NA	NA	ENSTGUP00000012539	EOG447FV5	NULL	NULL	TRUE	meNOG14732	[S]	Transmembrane 7 superfamily member 4 protein
isogroup00712	NA	NA	NA	NA	NA	NA	NA	NA	NA	TRUE	NA	NA	NA
isogroup00713	NA	NA	NA	NA	NA	NA	NA	NA	NA	TRUE	NA	NA	NA
isogroup00714	PREDICTED: CASP2 and RIPK1 domain containing adaptor with death domain isoform 1 [Taeniopygia guttata]	XP_002187467.1	GO:0004175,GO:0006915,GO:0019538,GO:0019904,GO:0012502,GO:0044464,GO:0023060,GO:0019899,GO:0044464,GO:0008624	NA	NA	ENSTGUP00000008533	EOG4JT06K	NULL	NULL	TRUE	meNOG14560	[T]	Death domain-containing protein CRADD Caspase and RIP
isogroup00715	NA	NA	NA	NA	NA	NA	NA	NA	NA	TRUE	NA	NA	NA
isogroup00716	PREDICTED: similar to Rho GTPase activating protein 24 isoform 2 [Gallus gallus]	XP_420552.1	GO:0005924,GO:0048646,GO:0008047,GO:0005488,GO:0032501,GO:0043232,GO:0023060,GO:0048869	NA	NA	ENSTGUP00000002851	EOG4D26PH	NULL	NULL	TRUE	NA	NA	NA
isogroup00717	PREDICTED: similar to transcription factor Dp-1 [Taeniopygia guttata]	XP_002192255.1	GO:0012501,GO:0009888,GO:0043231,GO:0003712,GO:0043234,GO:0006355,GO:0003677,GO:0051320	NA	NA	ENSTGUP00000009580	EOG4894MR	B5FXC0	Putative transcription factor Dp 1	TRUE	NA	NA	NA
isogroup00718	PREDICTED: similar to kinesin-like protein [Gallus gallus]	XP_421162.2	GO:0007017,GO:0003774,GO:0032559	Hs4502781_1	KOG0242	ENSTGUP00000011475	EOG4JT068	NULL	NULL	TRUE	meNOG10906	[Z]	Microtubule motor protein
isogroup00719	PREDICTED: similar to RWD domain containing 2B [Taeniopygia guttata]	XP_002188122.1	-0	NA	NA	ENSTGUP00000013992	EOG4MCX0T	NULL	NULL	TRUE	meNOG10357	[S]	Annotation not available
isogroup00720	NA	NA	NA	NA	NA	NA	NA	NA	NA	TRUE	NA	NA	NA
isogroup00721	NA	NA	NA	NA	NA	NA	NA	NA	NA	TRUE	NA	NA	NA
isogroup00722	PREDICTED: similar to glycosyltransferase 28 domain containing 1 [Gallus gallus]	XP_420312.2	GO:0030258,GO:0008375,GO:0005488,GO:0043231	Hs8923934	KOG3349	ENSTGUP00000006338	EOG44J2H7	NULL	NULL	TRUE	NA	NA	NA
isogroup00723	PREDICTED: dystonin [Taeniopygia guttata]	XP_002194764.1	GO:0008017,GO:0009925,GO:0022402,GO:0048667,GO:0005874,GO:0046872,GO:0031109,GO:0008088,GO:0031410,GO:0005102,GO:0005578,GO:0007166,GO:0007010	NA	NA	ENSTGUP00000013205	EOG48SGS4	NULL	NULL	TRUE	No Match	No process Id found	No annotation
isogroup00724	PREDICTED: collagen, type VI, alpha 1 [Taeniopygia guttata]	XP_002190865.1	GO:0009987,GO:0030934,GO:0019838,GO:0005886	NA	NA	ENSTGUP00000003480	EOG4WWRHX	NULL	NULL	TRUE	meNOG12716	[W]	Collagen alpha-1(VI) chain protein
isogroup00725	PREDICTED: alpha thalassemia/mental retardation syndrome X-linked [Taeniopygia guttata]	XP_002196003.1	GO:0003676,GO:0000790,GO:0046914,GO:0006305,GO:0007420,GO:0033554,GO:0004386,GO:0019904,GO:0006351,GO:0032559	NA	NA	ENSTGUP00000006112	EOG4PVNXQ	NULL	NULL	TRUE	meNOG04008	[K]	Transcriptional protein
isogroup00726	calcium channel voltage-dependent alpha1c subunit [Mus musculus]	CAS06714.1	GO:0005245,GO:0005515,GO:0005626,GO:0005901,GO:0006874,GO:0006875,GO:0006887,GO:0007204,GO:0007612,GO:0008344,GO:0014832,GO:0019903,GO:0030072,GO:0030425,GO:0031674,GO:0033500,GO:0034704,GO:0035265,GO:0042310,GO:0042383,GO:0043231,GO:0044297,GO:0044430,GO:0070838	NA	NA	ENSTGUP00000007125	EOG47D9F6	NULL	NULL	TRUE	No Match	No process Id found	No annotation
isogroup00727	PREDICTED: pyruvate dehydrogenase kinase, isozyme 4 [Taeniopygia guttata]	XP_002195187.1	GO:0031980,GO:0004673,GO:0023060,GO:0019318,GO:0019866,GO:0006086,GO:0022611,GO:0032559,GO:0006468	NA	NA	ENSTGUP00000001637	EOG4G1MGF	NULL	NULL	TRUE	meNOG05771	[T]	Pyruvate dehydrogenase
isogroup00728	PREDICTED: IWS1 homolog (S. cerevisiae) [Taeniopygia guttata]	XP_002193716.1	-0	NA	NA	ENSTGUP00000007750	EOG46WZ7T	NULL	NULL	TRUE	NA	NA	NA
isogroup00729	PREDICTED: PHD finger protein 21A [Taeniopygia guttata]	XP_002200166.1	GO:0006357,GO:0003676,GO:0046914,GO:0016585,GO:0006325,GO:0007631	Hs6912512	KOG2747	ENSTGUP00000011014	EOG4KWJSH	NULL	NULL	TRUE	meNOG08162	[R]	Component of the BHC complex, a corepressor complex that represses transcription of neuron-specific genes in non-neuronal cells. The BHC complex is recruited at RE1/NRSE sites by REST and acts by deacetylating and demethylating specific sites on histones, thereby acting as a chromatin modifier. In the BHC complex, it may act as a scaffold. Inhibits AOF2/LSD1-mediated demethylation of 'Lys-4' of h…
isogroup00730	PREDICTED: similar to orphan G protein-coupled receptor HG20 [Taeniopygia guttata]	XP_002191116.1	GO:0005488,GO:0023060,GO:0007267,GO:0016021,GO:0007186,GO:0008066,GO:0044459,GO:0042995,GO:0031280,GO:0044424	NA	NA	ENSTGUP00000008802	EOG4PG606	NULL	NULL	TRUE	meNOG05519	[T]	B receptor
isogroup00731	PREDICTED: similar to very large inducible GTPase-1 [Gallus gallus]	XP_426218.2	GO:0032561,GO:0043231,GO:0044424	NA	NA	ENSTGUP00000014802	EOG4W0XD7	NULL	NULL	TRUE	No Match	No process Id found	No annotation
isogroup00732	NA	NA	NA	NA	NA	NA	NA	NA	NA	TRUE	NA	NA	NA
isogroup00733	NA	NA	NA	NA	NA	NA	NA	NA	NA	FALSE	NA	NA	NA
isogroup00734	PREDICTED: hypothetical protein isoform 2 [Taeniopygia guttata]	XP_002192798.1	-0	NA	NA	ENSTGUP00000013101	EOG4STS3R	NULL	NULL	TRUE	meNOG07071	[S]	Annotation not available
isogroup00735	NA	NA	NA	NA	NA	NA	NA	NA	NA	FALSE	NA	NA	NA
isogroup00736	NA	NA	NA	NA	NA	NA	NA	NA	NA	TRUE	NA	NA	NA
isogroup00737	heat shock 105kDa/110kDa protein 1 [Taeniopygia guttata]	NP_001153205.1	GO:0050896,GO:0051084,GO:0043231,GO:0032559,GO:0009850	Hs5729879	KOG0103	ENSTGUP00000012080	EOG4KD6KC	NULL	NULL	TRUE	meNOG04240	[O]	Heat shock protein
isogroup00738	NA	NA	NA	NA	NA	NA	NA	NA	NA	TRUE	NA	NA	NA
isogroup00739	PREDICTED: putative zinc binding alcohol dehydrogenase domain containing 1 variant 1 [Taeniopygia guttata]	XP_002200396.1	GO:0016628,GO:0046914,GO:0008152,GO:0043231,GO:0031981	NA	NA	ENSTGUP00000011547	EOG4S4PGG	B5FYK7	Putative zinc binding alcohol dehydrogenase domain containing 1 variant 1	TRUE	meNOG05051	[R]	Functions as 15-oxo-prostaglandin 13-reductase and acts on 15-keto-PGE1, 15-keto-PGE2, 15-keto-PGE1-alpha and 15-keto- PGE2-alpha with highest activity towards 15-keto-PGE2. Overexpression represses transcriptional activity of PPARG and inhibits adipocyte
isogroup00740	NA	NA	NA	NA	NA	NA	NA	NA	NA	TRUE	NA	NA	NA
isogroup00741	PREDICTED: similar to fatty acid desaturase 1 [Taeniopygia guttata]	XP_002194862.1	GO:0000038,GO:0001676,GO:0005488,GO:0005506,GO:0006091,GO:0006350,GO:0006636,GO:0006644,GO:0007584,GO:0010033,GO:0016020,GO:0016717,GO:0030154,GO:0031090,GO:0031224,GO:0031669,GO:0033273,GO:0034285,GO:0042221,GO:0042598,GO:0043231,GO:0043434,GO:0051234	YNL111c	KOG0537	NA	NA	NA	NA	TRUE	meNOG08261	[I]	Fatty acid protein
isogroup00742	G protein-coupled receptor 107 [Gallus gallus]	NP_001025857.1	GO:0005488,GO:0016020,GO:0031224,GO:0004871	Hs14249524	KOG2568	NA	NA	NA	NA	TRUE	NA	NA	NA
isogroup00743	DNA repair protein complementing XP-G cells [Taeniopygia guttata]	NP_001170894.1	GO:0009411,GO:0000217,GO:0006915,GO:0004519,GO:0033683,GO:0040007,GO:0005667,GO:0042802,GO:0010259	Hs4503601	KOG2520	ENSTGUP00000011177	EOG4CNQQZ	NULL	NULL	TRUE	NA	NA	NA
isogroup00744	PREDICTED: xeroderma pigmentosum, complementation group A [Taeniopygia guttata]	XP_002194353.1	GO:0043169,GO:0006289,GO:0031981,GO:0009416,GO:0042802,GO:0003677,GO:0042221,GO:0008629	NA	NA	ENSTGUP00000001515	EOG4G7C06	NULL	NULL	TRUE	NA	NA	NA
isogroup00745	PREDICTED: similar to Transmembrane and coiled-coil domains 4 [Taeniopygia guttata]	XP_002190164.1	GO:0031224	NA	NA	ENSTGUP00000017327	EOG4XKV72	NULL	NULL	TRUE	meNOG04673	[S]	Transmembrane and coiled-coil domains 4 protein
isogroup00746	DNA-dependent protein kinase catalytic subunit [Gallus gallus]	AAR28760.1	-0	NA	NA	NA	NA	NA	NA	TRUE	NA	NA	NA
isogroup00747	PREDICTED: NEDD4 binding protein 2 [Taeniopygia guttata]	XP_002189258.1	GO:0003824,GO:0000166,GO:0016787,GO:0051733,GO:0032559	NA	NA	ENSTGUP00000008981	EOG46WZ7M	NULL	NULL	TRUE	meNOG11016	[L]	Nedd4 binding protein 2
isogroup00748	NA	NA	NA	NA	NA	NA	NA	NA	NA	TRUE	NA	NA	NA
isogroup00749	neuroglobin [Gallus gallus]	NP_001026722.1	GO:0043234,GO:0015669,GO:0005506,GO:0022892	NA	NA	ENSTGUP00000012649	EOG4V9TRV	NULL	NULL	TRUE	meNOG18780	[P]	Neuroglobin protein
isogroup00750	PREDICTED: SET and MYND domain containing 3 [Taeniopygia guttata]	XP_002188283.1	GO:0006325,GO:0046914,GO:0016279,GO:0043231,GO:0008168,GO:0044424	NA	NA	ENSTGUP00000008642	EOG432100	NULL	NULL	TRUE	NA	NA	NA
isogroup00751	PREDICTED: hypothetical protein [Taeniopygia guttata]	XP_002197576.1	GO:0030148,GO:0031211,GO:0031224,GO:0048037,GO:0016454	Hs4758668	KOG1357	ENSTGUP00000002547	EOG4WM4TJ	NULL	NULL	TRUE	meNOG04735	[O]	Serine palmitoyltransferase
isogroup00752	NA	NA	NA	NA	NA	NA	NA	NA	NA	TRUE	NA	NA	NA
isogroup00753	PREDICTED: similar to JNK1 beta2 protein kinase isoform 1 [Gallus gallus]	XP_001233169.1	GO:0031981,GO:0006468,GO:0016909,GO:0000302,GO:0008624,GO:0030425,GO:0030030,GO:0043025,GO:0031112,GO:0032559,GO:0010038,GO:0030424,GO:0009416,GO:0006952,GO:0044444,GO:0016477,GO:0032502,GO:0006260,GO:0000165	ECU05g1510	KOG0668	ENSTGUP00000008391	EOG48SGT3	NULL	NULL	TRUE	NA	NA	NA
isogroup00754	PREDICTED: similar to cGMP-dependent protein kinase type I beta isoform 2 [Equus caballus]	XP_001917720.1	GO:0016477,GO:0043231,GO:0023060,GO:0019002,GO:0009850,GO:0007420,GO:0031175,GO:0007010,GO:0004690,GO:0016310,GO:0032559	NA	NA	ENSTGUP00000016783	EOG4V9TQ7	NULL	NULL	TRUE	meNOG04834	[T]	Protein kinase
isogroup00755	NA	NA	NA	NA	NA	NA	NA	NA	NA	TRUE	NA	NA	NA
isogroup00756	NA	NA	NA	NA	NA	NA	NA	NA	NA	FALSE	NA	NA	NA
isogroup00757	PREDICTED: caldesmon 1 [Taeniopygia guttata]	XP_002197051.1	GO:0044464	NA	NA	ENSTGUP00000012813	EOG4GQQ67	NULL	NULL	TRUE	meNOG14637	[Z]	Caldesmon protein
isogroup00758	PREDICTED: similar to MGC80265 protein isoform 1 [Gallus gallus]	XP_001231824.1	GO:0019866,GO:0043231	NA	NA	ENSTGUP00000002021	EOG46MBKQ	NULL	NULL	TRUE	meNOG14386	[K]	Coiled-Coil-Helix-Coiled-Coil-Helix domain containing protein
isogroup00759	PREDICTED: family with sequence similarity 48, member A [Taeniopygia guttata]	XP_002196662.1	GO:0007275,GO:0005488,GO:0032501	NA	NA	ENSTGUP00000012292	EOG4FN4HB	NULL	NULL	TRUE	No Match	No process Id found	No annotation
isogroup00760	NA	NA	NA	NA	NA	NA	NA	NA	NA	TRUE	NA	NA	NA
isogroup00761	PREDICTED: similar to 30kDa splicing factor; SPF 30 [Gallus gallus]	XP_421753.2	GO:0008380,GO:0003676,GO:0012502,GO:0016604,GO:0030529	NA	NA	ENSTGUP00000010931	EOG4H464Q	NULL	NULL	TRUE	meNOG08794	[A]	Survival of motor neuron-related-splicing factor 30
isogroup00762	NA	NA	NA	NA	NA	ENSTGUP00000000194	EOG4PG62J	NULL	NULL	TRUE	meNOG21446	[C]	Ubiquinol-Cytochrome c reductase complex
isogroup00763	chromosome 2 open reading frame 33, isoform CRA_c [Homo sapiens]	EAW70861.1	GO:0031224,GO:0031966	NA	NA	ENSTGUP00000008468	EOG441QBV	NULL	NULL	TRUE	NA	NA	NA
isogroup00764	PREDICTED: similar to UTP18, small subunit processome component [Taeniopygia guttata]	XP_002191785.1	GO:0005488	NA	NA	ENSTGUP00000017060	EOG4P8FM4	NULL	NULL	TRUE	NA	NA	NA
isogroup00765	PREDICTED: cadherin 8, type 2 [Taeniopygia guttata]	XP_002187672.1	GO:0046872,GO:0016021,GO:0016337,GO:0048232,GO:0031224	NA	NA	ENSTGUP00000009652	EOG4VQ9NN	NULL	NULL	TRUE	meNOG11500	[S]	Precursor
isogroup00766	NA	NA	NA	NA	NA	NA	NA	NA	NA	TRUE	NA	NA	NA
isogroup00767	PREDICTED: regulator of G-protein signaling 12 [Taeniopygia guttata]	XP_002197638.1	GO:0008047,GO:0005488,GO:0004871,GO:0000228,GO:0007165,GO:0007186,GO:0060589	NA	NA	ENSTGUP00000010718	EOG4RR6HP	NULL	NULL	TRUE	meNOG07985	[T]	Of g protein
isogroup00768	eukaryotic translation initiation factor 5B [Gallus gallus]	NP_001033585.1	GO:0008135,GO:0006413,GO:0032561,GO:0017111,GO:0044424	Hs15451892	KOG1144	ENSTGUP00000010439	EOG44BB1J	NULL	NULL	TRUE	No Match	No process Id found	No annotation
isogroup00769	NA	NA	NA	NA	NA	NA	NA	NA	NA	TRUE	NA	NA	NA
isogroup00770	PREDICTED: transmembrane protein 77 [Taeniopygia guttata]	XP_002195922.1	GO:0012502,GO:0005764,GO:0016020	NA	NA	ENSTGUP00000001443	EOG4RR6JJ	NULL	NULL	TRUE	meNOG11983	[S]	Annotation not available
isogroup00771	PREDICTED: RAB11 family interacting protein 2 (class I) [Taeniopygia guttata]	XP_002187571.1	GO:0042802,GO:0010008	NA	NA	ENSTGUP00000011418	EOG4WQ12F	NULL	NULL	TRUE	meNOG12855	[U]	Rab11 family-interacting protein 2
isogroup00772	NA	NA	NA	NA	NA	NA	NA	NA	NA	FALSE	NA	NA	NA
isogroup00773	PREDICTED: similar to Pex26pP117L [Taeniopygia guttata]	XP_002192357.1	-0	NA	NA	NA	NA	NA	NA	TRUE	meNOG29003	[R]	Annotation not available
isogroup00774	NA	NA	NA	NA	NA	NA	NA	NA	NA	TRUE	NA	NA	NA
isogroup00775	PREDICTED: formin 1 [Taeniopygia guttata]	XP_002199533.1	GO:0008092,GO:0070161,GO:0043231,GO:0003676,GO:0005856,GO:0043170,GO:0001501,GO:0030041,GO:0019904,GO:0035108,GO:0045010	NA	NA	ENSTGUP00000012088	EOG4KWJSD	NULL	NULL	TRUE	meNOG29196	[Z]	Chromosome 14 SCAF14723, whole genome shotgun protein
isogroup00776	PREDICTED: similar to putative adapter and scaffold protein [Taeniopygia guttata]	XP_002193543.1	-0	NA	NA	ENSTGUP00000011026	EOG4NP72S	NULL	NULL	TRUE	meNOG09078	[R]	SAM and SH3 domain-containing protein 1
isogroup00777	PREDICTED: optineurin [Taeniopygia guttata]	XP_002192296.1	GO:0005515,GO:0043231,GO:0006886,GO:0000301,GO:0023060,GO:0031410,GO:0006996,GO:0044444	NA	NA	ENSTGUP00000002320	EOG4ZPDVF	NULL	NULL	TRUE	meNOG08187	[U]	Optineurin protein
isogroup00778	PREDICTED: ubiquitin protein ligase E3 component n-recognin 2 [Taeniopygia guttata]	XP_002195137.1	GO:0043234,GO:0046914,GO:0019941,GO:0007140,GO:0043231,GO:0048232,GO:0019787	NA	NA	ENSTGUP00000003454	EOG42NHZG	NULL	NULL	TRUE	meNOG04252	[O]	Ubiquitin protein
isogroup00779	PREDICTED: SMC5 protein [Taeniopygia guttata]	XP_002191891.1	GO:0006259,GO:0033554,GO:0043232,GO:0043231,GO:0032559	Hs20540945_1	KOG0979	ENSTGUP00000000906	EOG4VMFDP	NULL	NULL	TRUE	No Match	No process Id found	No annotation
isogroup00780	PREDICTED: similar to concentrative Na+-nucleoside cotransporter [Taeniopygia guttata]	XP_002190897.1	GO:0005415,GO:0005488,GO:0015858,GO:0001894,GO:0016021,GO:0005345	NA	NA	ENSTGUP00000003225	EOG4VT5X8	NULL	NULL	TRUE	meNOG06169	[P]	Nucleoside protein
isogroup00781	NA	NA	NA	NA	NA	NA	NA	NA	NA	TRUE	NA	NA	NA
isogroup00782	NA	NA	NA	NA	NA	NA	NA	NA	NA	TRUE	NA	NA	NA
isogroup00783	PREDICTED: death-associated protein kinase 1 [Taeniopygia guttata]	XP_002194632.1	GO:0023014,GO:0006917,GO:0005856,GO:0004672,GO:0005515,GO:0016310,GO:0043066,GO:0032559	At2g45490	KOG0580	ENSTGUP00000000629	EOG4KD6K6	NULL	NULL	TRUE	No Match	No process Id found	No annotation
isogroup00784	PREDICTED: similar to phosphodiesterase 1A, calmodulin-dependent [Taeniopygia guttata]	XP_002199719.1	GO:0004114,GO:0047555,GO:0043169,GO:0043231,GO:0006195,GO:0023060,GO:0019002,GO:0044297,GO:0010660,GO:0005515,GO:0044444,GO:0042127	NA	NA	ENSTGUP00000009849	EOG4NZTSR	NULL	NULL	TRUE	meNOG05180	[T]	Phosphodiesterase
isogroup00785	PREDICTED: hypothetical protein [Taeniopygia guttata]	XP_002197508.1	GO:0010257,GO:0005743,GO:0016741	7298980	KOG1541	ENSTGUP00000002515	NA	NA	NA	TRUE	NA	NA	NA
isogroup00786	PREDICTED: hypothetical protein [Taeniopygia guttata]	XP_002189822.1	-0	NA	NA	NA	NA	NA	NA	TRUE	meNOG26600	[S]	Annotation not available
isogroup00787	PREDICTED: similar to Erythrocyte membrane protein band 4.2 (Erythrocyte protein 4.2) (P4.2) [Gallus gallus]	XP_417393.2	GO:0005488,GO:0005856,GO:0032989,GO:0019538,GO:0048534,GO:0055066	NA	NA	ENSTGUP00000005759	EOG49CQ73	NULL	NULL	TRUE	meNOG14330	No process Id found	Erythrocyte membrane protein band 4.2
isogroup00788	PREDICTED: hypothetical protein [Taeniopygia guttata]	XP_002191269.1	-0	NA	NA	NA	NA	NA	NA	TRUE	meNOG16271	[S]	2010300C02Rik protein
isogroup00789	NA	NA	NA	NA	NA	NA	NA	NA	NA	TRUE	NA	NA	NA
isogroup00790	NA	NA	NA	NA	NA	NA	NA	NA	NA	TRUE	NA	NA	NA
isogroup00791	PREDICTED: microphthalmia-associated transcription factor [Taeniopygia guttata]	XP_002193167.1	GO:0001654,GO:0050931,GO:0043231,GO:0006357,GO:0006915,GO:0048771,GO:0003700,GO:0008283,GO:0007166,GO:0002761,GO:0006351	NA	NA	ENSTGUP00000010166	EOG495ZRR	NULL	NULL	TRUE	meNOG08238	[K]	Transcription factor
isogroup00792	PREDICTED: similar to rCG36021 [Taeniopygia guttata]	XP_002196581.1	GO:0016831,GO:0006644,GO:0043231	Hs13489112	KOG2420	ENSTGUP00000010133	EOG441QC2	NULL	NULL	TRUE	NA	NA	NA
isogroup00793	NA	NA	NA	NA	NA	NA	NA	NA	NA	TRUE	NA	NA	NA
isogroup00794	PREDICTED: similar to Lipid phosphate phosphohydrolase 1 [Taeniopygia guttata]	XP_002186958.1	GO:0005626,GO:0007276,GO:0006066,GO:0023060,GO:0016021,GO:0016311,GO:0007186,GO:0030518,GO:0016791,GO:0046519,GO:0046339,GO:0008283	NA	NA	ENSTGUP00000002600	EOG4RR6J5	NULL	NULL	TRUE	NA	NA	NA
isogroup00795	PREDICTED: Rho-associated, coiled-coil containing protein kinase 2 [Taeniopygia guttata]	XP_002198276.1	GO:0000922,GO:0004672,GO:0005815,GO:0007010,GO:0007265,GO:0009850,GO:0010638,GO:0016020,GO:0016310,GO:0023033,GO:0023060,GO:0032559,GO:0043169,GO:0044444,GO:0051276,GO:0051301	At3g23310	KOG0605	ENSTGUP00000013462	EOG4PZJ5T	NULL	NULL	TRUE	NA	NA	NA
isogroup00796	PREDICTED: similar to interleukin 22-binding protein [Taeniopygia guttata]	XP_002194734.1	GO:0031224,GO:0019955,GO:0002682,GO:0042503,GO:0004872,GO:0044444,GO:0007599,GO:0005576	NA	NA	ENSTGUP00000011220	EOG4RR6JV	NULL	NULL	TRUE	meNOG16657	[T]	Interleukin-22 receptor alpha-2 chain precursor (IL-22R-alpha-2) Cytokine receptor family
isogroup00797	PREDICTED: neurexin I-like isoform 2 [Oryctolagus cuniculus]	XP_002709919.1	GO:0005488,GO:0004871,GO:0016021,GO:0032501,GO:0006928,GO:0043169,GO:0001505,GO:0007399,GO:0016247	NA	NA	ENSTGUP00000005926	EOG41G339	NULL	NULL	TRUE	No Match	No process Id found	No annotation
isogroup00798	MLRS_CHICK RecName: Full=Myosin regulatory light chain 2, skeletal muscle isoform; AltName: Full=Fast skeletal myosin light chain 2; Short=MLC-2; AltName: Full=LC2f; AltName: Full=G2; AltName: Full=DTNB	P02609.2	GO:0017111,GO:0003015,GO:0016049,GO:0046872,GO:0003012,GO:0030239,GO:0043292,GO:0002376,GO:0003208,GO:0003779,GO:0014706,GO:0001708,GO:0005198,GO:0016460,GO:0015629	NA	NA	ENSTGUP00000004505	EOG4JT06P	NULL	NULL	TRUE	NA	NA	NA
isogroup00799	PREDICTED: similar to RIKEN cDNA 1190017O12 gene [Gallus gallus]	XP_001234131.1	-0	NA	NA	NA	NA	NA	NA	TRUE	meNOG22125	[S]	Annotation not available
isogroup00800	glutamate receptor, ionotropic, AMPA 2 isoform 1 [Gallus gallus]	NP_001001775.2	GO:0001881,GO:0004970,GO:0005231,GO:0005488,GO:0005626,GO:0006898,GO:0007267,GO:0008021,GO:0008104,GO:0008328,GO:0010038,GO:0016247,GO:0019900,GO:0019904,GO:0023060,GO:0030139,GO:0030425,GO:0030427,GO:0031090,GO:0033267,GO:0035249,GO:0043025,GO:0044430,GO:0044446,GO:0044456,GO:0044463	NA	NA	ENSTGUP00000005705	EOG4TB49K	Q75XU1	Glutamate receptor AMPA type GluR2 flop	TRUE	NA	NA	NA
isogroup00801	PREDICTED: similar to phosphodiesterase 10A [Taeniopygia guttata]	XP_002188611.1	GO:0005626,GO:0043169,GO:0006195,GO:0023060,GO:0019002,GO:0004114,GO:0043025,GO:0016208,GO:0044424	NA	NA	ENSTGUP00000009728	EOG4MCWZN	NULL	NULL	TRUE	No Match	No process Id found	No annotation
isogroup00802	PREDICTED: similar to solute carrier family 25 (mitochondrial carrier, Aralar), member 12 [Taeniopygia guttata]	XP_002195768.1	GO:0031224,GO:0043231,GO:0010038,GO:0015172,GO:0009206,GO:0046872,GO:0019866,GO:0015711,GO:0022904	At1g34060_1	KOG0768	ENSTGUP00000008583	EOG4BVRT4	NULL	NULL	TRUE	NA	NA	NA
isogroup00803	PREDICTED: sodium leak channel, non-selective [Taeniopygia guttata]	XP_002198748.1	GO:0031224,GO:0005261,GO:0030001	NA	NA	ENSTGUP00000011239	EOG4R501V	NULL	NULL	TRUE	NA	NA	NA
isogroup00804	PREDICTED: caspase recruitment domain family, member 11 [Taeniopygia guttata]	XP_002190795.1	GO:0051091,GO:0030183,GO:0030888,GO:0042094,GO:0019904,GO:0031294,GO:0007249,GO:0044425,GO:0006915,GO:0033077,GO:0043235,GO:0016776,GO:0044444,GO:0042098	NA	NA	ENSTGUP00000008285	EOG4MW85G	NULL	NULL	TRUE	meNOG10171	[T]	Caspase recruitment domain-containing protein
isogroup00805	PREDICTED: hypothetical protein [Taeniopygia guttata]	XP_002195682.1	GO:0001932,GO:0005102,GO:0005768,GO:0006357,GO:0006914,GO:0006917,GO:0007249,GO:0008134,GO:0016192,GO:0019901,GO:0019904,GO:0019941,GO:0031981,GO:0032182,GO:0033036,GO:0043066,GO:0044444,GO:0046872,GO:0046914,GO:0050896,GO:0051259	NA	NA	ENSTGUP00000001055	EOG45X7WT	NULL	NULL	TRUE	meNOG13696	[R]	Sequestosome 1 protein
isogroup00806	vacuolar protein sorting-associated protein 29 [Gallus gallus]	NP_001007838.1	GO:0043169,GO:0016791,GO:0006810,GO:0031090,GO:0043231	Hs17402912	KOG3325	ENSTGUP00000006562	EOG49PB0G	B5G2X5	Putative vacuolar protein sorting 29 variant 1; Putative vacuolar protein sorting 29 variant 2	TRUE	NA	NA	NA
isogroup00807	PREDICTED: discs, large (Drosophila) homolog-associated protein 1 [Taeniopygia guttata]	XP_002192438.1	GO:0044459,GO:0005515,GO:0044430,GO:0007267	NA	NA	ENSTGUP00000010333	EOG4TB49Q	NULL	NULL	TRUE	meNOG07649	[T]	Disks large-associated protein 1
isogroup00808	PREDICTED: inositol polyphosphate-4-phosphatase, type I, 107kDa isoform 1 [Equus caballus]	XP_001490893.1	GO:0034593,GO:0006797,GO:0023060	NA	NA	ENSTGUP00000010555	EOG4G7BXN	NULL	NULL	TRUE	No Match	No process Id found	No annotation
isogroup00809	PREDICTED: similar to hCG2036623, partial [Ornithorhynchus anatinus]	XP_001508701.1	-0	NA	NA	ENSTGUP00000000185	EOG4SBDX0	NULL	NULL	TRUE	meNOG05974	[U]	Neurobeachin like 1 protein
isogroup00810	PREDICTED: reticulon 4 [Taeniopygia guttata]	XP_002197045.1	GO:0007409,GO:0010975,GO:0050896,GO:0044425,GO:0044446,GO:0012505,GO:0005783,GO:0031345	NA	NA	ENSTGUP00000007318	EOG4XH010	NULL	NULL	TRUE	meNOG14444	[T]	Reticulon 4 protein
isogroup00811	lin-10 [Gallus gallus]	NP_001025736.1	GO:0044431,GO:0043005,GO:0005515,GO:0008021,GO:0006886,GO:0005626	NA	NA	ENSTGUP00000006892	EOG43FGWV	Q5ZKM4	Putative uncharacterized protein	TRUE	meNOG06523	[S]	UPF0183 protein C16orf70
isogroup00812	PREDICTED: similar to transmembrane protein 130 [Taeniopygia guttata]	XP_002196773.1	GO:0016020,GO:0044464	NA	NA	ENSTGUP00000008876	EOG4CRM0C	NULL	NULL	TRUE	NA	NA	NA
isogroup00813	PREDICTED: JMJD7-PLA2G4B readthrough transcript [Taeniopygia guttata]	XP_002199062.1	GO:0006952,GO:0000038,GO:0043231,GO:0019932,GO:0046872,GO:0005543,GO:0006650,GO:0044444,GO:0022414,GO:0004623,GO:0005737	NA	NA	ENSTGUP00000011300	EOG4RR6GJ	NULL	NULL	TRUE	meNOG13693	[I]	Cytosolic phospholipase A2
isogroup00814	PREDICTED: hypothetical protein [Gallus gallus]	XP_420831.2	-0	NA	NA	ENSTGUP00000010850	EOG4STS4Z	NULL	NULL	TRUE	meNOG22522	[S]	Annotation not available
isogroup00815	PREDICTED: similar to GABARAPL2 protein [Pan troglodytes]	XP_511114.2	GO:0012505,GO:0048193,GO:0015631,GO:0005774,GO:0005102,GO:0019899,GO:0005626,GO:0043462,GO:0044248	NA	NA	NA	NA	NA	NA	TRUE	NA	NA	NA
isogroup00816	activating transcription factor 7 interacting protein [Gallus gallus]	NP_001012831.1	GO:0017111,GO:0003712,GO:0043234,GO:0006357,GO:0031981,GO:0006305,GO:0051123	NA	NA	ENSTGUP00000009776	EOG4G7BXM	NULL	NULL	TRUE	meNOG14584	[K]	Activating transcription factor 7 interacting protein
isogroup00817	PREDICTED: IKAROS family zinc finger 2 (Helios) [Taeniopygia guttata]	XP_002189421.1	GO:0030528,GO:0043231,GO:0003676,GO:0046872,GO:0042802,GO:0046983,GO:0010551,GO:0046914	NA	NA	ENSTGUP00000002968	EOG4ZPDVG	NULL	NULL	TRUE	No Match	No process Id found	No annotation
isogroup00818	NA	NA	NA	NA	NA	NA	NA	NA	NA	FALSE	NA	NA	NA
isogroup00819	PREDICTED: similar to coiled-coil domain containing 13 [Taeniopygia guttata]	XP_002193064.1	-0	NA	NA	ENSTGUP00000000264	EOG4RNB7W	NULL	NULL	TRUE	meNOG11335	[S]	Coiled-Coil domain-containing protein
isogroup00820	PREDICTED: neuregulin 3 [Taeniopygia guttata]	XP_002191095.1	GO:0030296,GO:0016049,GO:0060592,GO:0005102,GO:0023014,GO:0016021	NA	NA	ENSTGUP00000006261	EOG469QTJ	NULL	NULL	TRUE	No Match	No process Id found	No annotation
isogroup00821	PREDICTED: non-SMC element 2, MMS21 homolog (S. cerevisiae) [Taeniopygia guttata]	XP_002187382.1	GO:0006259,GO:0016874,GO:0046914,GO:0033554,GO:0043231	NA	NA	ENSTGUP00000012873	EOG4SXNDC	NULL	NULL	TRUE	NA	NA	NA
isogroup00822	PREDICTED: similar to ubiquitin-conjugating enzyme UbcH7 [Pan troglodytes]	XP_509962.1	GO:0043234,GO:0019941,GO:0005515,GO:0032446,GO:0019787,GO:0032559,GO:0044424	YDR177w	KOG0418	ENSTGUP00000008953	EOG498V24	NULL	NULL	TRUE	meNOG18416	[O]	Ubiquitin protein
isogroup00823	PREDICTED: glutamate-rich 1 [Taeniopygia guttata]	XP_002194735.1	-0	NA	NA	ENSTGUP00000013324	EOG45TCP7	NULL	NULL	TRUE	meNOG20576	[S]	Glutamate-Rich protein
isogroup00824	PREDICTED: membrane protein, palmitoylated 1, 55kDa [Taeniopygia guttata]	XP_002189130.1	GO:0005626,GO:0005488,GO:0023060,GO:0002688,GO:0005856,GO:0016021,GO:0016776,GO:0005902,GO:0003824	Hs4504221	KOG0707	ENSTGUP00000007054	EOG46HG9K	NULL	NULL	TRUE	meNOG11525	[T]	Protein involved in purine metabolism
isogroup00825	PREDICTED: vav 3 oncogene, partial [Taeniopygia guttata]	XP_002193758.1	GO:0005089,GO:0016192,GO:0043169,GO:0030674,GO:0008047,GO:0006917,GO:0048646,GO:0048870,GO:0070851,GO:0007155,GO:0043551,GO:0044444,GO:0051336,GO:0007166,GO:0007266,GO:0016020,GO:0030031	NA	NA	ENSTGUP00000004903	EOG4TB49P	NULL	NULL	TRUE	meNOG04277	[T]	Protein vav
isogroup00826	PREDICTED: mitogen-activated protein kinase kinase kinase kinase 4 [Taeniopygia guttata]	XP_002191073.1	GO:0050896,GO:0016310,GO:0004672,GO:0030695,GO:0023014,GO:0032559,GO:0009850	CE28674	KOG0201	ENSTGUP00000003352	EOG4FXR6T	NULL	NULL	TRUE	meNOG05727	[T]	Protein kinase
isogroup00827	NA	NA	NA	NA	NA	NA	NA	NA	NA	TRUE	NA	NA	NA
isogroup00828	PREDICTED: hypothetical protein [Taeniopygia guttata]	XP_002200621.1	GO:0016811,GO:0000267,GO:0004091,GO:0009066,GO:0019637	CE21005	KOG0509	ENSTGUP00000013274	EOG4RR6H4	NULL	NULL	TRUE	meNOG04218	[E]	Of Homo sapiens protein
isogroup00829	PREDICTED: collagen, type IV, alpha 3 (Goodpasture antigen) binding protein [Taeniopygia guttata]	XP_002188150.1	GO:0006810,GO:0005488,GO:0043231,GO:0023060,GO:0033554,GO:0043009,GO:0048878,GO:0003012,GO:0032989,GO:0009887,GO:0002376,GO:0007005,GO:0044444,GO:0046519,GO:0031090,GO:0016310,GO:0016301	NA	NA	ENSTGUP00000006335	EOG46Q6S7	NULL	NULL	TRUE	NA	NA	NA
isogroup00830	CALII [Gallus gallus]	AAL32453.1	-0	NA	NA	NA	NA	NA	NA	TRUE	meNOG18205	[S]	Annotation not available
isogroup00831	5'-nucleotidase, cytosolic III-like [Gallus gallus]	NP_001006334.1	GO:0046872,GO:0044424,GO:0008252,GO:0006753,GO:0016787	NA	NA	ENSTGUP00000014220	EOG4JWVDW	NULL	NULL	TRUE	meNOG12931	[S]	Nucleotidase
isogroup00832	PREDICTED: similar to chromosome 6 open reading frame 204 [Taeniopygia guttata]	XP_002190081.1	-0	NA	NA	ENSTGUP00000012240	EOG4T782N	NULL	NULL	TRUE	meNOG09711	[S]	Protein C6orf204
isogroup00833	PREDICTED: nucleoporin 153kDa [Taeniopygia guttata]	XP_002187862.1	GO:0046872,GO:0005622,GO:0006810,GO:0044428,GO:0046914,GO:0033036,GO:0005634	Hs6382079_1	KOG0864	ENSTGUP00000006109	EOG4WDDD4	NULL	NULL	TRUE	meNOG09299	[UY]	Nuclear pore complex protein Nup153
isogroup00834	PREDICTED: DEK oncogene (DNA binding) [Taeniopygia guttata]	XP_002190459.1	GO:0043231,GO:0023060,GO:0003676,GO:0006355,GO:0005515,GO:0019058,GO:0003702,GO:0010033	NA	NA	ENSTGUP00000006448	EOG4HHP3C	NULL	NULL	TRUE	meNOG14623	[B]	Dek protein
isogroup00835	PREDICTED: solute carrier family 22 (organic cation transporter), member 16 [Taeniopygia guttata]	XP_002192085.1	GO:0006810,GO:0016020,GO:0051183,GO:0032502,GO:0032501,GO:0046903,GO:0008324,GO:0031224,GO:0006865,GO:0009566,GO:0009987,GO:0006812,GO:0022804	NA	NA	ENSTGUP00000012423	EOG42JNR8	NULL	NULL	TRUE	NA	NA	NA
isogroup00836	PREDICTED: similar to keratin [Taeniopygia guttata]	XP_002200435.1	GO:0043234,GO:0005198	NA	NA	ENSTGUP00000018243	EOG4NP75P	NULL	NULL	FALSE	No Match	No process Id found	No annotation
isogroup00837	PREDICTED: arylacetamide deacetylase-like 4 [Taeniopygia guttata]	XP_002194687.1	GO:0016788,GO:0031224	NA	NA	NA	NA	NA	NA	TRUE	meNOG09962	[V]	Arylacetamide deacetylase-like
isogroup00838	PREDICTED: dystrophin [Taeniopygia guttata]	XP_002191665.1	GO:0005198,GO:0006350,GO:0006518,GO:0007268,GO:0008092,GO:0009653,GO:0014706,GO:0016323,GO:0019725,GO:0019899,GO:0019904,GO:0021604,GO:0031175,GO:0031674,GO:0042598,GO:0043231,GO:0043232,GO:0043234,GO:0046914	NA	NA	ENSTGUP00000007208	EOG480HW7	NULL	NULL	TRUE	meNOG04520	[Z]	Dystrophin protein
isogroup00839	PREDICTED: similar to elongation protein 4 homolog [Taeniopygia guttata]	XP_002192052.1	GO:0005488,GO:0043231,GO:0043234,GO:0004468,GO:0006355,GO:0003711,GO:0019887	NA	NA	ENSTGUP00000004954	EOG4WSW9G	NULL	NULL	TRUE	meNOG07998	[K]	Elongator complex protein
isogroup00840	PREDICTED: similar to CDC91 cell division cycle 91-like 1 (S. cerevisiae) [Taeniopygia guttata]	XP_002193774.1	GO:0006506,GO:0030176,GO:0007259,GO:0035091,GO:0016787	Hs17998700	KOG2552	ENSTGUP00000003430	EOG4H9XKH	NULL	NULL	TRUE	NA	NA	NA
isogroup00841	PREDICTED: similar to Zinc finger protein 366 [Taeniopygia guttata]	XP_002194931.1	GO:0046914,GO:0003676,GO:0006350,GO:0043231	NA	NA	ENSTGUP00000005882	EOG4ZKJM4	NULL	NULL	TRUE	meNOG08351	[K]	Zinc finger protein
isogroup00842	PREDICTED: similar to Gag-Pro-Pol-Env protein [Taeniopygia guttata]	XP_002188867.1	-0	NA	NA	NA	NA	NA	NA	TRUE	NA	NA	NA
isogroup00843	tRNA-splicing endonuclease subunit Sen2 [Gallus gallus]	NP_001025765.1	GO:0004518,GO:0000394,GO:0005634,GO:0043234,GO:0005488,GO:0006399,GO:0004549,GO:0000394,GO:0031981	NA	NA	ENSTGUP00000004180	EOG4Z36DM	NULL	NULL	TRUE	meNOG13864	[J]	Constitutes one of the two catalytic subunit of the tRNA-splicing endonuclease complex, a complex responsible for identification and cleavage of the splice sites in pre-tRNA. It cleaves pre-tRNA at the 5'- and 3'-splice sites to release the intron. The products are an intron and two tRNA half-molecules bearing 2',3' cyclic phosphate and 5'-OH termini. There are no sequences at the splice sites, b…
isogroup00844	NA	NA	NA	NA	NA	NA	NA	NA	NA	TRUE	NA	NA	NA
isogroup00845	PREDICTED: S100 calcium-binding protein A4 [Oryctolagus cuniculus]	XP_002715388.1	GO:0031981,GO:0046872,GO:0042802,GO:0005102,GO:0042995,GO:0046983,GO:0007249,GO:0005737,GO:0000904	NA	NA	ENSTGUP00000004404	EOG4NS3D1	NULL	NULL	FALSE	No Match	No process Id found	No annotation
isogroup00846	neuroligin 1 isoform A2B [Gallus gallus]	ADD52428.1	GO:0005515,GO:0006886,GO:0006903,GO:0007268,GO:0016021,GO:0016337,GO:0030182,GO:0043062,GO:0044430,GO:0044459,GO:0050877,GO:0051262	NA	NA	NA	NA	NA	NA	TRUE	meNOG04296	[R]	Neuroligin protein
isogroup00847	PREDICTED: similar to methyltransferase 5 domain containing 1 [Taeniopygia guttata]	XP_002191093.1	GO:0031167,GO:0008170,GO:0016741	NA	NA	ENSTGUP00000004906	EOG4H72CG	NULL	NULL	TRUE	meNOG06294	[R]	Methyltransferase
isogroup00848	NA	NA	NA	NA	NA	NA	NA	NA	NA	TRUE	NA	NA	NA
isogroup00849	activated RNA polymerase II transcriptional coactivator p15 [Gallus gallus]	NP_001008479.1	GO:0003712,GO:0043234,GO:0031981,GO:0006355,GO:0043566	NA	NA	ENSTGUP00000001976	EOG4NS3D2	B5FYR6	Putative activated RNA polymerase II transcription cofactor 4 variant 1	TRUE	NA	NA	NA
isogroup00850	PREDICTED: similar to CTCL tumor antigen se20-9 [Gallus gallus]	XP_421743.2	GO:0003676,GO:0004672,GO:0005515,GO:0006281,GO:0006468,GO:0009850,GO:0012501,GO:0016788,GO:0032559,GO:0044424	CE28674	KOG0201	ENSTGUP00000010727	EOG40K7ZB	NULL	NULL	TRUE	meNOG04091	[T]	Serine/Threonine protein
isogroup00851	NA	NA	NA	NA	NA	NA	NA	NA	NA	TRUE	NA	NA	NA
isogroup00852	NA	NA	NA	NA	NA	NA	NA	NA	NA	TRUE	NA	NA	NA
isogroup00853	PREDICTED: kinesin light chain 1 [Taeniopygia guttata]	XP_002200617.1	GO:0010970,GO:0005875,GO:0005488,GO:0031982,GO:0043005,GO:0044444,GO:0003774	NA	NA	ENSTGUP00000013259	EOG4NZTT0	NULL	NULL	TRUE	NA	NA	NA
isogroup00854	NA	NA	NA	NA	NA	NA	NA	NA	NA	FALSE	NA	NA	NA
isogroup00855	PREDICTED: similar to LOC100144992 protein [Taeniopygia guttata]	XP_002187463.1	GO:0016740	NA	NA	ENSTGUP00000007797	EOG4XD3RK	NULL	NULL	TRUE	meNOG09858	[S]	Udp-Glcnac:Betagal beta-1,3-N-acetylglucosaminyltransferase-like
isogroup00856	PREDICTED: solute carrier family 16 (monocarboxylic acid transporters), member 9 [Taeniopygia guttata]	XP_002190952.1	GO:0015291,GO:0031224,GO:0006810	NA	NA	ENSTGUP00000005693	EOG4R23TK	NULL	NULL	TRUE	meNOG07496	[G]	Solute carrier family 16 (monocarboxylic acid transporters), member protein
isogroup00857	PREDICTED: similar to thyroid hormone receptor interactor 12, [Monodelphis domestica]	XP_001365012.1	GO:0043234,GO:0044464,GO:0032446,GO:0008134,GO:0019787	NA	NA	ENSTGUP00000008612	EOG4MCWZF	NULL	NULL	TRUE	meNOG06997	[O]	E3 ubiquitin-protein ligase
isogroup00858	PREDICTED: hypothetical protein [Gallus gallus]	XP_414603.2	-0	NA	NA	NA	NA	NA	NA	TRUE	NA	NA	NA
isogroup00859	PREDICTED: Fanconi anemia, complementation group C [Taeniopygia guttata]	XP_002194329.1	GO:0005488,GO:0006281,GO:0006801,GO:0003006,GO:0019953,GO:0044444,GO:0001776,GO:0005737	NA	NA	ENSTGUP00000000572	EOG4K6G49	NULL	NULL	TRUE	meNOG11493	No process Id found	Fanconi anemia protein
isogroup00860	PREDICTED: tensin-like SH2 domain containing 1 [Pan troglodytes]	XP_519088.2	GO:0048870,GO:0005924,GO:0005488,GO:0008283,GO:0030324,GO:0009987	NA	NA	ENSTGUP00000007338	EOG4NCMBW	NULL	NULL	TRUE	NA	NA	NA
isogroup00861	PREDICTED: similar to Nesprin-1 (Nuclear envelope spectrin repeat protein 1) (Synaptic nuclear envelope protein 1) (Syne-1) (Myocyte nuclear envelope protein 1) (Myne-1) (Enaptin) [Gallus gallus]	XP_419679.2	GO:0007010,GO:0008092,GO:0030016,GO:0030154,GO:0031224,GO:0031965,GO:0034992,GO:0043232,GO:0043578	NA	NA	ENSTGUP00000011593	EOG4ZKJK9	NULL	NULL	TRUE	meNOG06460	[Z]	Nesprin-2 (Nuclear envelope spectrin repeat protein 2)
isogroup00862	PREDICTED: similar to phosphatidic acid phosphatase type 2C [Taeniopygia guttata]	XP_002193175.1	GO:0016791,GO:0031224	NA	NA	ENSTGUP00000000603	EOG43FGXK	NULL	NULL	TRUE	No Match	No process Id found	No annotation
isogroup00863	PREDICTED: pleckstrin homology-like domain, family B, member 2 [Taeniopygia guttata]	XP_002190873.1	-0	NA	NA	ENSTGUP00000013999	EOG4FJ881	NULL	NULL	TRUE	meNOG10962	No process Id found	Pleckstrin homology-like domain, family B, member protein
isogroup00864	NA	NA	NA	NA	NA	NA	NA	NA	NA	TRUE	NA	NA	NA
isogroup00865	PREDICTED: glutamate receptor, metabotropic 8 [Taeniopygia guttata]	XP_002189750.1	GO:0001640,GO:0006171,GO:0007166,GO:0007193,GO:0007269,GO:0007270,GO:0007606,GO:0016021,GO:0031280,GO:0042995,GO:0043523,GO:0044297,GO:0050953	NA	NA	ENSTGUP00000004332	EOG4ZW59D	Q76E43	Metabotropic type glutamate receptor 8	TRUE	NA	NA	NA
isogroup00866	NA	NA	NA	NA	NA	NA	NA	NA	NA	FALSE	NA	NA	NA
isogroup00867	tumor suppressing subtransferable candidate 1 [Gallus gallus]	NP_001026259.1	-0	At2g16780	KOG0264	ENSTGUP00000013359	EOG4C5CJP	NULL	NULL	TRUE	meNOG06355	[S]	Protein TSSC1
isogroup00868	PREDICTED: dihydropyrimidine dehydrogenase [Taeniopygia guttata]	XP_002188844.1	GO:0000267,GO:0002061,GO:0004152,GO:0006144,GO:0006208,GO:0009174,GO:0016628,GO:0019856,GO:0030554,GO:0031667,GO:0031960,GO:0042221,GO:0042802,GO:0043169,GO:0044444,GO:0046104,GO:0048511,GO:0051536	NA	NA	ENSTGUP00000005710	EOG44J2H8	NULL	NULL	TRUE	meNOG04204	[F]	Dihydropyrimidine dehydrogenase
isogroup00869	PREDICTED: similar to tropomyosin 3 isoform 1 [Taeniopygia guttata]	XP_002188915.1	GO:0007417,GO:0005884,GO:0006936,GO:0008092,GO:0032155,GO:0030427,GO:0005865,GO:0009987,GO:0042995	NA	NA	ENSTGUP00000003922	EOG4TXBSM	NULL	NULL	TRUE	No Match	No process Id found	No annotation
isogroup00870	PREDICTED: similar to methionine sulfoxide reductase A isoform 2 [Taeniopygia guttata]	XP_002188066.1	GO:0000096,GO:0006950,GO:0016671,GO:0032502,GO:0043170,GO:0043231,GO:0043412	NA	NA	ENSTGUP00000013712	EOG4H19WS	NULL	NULL	TRUE	NA	NA	NA
isogroup00871	PREDICTED: apolipoprotein H (beta-2-glycoprotein I) [Taeniopygia guttata]	XP_002197857.1	GO:0009653,GO:0005515,GO:0044464,GO:0048513,GO:0022892,GO:0042730,GO:0005506,GO:0043234,GO:0044238,GO:0034358,GO:0008289,GO:0030194,GO:0015669,GO:0043066	NA	NA	ENSTGUP00000004372	EOG4V9TR1	NULL	NULL	TRUE	meNOG14290	[TV]	Beta-2-Glycoprotein 1 precursor (Beta-2-glycoprotein I) GPI
isogroup00872	PREDICTED: similar to para-hydroxybenzoate-polyprenyltransferase, mitochondrial [Taeniopygia guttata]	XP_002191010.1	GO:0006720,GO:0019400,GO:0006743,GO:0005740,GO:0031224,GO:0016765	7299020	KOG1381	ENSTGUP00000002262	EOG4CC421	NULL	NULL	TRUE	meNOG06737	[H]	Para-Hydroxybenzoate protein
isogroup00873	NA	NA	NA	NA	NA	NA	NA	NA	NA	TRUE	NA	NA	NA
isogroup00874	PREDICTED: similar to striatin, calmodulin binding protein [Gallus gallus]	XP_419519.2	GO:0043296,GO:0007043,GO:0030425,GO:0044297,GO:0031175,GO:0008287,GO:0019903,GO:0035258,GO:0019904,GO:0007610,GO:0008283,GO:0007166,GO:0044430,GO:0032991,GO:0043231,GO:0030425,GO:0044297,GO:0031175	NA	NA	ENSTGUP00000008988	EOG43N7C6	NULL	NULL	TRUE	meNOG04967	[D]	Striatin-3 protein
isogroup00875	NA	NA	NA	NA	NA	NA	NA	NA	NA	FALSE	NA	NA	NA
isogroup00876	PREDICTED: ubiquitin specific peptidase 45 [Taeniopygia guttata]	XP_002196926.1	GO:0046914,GO:0019941,GO:0016790,GO:0070011	Hs14149817	KOG1867	ENSTGUP00000012650	EOG4MCWZS	NULL	NULL	TRUE	NA	NA	NA
isogroup00877	vaccinia related kinase 1 [Gallus gallus]	NP_001006485.1	GO:0006468,GO:0004672,GO:0032559,GO:0031981,GO:0009850,GO:0015630	SPCC320.12c	KOG0580	ENSTGUP00000013079	EOG4PG61C	NULL	NULL	TRUE	meNOG12664	[T]	Serine/Threonine protein
isogroup00878	NA	NA	NA	NA	NA	NA	NA	NA	NA	FALSE	NA	NA	NA
isogroup00879	NA	NA	NA	NA	NA	NA	NA	NA	NA	TRUE	NA	NA	NA
isogroup00880	PREDICTED: E2F transcription factor 6 [Taeniopygia guttata]	XP_002196484.1	GO:0035097,GO:0003712,GO:0006357,GO:0003677,GO:0000082	NA	NA	ENSTGUP00000013468	EOG4R23VP	NULL	NULL	TRUE	meNOG14012	[K]	Transcription factor
isogroup00881	PREDICTED: similar to tRNA selenocysteine-associated protein 1 isoform 1 [Taeniopygia guttata]	XP_002187767.1	GO:0005488,GO:0006412,GO:0044424,GO:0043231,GO:0006451	NA	NA	ENSTGUP00000006075	EOG4WWRKS	NULL	NULL	TRUE	meNOG25873	[S]	Annotation not available
isogroup00882	PREDICTED: ELK3 protein [Taeniopygia guttata]	XP_002189148.1	GO:0030528,GO:0023060,GO:0048646,GO:0031981,GO:0009611,GO:0043565,GO:0005515,GO:0006351	NA	NA	ENSTGUP00000008882	EOG4TMR2X	NULL	NULL	TRUE	meNOG08001	[K]	ELK3, ETS-domain protein (SRF accessory protein 2)
isogroup00883	PREDICTED: similar to RP1-278E11.1 [Gallus gallus]	XP_419476.2	GO:0017016,GO:0007010,GO:0008092	NA	NA	NA	NA	NA	NA	TRUE	No Match	No process Id found	No annotation
isogroup00884	NA	NA	NA	NA	NA	NA	NA	NA	NA	TRUE	NA	NA	NA
isogroup00885	PREDICTED: similar to LAMA4 variant protein [Taeniopygia guttata]	XP_002191213.1	GO:0007275,GO:0045444,GO:0005605,GO:0005198,GO:0009790,GO:0016477,GO:0005515,GO:0007155,GO:0001944,GO:0043256	NA	NA	ENSTGUP00000012350	EOG4QFWCB	NULL	NULL	TRUE	meNOG07609	[W]	Laminin subunit alpha-4
isogroup00886	PREDICTED: putative ATP synthase subunit b [Taeniopygia guttata]	XP_002198623.1	GO:0017111,GO:0005753,GO:0006818,GO:0033177,GO:0015077,GO:0006119	NA	NA	ENSTGUP00000001508	EOG4K3KXB	B5FZ05	Putative ATP synthase subunit b	TRUE	meNOG07473	[C]	Atp synthase
isogroup00887	PREDICTED: similar to natriuretic peptide receptor 3 [Taeniopygia guttata]	XP_002191606.1	GO:0005626,GO:0031224,GO:0033687,GO:0048731,GO:0070661,GO:0003014,GO:0007188,GO:0042802,GO:0007589,GO:0001653,GO:0031280,GO:0008015	NA	NA	ENSTGUP00000001980	EOG4933HW	NULL	NULL	TRUE	meNOG10183	[T]	Natriuretic peptide
isogroup00888	DNA-dependent protein kinase catalytic subunit [Gallus gallus]	AAR28760.1	GO:0016301,GO:0000166,GO:0006281,GO:0005488,GO:0016740	NA	NA	NA	NA	NA	NA	TRUE	meNOG29003	[R]	Annotation not available
isogroup00889	putative coiled-coil-helix-coiled-coil-helix domain containing 6 [Taeniopygia guttata]	ACH43725.1	-0	NA	NA	ENSTGUP00000008304	NA	NA	NA	TRUE	NA	NA	NA
isogroup00890	hypothetical protein PANDA_010677 [Ailuropoda melanoleuca]	EFB15306.1	GO:0032321,GO:0005100,GO:0007369,GO:0023060,GO:0007049,GO:0042623,GO:0007010,GO:0008285,GO:0005624,GO:0042221,GO:0051234,GO:0005737,GO:0017048,GO:0016020	NA	NA	ENSTGUP00000010137	EOG41RPTW	NULL	NULL	TRUE	meNOG09063	[T]	Rala-Binding protein 1 (RalBP1)
isogroup00891	PREDICTED: similar to longevity assurance homolog 6 [Taeniopygia guttata]	XP_002194835.1	GO:0031224,GO:0003677,GO:0031090,GO:0006672,GO:0006351,GO:0005635,GO:0016410	Hs20550645	KOG1607	ENSTGUP00000007812	EOG4NVZKJ	NULL	NULL	TRUE	meNOG06547	[U]	Longevity assurance protein
isogroup00892	PREDICTED: pleckstrin homology domain containing, family A member 7 [Taeniopygia guttata]	XP_002198361.1	-0	NA	NA	ENSTGUP00000008824	EOG4Z0B4V	NULL	NULL	TRUE	meNOG10936	[Z]	Pleckstrin homology domain containing, family A member protein
isogroup00893	PREDICTED: ataxin 7 [Taeniopygia guttata]	XP_002188185.1	GO:0006357,GO:0046914,GO:0050953,GO:0016570,GO:0034399,GO:0016310,GO:0035467,GO:0031981,GO:0006350	NA	NA	ENSTGUP00000009706	EOG4DV5KV	NULL	NULL	TRUE	NA	NA	NA
isogroup00894	NA	NA	NA	NA	NA	NA	NA	NA	NA	FALSE	NA	NA	NA
isogroup00895	PREDICTED: similar to mouse double minute 2 homolog [Monodelphis domestica]	XP_001373571.1	GO:0046914,GO:0032991,GO:0005515,GO:0016020,GO:0006357,GO:0031647,GO:0000267,GO:0008283,GO:0033365,GO:0007050,GO:0030139,GO:0016567,GO:0051726,GO:0065003,GO:0031331,GO:0019787,GO:0030330,GO:0044451,GO:0016564	NA	NA	ENSTGUP00000007064	EOG4P8FK2	NULL	NULL	TRUE	meNOG10364	[O]	Ubiquitin-Protein ligase E3 Mdm2 (EC 6.3.2.-)
isogroup00896	PREDICTED: dihydroxyacetone kinase 2 [Taeniopygia guttata]	XP_002195774.1	GO:0043231,GO:0003676,GO:0046872,GO:0046125,GO:0000785,GO:0044444,GO:0034728,GO:0001884,GO:0032559,GO:0019136	NA	NA	ENSTGUP00000001112	EOG4KKZ3T	NULL	NULL	TRUE	meNOG13848	[F]	Deoxyguanosine kinase
isogroup00897	COP9 constitutive photomorphogenic homolog subunit 6 [Xenopus laevis]	NP_001084619.1	GO:0051704,GO:0043234,GO:0005488,GO:0043231	7291779	KOG1556	NA	NA	NA	NA	TRUE	meNOG06258	[S]	COP9 signalosome complex subunit 6 (Signalosome subunit 6)
isogroup00898	PREDICTED: similar to UTP18, small subunit processome component [Taeniopygia guttata]	XP_002191785.1	GO:0044419	NA	NA	NA	NA	NA	NA	TRUE	NA	NA	NA
isogroup00899	PREDICTED: metal-regulatory transcription factor 1 [Taeniopygia guttata]	XP_002198124.1	GO:0003676,GO:0003677,GO:0003712,GO:0005515,GO:0006355,GO:0006357,GO:0006950,GO:0010035,GO:0010038,GO:0016563,GO:0030528,GO:0042221,GO:0043231,GO:0046872	NA	NA	ENSTGUP00000001550	EOG43BMP1	NULL	NULL	TRUE	meNOG10077	[K]	Transcription factor
isogroup00900	heterogeneous nuclear ribonucleoprotein A/B [Gallus gallus]	NP_990659.1	GO:0003723,GO:0032991,GO:0043231,GO:0043565,GO:0032583,GO:0000904	Hs7705365	KOG0110	ENSTGUP00000001203	EOG42BX9K	NULL	NULL	TRUE	NA	NA	NA
isogroup00901	PREDICTED: spermatogenesis associated 20 [Taeniopygia guttata]	XP_002191427.1	GO:0032501,GO:0009987,GO:0003824,GO:0005488,GO:0032502	NA	NA	ENSTGUP00000009319	EOG4ZPDTR	NULL	NULL	TRUE	NA	NA	NA
isogroup00902	PREDICTED: similar to guanylate cyclase activator 1A (retina) [Taeniopygia guttata]	XP_002186658.1	GO:0046872,GO:0050953,GO:0031012,GO:0007165,GO:0030250	NA	NA	ENSTGUP00000016280	EOG45X7X4	NULL	NULL	FALSE	No Match	No process Id found	No annotation
isogroup00903	PREDICTED: hypothetical protein [Taeniopygia guttata]	XP_002189404.1	GO:0008233,GO:0046914,GO:0019941,GO:0016790,GO:0043231,GO:0070011	Hs14149817	KOG1867	ENSTGUP00000008711	EOG4XGZZK	NULL	NULL	TRUE	meNOG08244	[O]	Ubiquitin protein
isogroup00904	NA	NA	NA	NA	NA	NA	NA	NA	NA	FALSE	NA	NA	NA
isogroup00905	PREDICTED: solute carrier family 7, (cationic amino acid transporter, y+ system) member 11 [Taeniopygia guttata]	XP_002191590.1	GO:0002088,GO:0005294,GO:0005783,GO:0006950,GO:0007417,GO:0014070,GO:0015171,GO:0015837,GO:0016020,GO:0031224,GO:0042221,GO:0042598,GO:0043229,GO:0043232,GO:0048513	NA	NA	ENSTGUP00000001556	EOG4F1X35	NULL	NULL	TRUE	meNOG06005	[E]	Amino acid protein
isogroup00906	PREDICTED: similar to Vesicle transport through interaction with t-SNAREs homolog 1A isoform 1 [Taeniopygia guttata]	XP_002198064.1	GO:0031224,GO:0043234,GO:0022892,GO:0008021,GO:0044459,GO:0016044,GO:0005515,GO:0016197,GO:0015031	NA	NA	ENSTGUP00000011134	EOG4V6ZHV	NULL	NULL	TRUE	NA	NA	NA
isogroup00907	R envelope protein [Hylobates moloch]	CAI15392.1	GO:0019012	NA	NA	NA	NA	NA	NA	TRUE	No Match	No process Id found	No annotation
isogroup00908	NA	NA	NA	NA	NA	NA	NA	NA	NA	TRUE	NA	NA	NA
isogroup00909	PREDICTED: similar to PHD finger protein 20 [Taeniopygia guttata]	XP_002192843.1	GO:0035097,GO:0005488	NA	NA	ENSTGUP00000003180	EOG41JZBH	NULL	NULL	TRUE	meNOG09481	[K]	PHD finger protein 20
isogroup00910	NA	NA	NA	NA	NA	NA	NA	NA	NA	TRUE	NA	NA	NA
isogroup00911	PREDICTED: FCH and double SH3 domains 2 [Taeniopygia guttata]	XP_002190184.1	-0	NA	NA	ENSTGUP00000013879	EOG43R3M6	NULL	NULL	TRUE	No Match	No process Id found	No annotation
isogroup00912	NA	NA	NA	NA	NA	NA	NA	NA	NA	TRUE	NA	NA	NA
isogroup00913	PREDICTED: similar to Pancreatic lipase-related protein 2 [Taeniopygia guttata]	XP_002186846.1	GO:0006952,GO:0016298,GO:0031667,GO:0004091,GO:0030667,GO:0031960,GO:0019374,GO:0007275,GO:0044421,GO:0003824,GO:0005488	NA	NA	ENSTGUP00000011366	EOG4WH8KM	NULL	NULL	FALSE	meNOG06846	[I]	Pancreatic protein
isogroup00914	NA	NA	NA	NA	NA	NA	NA	NA	NA	TRUE	NA	NA	NA
isogroup00915	CUB and sushi domain-containing protein 3 isoform 3 [Homo sapiens]	NP_443132.3	GO:0016020	NA	NA	ENSTGUP00000012657	EOG469QWK	NULL	NULL	TRUE	No Match	No process Id found	No annotation
isogroup00916	NA	NA	NA	NA	NA	NA	NA	NA	NA	TRUE	NA	NA	NA
isogroup00917	PREDICTED: sodium channel, voltage-gated, type V, alpha subunit [Taeniopygia guttata]	XP_002186910.1	GO:0001508,GO:0003012,GO:0005272,GO:0005488,GO:0005515,GO:0005626,GO:0005887,GO:0006950,GO:0007600,GO:0017085,GO:0030001,GO:0031420,GO:0042383,GO:0043005,GO:0044057,GO:0044291,GO:0044297,GO:0044424,GO:0046677,GO:0048731	NA	NA	ENSTGUP00000000541	EOG4QVCDT	NULL	NULL	TRUE	NA	NA	NA
isogroup00918	PREDICTED: myosin binding protein C, slow type [Taeniopygia guttata]	XP_002197075.1	GO:0008092,GO:0003012,GO:0043292,GO:0005198	NA	NA	ENSTGUP00000011665	EOG4K0QMK	NULL	NULL	TRUE	NA	NA	NA
isogroup00919	PREDICTED: HECT domain containing 1 [Taeniopygia guttata]	XP_002200542.1	GO:0043169,GO:0044464,GO:0032446,GO:0019787,GO:0014020	Hs14150169	KOG0817	ENSTGUP00000012230	EOG4R501T	NULL	NULL	TRUE	NA	NA	NA
isogroup00920	PREDICTED: similar to transcription factor LBP-1b [Gallus gallus]	XP_426018.2	GO:0043231,GO:0003712,GO:0048646,GO:0006355,GO:0016564,GO:0003677,GO:0019058	NA	NA	ENSTGUP00000001810	EOG4X0MS1	NULL	NULL	TRUE	NA	NA	NA
isogroup00921	PREDICTED: similar to KIAA1821 protein [Gallus gallus]	XP_425379.2	GO:0001654,GO:0003677,GO:0005083,GO:0006351,GO:0006810,GO:0007049,GO:0010008,GO:0031267,GO:0032155,GO:0042802,GO:0046872,GO:0051301,GO:0051704	NA	NA	ENSTGUP00000009882	EOG4G1MG1	NULL	NULL	TRUE	meNOG10252	[DZ]	Rab11-Family interacting protein 4
isogroup00922	PREDICTED: similar to WD repeat-containing protein 27 [Taeniopygia guttata]	XP_002189863.1	-0	7292737	KOG0285	NA	NA	NA	NA	TRUE	NA	NA	NA
isogroup00923	PREDICTED: similar to inositol polyphosphate multikinase [Gallus gallus]	XP_001233281.1	GO:0051766,GO:0043231,GO:0030384,GO:0006020,GO:0001838,GO:0051765,GO:0032559	Hs22052803_1	KOG1620	ENSTGUP00000005286	EOG4NVZKR	NULL	NULL	TRUE	meNOG09146	[I]	Inositol 1,3,4,6-tetrakisphosphate protein
isogroup00924	PREDICTED: G protein-coupled receptor 126 [Taeniopygia guttata]	XP_002197992.1	GO:0007166,GO:0016020	NA	NA	ENSTGUP00000011307	EOG42V8FJ	NULL	NULL	TRUE	No Match	No process Id found	No annotation
isogroup00925	PREDICTED: general transcription factor IIi [Oryctolagus cuniculus]	XP_002722004.1	GO:0043231,GO:0023060,GO:0006352,GO:0044297,GO:0003677,GO:0065007,GO:0019901,GO:0007275,GO:0003702	NA	NA	ENSTGUP00000003855	EOG48WC18	NULL	NULL	TRUE	meNOG10142	[K]	General transcription factor II, i
isogroup00926	PREDICTED: similar to pancreatic lipase [Gallus gallus]	XP_421778.2	GO:0006629,GO:0006952,GO:0016298,GO:0031667,GO:0030301,GO:0004091,GO:0030667,GO:0031960,GO:0019374,GO:0007275,GO:0044421	NA	NA	ENSTGUP00000016813	EOG4WH8KM	NULL	NULL	TRUE	meNOG06846	[I]	Pancreatic protein
isogroup00927	PREDICTED: myosin binding protein C, slow type [Taeniopygia guttata]	XP_002197075.1	GO:0008092,GO:0003012,GO:0043292,GO:0005198	NA	NA	ENSTGUP00000011665	EOG4K0QMK	NULL	NULL	FALSE	NA	NA	NA
isogroup00928	PREDICTED: olfactomedin 1 [Taeniopygia guttata]	XP_002199461.1	GO:0006461,GO:0044421,GO:0048731,GO:0005488,GO:0044432	NA	NA	ENSTGUP00000006176	EOG46MBJC	B5FZP0	Putative neuronal olfactomedin-related ER localized protein variant 3; Putative neuronal olfactomedin-related ER localized protein variant 5	TRUE	NA	NA	NA
isogroup00929	NA	NA	NA	NA	NA	NA	NA	NA	NA	TRUE	NA	NA	NA
isogroup00930	PREDICTED: phosphoenolpyruvate carboxykinase 1 (soluble) [Taeniopygia guttata]	XP_002199208.1	GO:0005815,GO:0016772,GO:0043648,GO:0004611,GO:0031981,GO:0006090,GO:0046914,GO:0001883,GO:0043434,GO:0032561,GO:0000267,GO:0006006,GO:0033500	NA	NA	ENSTGUP00000008518	EOG47SSD8	NULL	NULL	TRUE	meNOG07027	[C]	Phosphoenolpyruvate carboxykinase
isogroup00931	PREDICTED: similar to LOC446287 protein [Gallus gallus]	XP_415303.2	GO:0040009,GO:0048806,GO:0048729,GO:0016627,GO:0008152,GO:0002164,GO:0016491	NA	NA	ENSTGUP00000010787	EOG4G7BZB	NULL	NULL	TRUE	meNOG29182	[I]	Acyl-Coa dehydrogenase
isogroup00932	PREDICTED: similar to KIAA0799 protein [Gallus gallus]	XP_419000.2	GO:0008092,GO:0023060,GO:0017111,GO:0032559,GO:0015629	NA	NA	ENSTGUP00000007574	EOG4M397N	NULL	NULL	TRUE	meNOG08967	[Z]	Motor protein
isogroup00933	PREDICTED: similar to MGC84061 protein [Taeniopygia guttata]	XP_002197646.1	GO:0005488,GO:0050954,GO:0006909,GO:0009719,GO:0004930,GO:0044444,GO:0007165,GO:0016020	NA	NA	ENSTGUP00000008668	EOG42NJ0C	NULL	NULL	TRUE	meNOG04465	[S]	Tubby-Related protein 3
isogroup00934	PREDICTED: ADP-ribosylation factor binding protein 3 [Taeniopygia guttata]	XP_002197133.1	GO:0044431,GO:0030119,GO:0031267,GO:0015031	NA	NA	ENSTGUP00000008958	EOG4W0XCS	NULL	NULL	TRUE	meNOG08793	[U]	Ear containing, ARF binding protein
isogroup00935	PREDICTED: DnaJ (Hsp40) homolog, subfamily B, member 6 [Taeniopygia guttata]	XP_002191170.1	GO:0003676,GO:0005515,GO:0006351,GO:0006950,GO:0008047,GO:0010466,GO:0016337,GO:0030528,GO:0031224,GO:0043231,GO:0044267,GO:0044444,GO:0045104	Hs4504511	KOG0712	ENSTGUP00000000737	EOG47H5QG	NULL	NULL	TRUE	NA	NA	NA
isogroup00936	DNA-dependent protein kinase catalytic subunit [Gallus gallus]	AAR28760.1	-0	NA	NA	NA	NA	NA	NA	FALSE	NA	NA	NA
isogroup00937	PREDICTED: hypothetical protein [Taeniopygia guttata]	XP_002192268.1	GO:0044238,GO:0044444,GO:0050896,GO:0044421,GO:0005488,GO:0004033	NA	NA	ENSTGUP00000012844	EOG4VMFFR	NULL	NULL	TRUE	meNOG07168	[R]	Reductase
isogroup00938	PREDICTED: CDGSH iron sulfur domain 2, partial [Taeniopygia guttata]	XP_002193490.1	GO:0042802,GO:0043169,GO:0051536,GO:0007275,GO:0031224,GO:0032991,GO:0031966,GO:0006914	NA	NA	ENSTGUP00000003814	EOG4H9XN0	NULL	NULL	TRUE	meNOG19629	[R]	CDGSH iron sulfur domain-containing protein 2
isogroup00939	PREDICTED: structural maintenance of chromosomes 2 [Taeniopygia guttata]	XP_002188956.1	GO:0000070,GO:0046983,GO:0000793,GO:0043231,GO:0044419,GO:0000166,GO:0032559	Hs5453591	KOG0933	NA	NA	NA	NA	TRUE	NA	NA	NA
isogroup00940	PREDICTED: similar to solute carrier family 15 (H+/peptide transporter), member 2 [Taeniopygia guttata]	XP_002190019.1	GO:0015893,GO:0005488,GO:0006857,GO:0015238,GO:0015198,GO:0015295,GO:0016021,GO:0005626	NA	NA	ENSTGUP00000011386	EOG4W6NVM	NULL	NULL	TRUE	meNOG04856	[E]	Peptide transporter
isogroup00941	PREDICTED: similar to plasma membrane calcium ATPase 2 isoform 2 [Gallus gallus]	XP_001231678.1	GO:0002093,GO:0006586,GO:0006816,GO:0006875,GO:0007610,GO:0009206,GO:0009850,GO:0016021,GO:0019829,GO:0019904,GO:0021533,GO:0022037,GO:0030154,GO:0030879,GO:0031214,GO:0031224,GO:0032535,GO:0032559,GO:0042598,GO:0043005,GO:0043062,GO:0043169,GO:0043231,GO:0044297,GO:0044424,GO:0044459,GO:0046872,GO:0046873,GO:0050804,GO:0050905,GO:0050954,GO:0070838	SPBC31E1.02c	KOG0202	NA	NA	NA	NA	TRUE	NA	NA	NA
isogroup00942	PREDICTED: similar to poly(A)-specific ribonuclease (PARN)-like domain containing 1 [Taeniopygia guttata]	XP_002188970.1	GO:0016020,GO:0005488,GO:0043231	NA	NA	ENSTGUP00000011772	EOG40P46K	NULL	NULL	TRUE	meNOG14573	No process Id found	Poly(A)-Specific ribonuclease -like domain containing
isogroup00943	PREDICTED: similar to deafness locus associated putative guanine nucleotide exchange factor [Gallus gallus]	XP_421009.2	GO:0005088,GO:0005488,GO:0043231,GO:0009987,GO:0023060	NA	NA	ENSTGUP00000009098	EOG4J1183	NULL	NULL	TRUE	meNOG12357	[T]	Guanine nucleotide exchange factor
isogroup00944	PREDICTED: similar to suppression of tumorigenicity 7 [Taeniopygia guttata]	XP_002193088.1	GO:0031224	NA	NA	ENSTGUP00000005216	EOG42FSHD	NULL	NULL	TRUE	NA	NA	NA
isogroup00945	PREDICTED: hypothetical protein [Taeniopygia guttata]	XP_002191374.1	GO:0004497,GO:0042598,GO:0005506,GO:0031090,GO:0043231,GO:0008152,GO:0016712	NA	NA	ENSTGUP00000008636	EOG4T1HMJ	NULL	NULL	TRUE	meNOG06191	[Q]	Cytochrome protein
isogroup00946	monocarboxylate transporter 3 [Gallus gallus]	AAB61338.1	GO:0006820,GO:0032787,GO:0031224,GO:0015291,GO:0016323,GO:0015711,GO:0016021	NA	NA	ENSTGUP00000004005	EOG4TTGJ4	NULL	NULL	TRUE	meNOG10404	[G]	Monocarboxylate protein
isogroup00947	PREDICTED: mitogen-activated protein kinase kinase 3 [Taeniopygia guttata]	XP_002188883.1	GO:0006952,GO:0006941,GO:0000165,GO:0004712,GO:0033674,GO:0006351,GO:0001817,GO:0032559	At1g53165	KOG0201	ENSTGUP00000007758	EOG4P2Q2M	NULL	NULL	TRUE	NA	NA	NA
isogroup00948	NA	NA	NA	NA	NA	NA	NA	NA	NA	TRUE	NA	NA	NA
isogroup00949	NA	NA	NA	NA	NA	NA	NA	NA	NA	TRUE	NA	NA	NA
isogroup00950	PREDICTED: ATPase, H+ transporting, lysosomal 38kDa, V0 subunit D2 [Taeniopygia guttata]	XP_002199841.1	GO:0005488,GO:0005515,GO:0005624,GO:0005768,GO:0005774,GO:0006119,GO:0006818,GO:0007417,GO:0010038,GO:0015077,GO:0015662,GO:0030136,GO:0033176,GO:0033267,GO:0044459	Hs19913432	KOG2957	ENSTGUP00000012100	EOG4T4CVN	NULL	NULL	FALSE	meNOG04243	[C]	Subunit d
isogroup00951	PREDICTED: similar to Munc13-3 [Gallus gallus]	XP_413798.2	GO:0043169,GO:0044459,GO:0001565,GO:0023033,GO:0016192,GO:0007267,GO:0044424	NA	NA	NA	NA	NA	NA	TRUE	meNOG05782	[T]	Unc-13 homolog protein
isogroup00952	NA	NA	NA	NA	NA	NA	NA	NA	NA	TRUE	NA	NA	NA
isogroup00953	NA	NA	NA	NA	NA	NA	NA	NA	NA	FALSE	NA	NA	NA
isogroup00954	NA	NA	NA	NA	NA	ENSTGUP00000010417	EOG4DNF3X	NULL	NULL	TRUE	NA	NA	NA
isogroup00955	PREDICTED: similar to sideroflexin 3 [Gallus gallus]	XP_414544.2	GO:0019866,GO:0030099,GO:0015075,GO:0005488,GO:0005740,GO:0031224,GO:0000041	NA	NA	ENSTGUP00000000350	EOG4W9J48	NULL	NULL	TRUE	meNOG05181	[P]	Sideroflexin protein
isogroup00956	PREDICTED: similar to glycoprotein receptor gp330/megalin [Gallus gallus]	XP_422014.2	GO:0000323,GO:0005488,GO:0005626,GO:0005903,GO:0006464,GO:0006897,GO:0007420,GO:0008152,GO:0012505,GO:0016023,GO:0042221,GO:0043231,GO:0044281,GO:0044444,GO:0044459,GO:0048513	NA	NA	ENSTGUP00000008033	EOG4WQ11K	NULL	NULL	FALSE	NA	NA	NA
isogroup00957	PREDICTED: similar to KIAA1378 protein [Taeniopygia guttata]	XP_002191509.1	GO:0005488	NA	NA	NA	NA	NA	NA	TRUE	meNOG05354	[T]	Kelch-Like protein
isogroup00958	PREDICTED: similar to rab effector MYRIP [Taeniopygia guttata]	XP_002196829.1	GO:0005856,GO:0005083,GO:0031513,GO:0046914,GO:0008092,GO:0048770,GO:0015031,GO:0030048,GO:0046872,GO:0005515,GO:0044464	NA	NA	ENSTGUP00000004804	EOG46T30W	NULL	NULL	TRUE	meNOG10704	[U]	Rab effector protein
isogroup00959	PREDICTED: hypothetical protein [Gallus gallus]	XP_414832.2	GO:0031090,GO:0043231,GO:0015031	NA	NA	ENSTGUP00000002915	EOG43FGWS	NULL	NULL	TRUE	meNOG13095	[S]	Involved in the maturation of specific proteins in the endoplasmic reticulum. Required for maturation and transport of active lipoprotein lipase (LPL) through the secretory
isogroup00960	PREDICTED: similar to Adaptor-related protein complex 2, beta 1 subunit [Gallus gallus]	XP_415772.2	GO:0001505,GO:0005515,GO:0006897,GO:0006901,GO:0012505,GO:0015031,GO:0022892,GO:0030119,GO:0030136,GO:0030139,GO:0044431,GO:0050688	7290497	KOG1060	ENSTGUP00000004979	EOG4PG607	NULL	NULL	TRUE	No Match	No process Id found	No annotation
isogroup00961	PREDICTED: leucine rich repeat containing 49 [Taeniopygia guttata]	XP_002195125.1	GO:0015630,GO:0005856	NA	NA	ENSTGUP00000005879	EOG4JHCF7	NULL	NULL	TRUE	meNOG13870	[T]	Leucine-Rich repeat-containing protein 49
isogroup00962	PREDICTED: solute carrier family 1 (high affinity aspartate/glutamate transporter), member 6 [Taeniopygia guttata]	XP_002189121.1	GO:0000904,GO:0001505,GO:0005310,GO:0005313,GO:0005488,GO:0005578,GO:0005626,GO:0005886,GO:0006519,GO:0006536,GO:0006873,GO:0006950,GO:0007267,GO:0007399,GO:0009308,GO:0009314,GO:0009448,GO:0009628,GO:0015075,GO:0015172,GO:0015291,GO:0015711,GO:0015813,GO:0016021,GO:0016597,GO:0019866,GO:0021675,GO:0022904,GO:0030425,GO:0031224,GO:0042221,GO:0043005,GO:0043090,GO:0044297,GO:0044425,GO:0044459,GO:…	NA	NA	ENSTGUP00000000036	EOG4WDDBJ	NULL	NULL	TRUE	meNOG04148	[E]	Transporter protein
isogroup00963	PREDICTED: similar to chromosome 20 open reading frame 26 [Taeniopygia guttata]	XP_002197353.1	-0	NA	NA	ENSTGUP00000007862	EOG43XV2W	NULL	NULL	FALSE	meNOG13024	[S]	Annotation not available
isogroup00964	tectorin alpha [Xenopus laevis]	NP_001082761.1	GO:0050954,GO:0016020,GO:0005198,GO:0031012	NA	NA	ENSTGUP00000000467	EOG4GTKC0	NULL	NULL	TRUE	No Match	No process Id found	No annotation
isogroup00965	PREDICTED: aldehyde dehydrogenase 3 A2 [Taeniopygia guttata]	XP_002198810.1	GO:0006979,GO:0031224,GO:0009888,GO:0044238,GO:0016620,GO:0019866,GO:0007399,GO:0006081,GO:0005789	NA	NA	NA	NA	NA	NA	TRUE	meNOG07061	[C]	Aldehyde dehydrogenase
isogroup00966	NA	NA	NA	NA	NA	NA	NA	NA	NA	FALSE	NA	NA	NA
isogroup00967	PREDICTED: similar to cdc2/CDC28-like protein kinase 4 [Gallus gallus]	XP_414614.2	GO:0006468,GO:0004672,GO:0043231,GO:0032559,GO:0009850	Hs10190706	KOG0671	NA	NA	NA	NA	TRUE	No Match	No process Id found	No annotation
isogroup00968	PREDICTED: general transcription factor IIIC, polypeptide 6, alpha 35kDa [Taeniopygia guttata]	XP_002191651.1	GO:0006383,GO:0030528,GO:0003676,GO:0005667	NA	NA	ENSTGUP00000012405	EOG40VVR8	NULL	NULL	TRUE	meNOG16076	[S]	Involved in RNA polymerase III-mediated transcription. Integral, tightly associated component of the DNA-binding TFIIIC2 subcomplex that directly binds tRNA and virus-associated RNA
isogroup00969	PREDICTED: similar to motilin [Gallus gallus]	XP_001231330.1	-0	NA	NA	ENSTGUP00000001847	EOG4RV2SZ	NULL	NULL	TRUE	meNOG21406	[W]	Plays an important role in the regulation of interdigestive gastrointestinal motility and indirectly causes rhythmic contraction of duodenal and colonic smooth protein
isogroup00970	PREDICTED: similar to KIAA0311 [Taeniopygia guttata]	XP_002199728.1	GO:0051018,GO:0031965,GO:0032512,GO:0010627,GO:0006886,GO:0034703,GO:0005783	NA	NA	ENSTGUP00000012269	EOG49ZXNB	NULL	NULL	TRUE	meNOG11940	[T]	A-Kinase anchor protein 6 (Protein kinase A-anchoring protein 6)
isogroup00971	PREDICTED: similar to UDP-glucuronate decarboxylase 1 [Taeniopygia guttata]	XP_002193968.1	GO:0000139,GO:0032501,GO:0016831,GO:0031224,GO:0048037,GO:0008152	NA	NA	ENSTGUP00000010026	EOG4ZW5B0	NULL	NULL	TRUE	meNOG04410	[G]	Udp-Glucuronic acid decarboxylase 1 (EC 4.1.1.35)
isogroup00972	PREDICTED: hypothetical protein [Taeniopygia guttata]	XP_002192262.1	GO:0006476,GO:0016811,GO:0016585,GO:0021782,GO:0005515,GO:0006325,GO:0006350,GO:0016020	7296744	KOG1342	ENSTGUP00000003927	EOG4PVNZV	NULL	NULL	TRUE	meNOG06168	[B]	Responsible for the deacetylation of lysine residues on the N-terminal part of the core histones (H2A, H2B, H3 and H4). Histone deacetylation gives a tag for epigenetic repression and plays an important role in transcriptional regulation, cell cycle progression and developmental events. Histone deacetylases act via the formation of large multiprotein
isogroup00973	NA	NA	NA	NA	NA	NA	NA	NA	NA	FALSE	NA	NA	NA
isogroup00974	PREDICTED: makorin ring finger protein 1 [Taeniopygia guttata]	XP_002197651.1	GO:0043169,GO:0046872	NA	NA	ENSTGUP00000012028	EOG45DWPM	NULL	NULL	TRUE	meNOG09705	[O]	Ring finger protein
isogroup00975	PREDICTED: excision repair cross-complementing rodent repair deficiency, complementation group 3 [Taeniopygia guttata]	XP_002192901.1	GO:0033036,GO:0032561,GO:0006354,GO:0005515,GO:0006357,GO:0016310,GO:0009913,GO:0032558,GO:0009411,GO:0009207,GO:0005667,GO:0006289,GO:0004674,GO:0051726,GO:0032559,GO:0003677,GO:0012502,GO:0006352,GO:0051704,GO:0042623,GO:0003678	Hs4557563	KOG1123	ENSTGUP00000005113	EOG4KD6KG	NULL	NULL	TRUE	NA	NA	NA
isogroup00976	AF328738_3 zinc finger protein [Agelaius phoeniceus]	AAK08499.1	GO:0005622	NA	NA	ENSTGUP00000017123	EOG4VT5WC	NULL	NULL	TRUE	meNOG22857	[K]	Zinc finger protein
isogroup00977	PREDICTED: matrix Gla protein [Taeniopygia guttata]	XP_002192623.1	GO:0035295,GO:0050896,GO:0016337,GO:0046872,GO:0001501,GO:0048513,GO:0031012,GO:0009653,GO:0005198	NA	NA	ENSTGUP00000009517	EOG42Z4RX	NULL	NULL	TRUE	meNOG20647	No process Id found	Matrix Gla protein
isogroup00978	PREDICTED: pleiomorphic adenoma gene 1 isoform 1 [Taeniopygia guttata]	XP_002198092.1	GO:0043231,GO:0046914,GO:0040007,GO:0003006,GO:0003677,GO:0009653,GO:0006350	NA	NA	ENSTGUP00000011441	EOG4NP73P	NULL	NULL	TRUE	meNOG07517	[K]	Pleiomorphic adenoma protein
isogroup00979	NA	NA	NA	NA	NA	NA	NA	NA	NA	TRUE	NA	NA	NA
isogroup00981	PREDICTED: hypothetical protein [Taeniopygia guttata]	XP_002193725.1	-0	NA	NA	NA	NA	NA	NA	TRUE	NA	NA	NA
isogroup00982	PREDICTED: Rap guanine nucleotide exchange factor (GEF) 4 [Taeniopygia guttata]	XP_002198883.1	GO:0005626,GO:0005083,GO:0043234,GO:0007264,GO:0006887,GO:0044444,GO:0030072,GO:0019935,GO:0016208,GO:0007166,GO:0031267,GO:0006468,GO:0019887	NA	NA	ENSTGUP00000008907	EOG4W0XC9	NULL	NULL	TRUE	meNOG05264	[T]	Rap guanine nucleotide exchange factor 4 (cAMP-regulated guanine nucleotide exchange factor II)
isogroup00983	PREDICTED: similar to Spermatogenesis associated 1 [Gallus gallus]	XP_422374.2	-0	NA	NA	NA	NA	NA	NA	FALSE	NA	NA	NA
isogroup00984	PREDICTED: similar to KIAA0372 [Gallus gallus]	XP_424706.2	-0	NA	NA	ENSTGUP00000000752	EOG4QNMVB	NULL	NULL	TRUE	meNOG06367	[A]	Tetratricopeptide repeat protein 37
isogroup00985	PREDICTED: ring finger protein 139 [Taeniopygia guttata]	XP_002186551.1	GO:0046914,GO:0004871,GO:0016567,GO:0031090,GO:0043231,GO:0031224,GO:0003824	NA	NA	ENSTGUP00000012839	EOG4H4638	NULL	NULL	TRUE	meNOG06339	[O]	Ring finger protein 139
isogroup00986	PREDICTED: similar to PIK4CA variant protein [Taeniopygia guttata]	XP_002195807.1	GO:0046488,GO:0001727,GO:0023060,GO:0019932,GO:0000139,GO:0016023,GO:0032559	NA	NA	ENSTGUP00000009047	EOG4FJ87V	NULL	NULL	TRUE	meNOG05694	[T]	Phosphatidylinositol protein
isogroup00987	PREDICTED: similar to Serine/threonine-protein kinase DCLK1 [Taeniopygia guttata]	XP_002193989.1	GO:0016477,GO:0016192,GO:0051707,GO:0016358,GO:0004672,GO:0004871,GO:0016021,GO:0009850,GO:0023033,GO:0007420,GO:0016310,GO:0032559,GO:0021955	At1g30640	KOG0605	ENSTGUP00000012233	EOG4H9XK1	NULL	NULL	TRUE	meNOG05701	[T]	Protein kinase
isogroup00988	PREDICTED: SH3-domain kinase binding protein 1 [Taeniopygia guttata]	XP_002193310.1	GO:0005515,GO:0005624,GO:0005924,GO:0006915,GO:0007154,GO:0012501,GO:0012506,GO:0016192,GO:0016772,GO:0019904,GO:0030054,GO:0031981,GO:0031982,GO:0043232,GO:0044444	NA	NA	ENSTGUP00000007808	EOG4FN4HD	NULL	NULL	TRUE	meNOG11736	[T]	Sh3-Domain protein
isogroup00989	PREDICTED: nuclear receptor subfamily 2, group C, member 1 [Taeniopygia guttata]	XP_002188160.1	GO:0030528,GO:0043231,GO:0006357,GO:0046914,GO:0042802,GO:0019899,GO:0003677,GO:0004879	NA	NA	ENSTGUP00000008644	EOG476JZT	NULL	NULL	TRUE	NA	NA	NA
isogroup00990	PREDICTED: similar to cation transport regulator-like protein 2 [Taeniopygia guttata]	XP_002199747.1	-0	NA	NA	ENSTGUP00000007502	EOG4GXFNT	NULL	NULL	TRUE	meNOG17586	[T]	non supervised orthologous group
isogroup00991	PREDICTED: jumonji domain containing 2C [Taeniopygia guttata]	XP_002192753.1	GO:0016568,GO:0044238,GO:0044260,GO:0003824,GO:0032452,GO:0005488,GO:0070076,GO:0016491	NA	NA	ENSTGUP00000005016	EOG4N5VW5	NULL	NULL	TRUE	meNOG05561	[L]	Demethylation protein
isogroup00992	calcium-activated potassium channel variant Slo 4.5-UTR [Gallus gallus]	ADD16639.1	GO:0048511,GO:0007267,GO:0001508,GO:0043231,GO:0030001,GO:0006884,GO:0007589,GO:0060113,GO:0015269,GO:0019218,GO:0042311,GO:0008092,GO:0009986,GO:0021700,GO:0060004,GO:0050954,GO:0051259,GO:0043169,GO:0010038,GO:0006915,GO:0006950,GO:0014832,GO:0033267,GO:0005887,GO:0006875,GO:0050905,GO:0008344	NA	NA	ENSTGUP00000006732	EOG4QFWCD	NULL	NULL	TRUE	meNOG05590	[P]	Activated protein
isogroup00993	PREDICTED: similar to interleukin 22-binding protein [Taeniopygia guttata]	XP_002194734.1	GO:0031224,GO:0019955,GO:0007599	NA	NA	ENSTGUP00000011220	EOG4RR6JV	NULL	NULL	TRUE	meNOG16657	[T]	Interleukin-22 receptor alpha-2 chain precursor (IL-22R-alpha-2) Cytokine receptor family
isogroup00994	PREDICTED: putative spermidine/spermine N1-acetyl transferase 1 variant 4 [Taeniopygia guttata]	XP_002195956.1	GO:0008080,GO:0008283,GO:0000267,GO:0019808,GO:0006598,GO:0044424	NA	NA	ENSTGUP00000007520	EOG4NGGNW	B5FYC2	Putative spermidine/spermine N1-acetyl transferase 1 variant 1; Putative spermidine/spermine N1-acetyl transferase 1 variant 2	TRUE	meNOG14873	[E]	Enzyme which catalyzes the acetylation of polyamines. Substrate specificity: norspermidine = spermidine >> spermine > N(1)-acetylspermine > putrescine. This highly regulated enzyme allows a fine attenuation of the intracellular concentration of polyamines. Also involved in the regulation of polyamine transport out of
isogroup00995	PREDICTED: similar to Protein KIAA0146 [Gallus gallus]	XP_419190.2	-0	NA	NA	ENSTGUP00000011170	EOG498V02	NULL	NULL	TRUE	NA	NA	NA
isogroup00996	putative myelin basic protein variant 2 [Taeniopygia guttata]	XP_002194589.1	GO:0008366,GO:0007267,GO:0044297,GO:0043209,GO:0033267,GO:0002376,GO:0007409,GO:0005198,GO:0016020	NA	NA	ENSTGUP00000009344	EOG4S1T86	B5G2D5	Putative myelin basic protein variant 3	TRUE	meNOG17132	[T]	The non-classic group of MBP isoforms (isoform 1-isoform 3/Golli-MBPs) may preferentially have a role in the early developing brain long before myelination, maybe as components of transcriptional complexes, and may also be involved in signaling pathways in T-cells and neural cells. Differential splicing events combined protein
isogroup00997	PREDICTED: diacylglycerol kinase, beta 90kDa [Taeniopygia guttata]	XP_002189290.1	GO:0046872,GO:0016301,GO:0007186,GO:0005626,GO:0016020,GO:0032559,GO:0044424	NA	NA	ENSTGUP00000002607	EOG4GHZNH	NULL	NULL	TRUE	meNOG04824	[T]	Diacylglycerol protein
isogroup00998	PREDICTED: ATP/GTP binding protein-like 1 [Taeniopygia guttata]	XP_002197678.1	GO:0005488,GO:0008233,GO:0046872,GO:0008237	NA	NA	ENSTGUP00000008651	EOG4JDH61	NULL	NULL	FALSE	meNOG04859	[E]	ATP/GTP binding protein
isogroup00999	PREDICTED: COBW domain containing protein1 [Taeniopygia guttata]	XP_002196540.1	GO:0032559	NA	NA	ENSTGUP00000005797	EOG4HDSTR	NULL	NULL	TRUE	meNOG07714	[H]	COBW domain containing protein
isogroup01000	PREDICTED: hypothetical protein [Gallus gallus]	XP_419873.1	-0	NA	NA	NA	NA	NA	NA	TRUE	meNOG22353	[S]	Annotation not available
isogroup01001	PREDICTED: matrix metalloproteinase 16 [Taeniopygia guttata]	XP_002199883.1	GO:0004175,GO:0019538,GO:0046914,GO:0031012,GO:0032963,GO:0030234,GO:0016021,GO:0031224	NA	NA	NA	NA	NA	NA	TRUE	NA	NA	NA
isogroup01002	PREDICTED: suppressor of Ty 3 homolog [Taeniopygia guttata]	XP_002190780.1	GO:0003712,GO:0070461,GO:0003676,GO:0004468,GO:0006355,GO:0005667,GO:0016573	NA	NA	ENSTGUP00000013642	EOG4SXND9	NULL	NULL	TRUE	meNOG08179	[K]	Suppressor of ty3 protein
isogroup01003	NA	NA	NA	NA	NA	NA	NA	NA	NA	TRUE	NA	NA	NA
isogroup01004	PREDICTED: ataxin 3 [Taeniopygia guttata]	XP_002200164.1	GO:0005488,GO:0006281,GO:0006350,GO:0007267,GO:0008233,GO:0016234,GO:0016790,GO:0031981,GO:0032501,GO:0034399,GO:0048731,GO:0070011	NA	NA	ENSTGUP00000012934	EOG4SBDZS	NULL	NULL	TRUE	meNOG09673	[R]	EC 3.4.22.- Machado-Joseph disease protein 1
isogroup01005	POL-like [Gallus gallus]	AAA49024.1	GO:0005488,GO:0009987	NA	NA	NA	NA	NA	NA	FALSE	meNOG29003	[R]	Annotation not available
isogroup01006	PREDICTED: CD36 antigen [Taeniopygia guttata]	XP_002187984.1	GO:0009986,GO:0001952,GO:0006639,GO:0032868,GO:0070339,GO:0008289,GO:0042157,GO:0019935,GO:0015031,GO:0006911,GO:0031667,GO:0010742,GO:0015918,GO:0030169,GO:0042598,GO:0042742,GO:0044459,GO:0070391,GO:0001819,GO:0007599,GO:0016021,GO:0010878,GO:0043627,GO:0019838,GO:0051635,GO:0001525,GO:0007249,GO:0044126,GO:0008329,GO:0000165,GO:0015909,GO:0030667,GO:0032496,GO:0006631	NA	NA	ENSTGUP00000002704	EOG4KWJT5	NULL	NULL	TRUE	meNOG09206	[T]	Platelet glycoprotein 4 (Platelet glycoprotein IV)
isogroup01007	NA	NA	NA	NA	NA	NA	NA	NA	NA	TRUE	NA	NA	NA
isogroup01008	NA	NA	NA	NA	NA	NA	NA	NA	NA	TRUE	NA	NA	NA
isogroup01009	E74-like factor 1 (ets domain transcription factor) [Gallus gallus]	NP_001006269.1	GO:0030528,GO:0043231,GO:0006357,GO:0003677,GO:0050852,GO:0001816	NA	NA	ENSTGUP00000012804	EOG41RPTN	NULL	NULL	TRUE	meNOG07449	[K]	Transcription factor
isogroup01010	acyl-CoA synthetase long-chain family member 1 [Gallus gallus]	NP_001012596.1	GO:0006639,GO:0006805,GO:0006869,GO:0010033,GO:0015645,GO:0016405,GO:0019217,GO:0031224,GO:0031667,GO:0031966,GO:0032501,GO:0032559,GO:0042598,GO:0044425,GO:0044439,GO:0070542	NA	NA	ENSTGUP00000006934	EOG41JZBN	NULL	NULL	TRUE	NA	NA	NA
isogroup01011	PREDICTED: methyltransferase like 4 [Taeniopygia guttata]	XP_002193317.1	GO:0016741,GO:0006730,GO:0005488,GO:0034641,GO:0044237,GO:0016740	NA	NA	ENSTGUP00000010467	EOG49P9Z9	NULL	NULL	TRUE	meNOG13185	[KT]	Methyltransferase
isogroup01012	NA	NA	NA	NA	NA	NA	NA	NA	NA	FALSE	NA	NA	NA
isogroup01013	PREDICTED: hypothetical protein [Gallus gallus]	XP_416812.2	GO:0030528,GO:0032502,GO:0003676,GO:0032501,GO:0006350,GO:0043231	NA	NA	ENSTGUP00000008015	EOG4G7BZ2	NULL	NULL	TRUE	meNOG06416	[K]	Sex comb on midleg protein
isogroup01014	PREDICTED: similar to KNG protein [Gallus gallus]	XP_422766.2	GO:0003014,GO:0007155,GO:0005515,GO:0051480,GO:0006950,GO:0030414	NA	NA	ENSTGUP00000010776	EOG4QNMVT	NULL	NULL	TRUE	meNOG14463	No process Id found	Kininogen protein
isogroup01015	NA	NA	NA	NA	NA	NA	NA	NA	NA	TRUE	NA	NA	NA
isogroup01016	NA	NA	NA	NA	NA	NA	NA	NA	NA	FALSE	NA	NA	NA
isogroup01017	UDP-galactose-ceramide galactosyltransferase 8 [Gallus gallus]	NP_989535.1	GO:0006687,GO:0035251,GO:0008366,GO:0031224,GO:0035250	NA	NA	ENSTGUP00000001901	EOG4KKZ2Q	NULL	NULL	TRUE	meNOG12359	[G]	Udp-Galactose ceramide galactosyltransferase
isogroup01018	NA	NA	NA	NA	NA	NA	NA	NA	NA	FALSE	NA	NA	NA
isogroup01019	oxysterol binding protein-like 2 [Gallus gallus]	NP_001008448.1	GO:0006810,GO:0006629	NA	NA	ENSTGUP00000010877	EOG4PRSQ0	NULL	NULL	TRUE	meNOG06794	[T]	Oxysterol binding protein
isogroup01020	NA	NA	NA	NA	NA	NA	NA	NA	NA	TRUE	NA	NA	NA
isogroup01021	PREDICTED: similar to Epidermal growth factor receptor pathway substrate 8 [Gallus gallus]	XP_416405.2	-0	NA	NA	NA	NA	NA	NA	TRUE	meNOG11513	[T]	Epidermal growth factor receptor
isogroup01022	PREDICTED: hypothetical protein [Gallus gallus]	XP_001234040.1	GO:0043231	NA	NA	ENSTGUP00000018076	EOG43R3P4	NULL	NULL	TRUE	No Match	No process Id found	No annotation
isogroup01023	PREDICTED: similar to alphaT-catenin [Gallus gallus]	XP_001232673.1	GO:0005856,GO:0006260,GO:0003676,GO:0031252,GO:0005913,GO:0050839,GO:0007155,GO:0034061	NA	NA	ENSTGUP00000003567	EOG4QFWFG	NULL	NULL	TRUE	meNOG05125	[W]	Catenin, alpha protein
isogroup01024	PREDICTED: cordon-bleu homolog (mouse) [Taeniopygia guttata]	XP_002190747.1	GO:0014020	NA	NA	ENSTGUP00000008228	EOG4R23TC	NULL	NULL	TRUE	NA	NA	NA
isogroup01025	NA	NA	NA	NA	NA	NA	NA	NA	NA	TRUE	NA	NA	NA
isogroup01026	NA	NA	NA	NA	NA	NA	NA	NA	NA	TRUE	NA	NA	NA
isogroup01027	PREDICTED: hypothetical protein [Gallus gallus]	XP_001235373.1	GO:0044432,GO:0016671,GO:0008152,GO:0019725	NA	NA	ENSTGUP00000009162	EOG4W3SP9	NULL	NULL	TRUE	meNOG14528	[O]	Thioredoxin domain containing protein
isogroup01028	NA	NA	NA	NA	NA	NA	NA	NA	NA	FALSE	NA	NA	NA
isogroup01029	PREDICTED: alpha2,3-sialyltransferase VI isoform 1 [Taeniopygia guttata]	XP_002194113.1	GO:0000139,GO:0006643,GO:0005996,GO:0016757,GO:0031224,GO:0018065,GO:0031228	NA	NA	ENSTGUP00000013838	EOG4W6NWB	NULL	NULL	TRUE	No Match	No process Id found	No annotation
isogroup01030	chromosome 6 open reading frame 106 [Gallus gallus]	NP_001026090.1	-0	NA	NA	ENSTGUP00000001833	EOG4K9BCP	NULL	NULL	TRUE	meNOG12446	[S]	Annotation not available
isogroup01031	PREDICTED: pyruvate kinase, muscle [Taeniopygia guttata]	XP_002192134.1	GO:0000267,GO:0006007,GO:0006090,GO:0008219,GO:0009206,GO:0009628,GO:0009887,GO:0014854,GO:0016301,GO:0031420,GO:0031667,GO:0032559,GO:0042246,GO:0042995,GO:0043231,GO:0043434,GO:0044444	NA	NA	ENSTGUP00000004535	EOG40GCQJ	NULL	NULL	TRUE	No Match	No process Id found	No annotation
isogroup01032	NA	NA	NA	NA	NA	NA	NA	NA	NA	FALSE	NA	NA	NA
isogroup01033	NA	NA	NA	NA	NA	NA	NA	NA	NA	TRUE	NA	NA	NA
isogroup01034	PREDICTED: calmodulin 2-like [Danio rerio]	XP_001919221.2	GO:0046872,GO:0009987,GO:0051099,GO:0043232	7303030	KOG0042	ENSTGUP00000012865	EOG4001KK	B5G1M2	Putative calmodulin 1 variant 2; Putative calmodulin variant 1; Putative calmodulin variant 3; Putative calmodulin variant 4	TRUE	No Match	No process Id found	No annotation
isogroup01035	NA	NA	NA	NA	NA	NA	NA	NA	NA	FALSE	NA	NA	NA
isogroup01036	PREDICTED: monoamine oxidase B [Taeniopygia guttata]	XP_002190287.1	GO:0019866,GO:0031224,GO:0016641,GO:0008152,GO:0031966	NA	NA	ENSTGUP00000006434	EOG412M55	NULL	NULL	TRUE	No Match	No process Id found	No annotation
isogroup01037	PREDICTED: acetoacetyl-CoA synthetase [Taeniopygia guttata]	XP_002188726.1	GO:0050796,GO:0044238,GO:0009719,GO:0032787,GO:0031667,GO:0070542,GO:0016878,GO:0044444,GO:0048513,GO:0032559,GO:0045444	NA	NA	ENSTGUP00000005084	EOG4HQDHT	NULL	NULL	TRUE	meNOG04940	[I]	Acetoacetyl-Coa protein
isogroup01038	PREDICTED: similar to neighbor of BRCA1 gene 1 [Taeniopygia guttata]	XP_002195327.1	GO:0046872,GO:0005488	NA	NA	ENSTGUP00000002963	EOG4Z62MX	NULL	NULL	TRUE	meNOG13081	[S]	Brca1 gene 1 protein
isogroup01039	PREDICTED: epidermal growth factor receptor pathway substrate 15 [Taeniopygia guttata]	XP_002197029.1	GO:0005488,GO:0043231,GO:0006901,GO:0007169,GO:0044444,GO:0012505,GO:0016197,GO:0016020,GO:0005515,GO:0043227	Hs4503593	KOG0998	ENSTGUP00000009026	EOG4BRWKB	NULL	NULL	TRUE	NA	NA	NA
isogroup01040	PREDICTED: hypothetical protein [Taeniopygia guttata]	XP_002196881.1	-0	NA	NA	ENSTGUP00000001914	EOG4W0XFJ	NULL	NULL	TRUE	meNOG15831	[S]	Annotation not available
isogroup01041	PREDICTED: similar to Ppfibp2 protein [Taeniopygia guttata]	XP_002192855.1	GO:0044464	NA	NA	ENSTGUP00000005332	EOG4SN1N3	NULL	NULL	TRUE	meNOG09159	[R]	Protein tyrosine phosphatase, receptor-type, F
isogroup01042	casein kinase 1, alpha 1, isoform CRA_e [Mus musculus]	EDL09767.1	GO:0000087,GO:0000267,GO:0000776,GO:0004672,GO:0005515,GO:0007166,GO:0009850,GO:0015630,GO:0016310,GO:0023060,GO:0031981,GO:0032559,GO:0032989,GO:0044444,GO:0046872	NA	NA	ENSTGUP00000000251	EOG41JZCH	NULL	NULL	TRUE	No Match	No process Id found	No annotation
isogroup01043	PREDICTED: ubiquitin-conjugating enzyme E2, J1 (UBC6 homolog, yeast) [Taeniopygia guttata]	XP_002195471.1	GO:0006464,GO:0031090,GO:0043231,GO:0031224,GO:0019787,GO:0032559	ECU10g1310i	KOG0419	ENSTGUP00000012778	EOG4G7BZW	NULL	NULL	TRUE	NA	NA	NA
isogroup01044	NA	NA	NA	NA	NA	NA	NA	NA	NA	TRUE	NA	NA	NA
isogroup01045	unknown [Gallus gallus]	AAC60281.1	GO:0005488,GO:0016740	NA	NA	NA	NA	NA	NA	TRUE	meNOG29003	[R]	Annotation not available
isogroup01046	PREDICTED: similar to KIAA0456 protein [Taeniopygia guttata]	XP_002197741.1	GO:0019866,GO:0008047,GO:0005488,GO:0023060	NA	NA	ENSTGUP00000001148	EOG4MSCXF	NULL	NULL	TRUE	meNOG04497	[T]	Rho gtpase activating protein
isogroup01047	putative RNA binding motif protein 5 [Taeniopygia guttata]	ACH44886.1	GO:0003723,GO:0006915,GO:0031981,GO:0046914,GO:0000380,GO:0030529,GO:0008283,GO:0046872	NA	NA	ENSTGUP00000006630	EOG4VT5WV	NULL	NULL	TRUE	meNOG06199	[A]	Rna-Binding protein
isogroup01048	PREDICTED: N-ethylmaleimide-sensitive factor [Gallus gallus]	XP_418094.2	GO:0043169,GO:0004175,GO:0009850,GO:0030425,GO:0042623,GO:0000149,GO:0006887,GO:0016044,GO:0019538,GO:0001505,GO:0044444,GO:0030001,GO:0044430,GO:0032559	NA	NA	ENSTGUP00000002092	EOG4DZ1TR	NULL	NULL	TRUE	NA	NA	NA
isogroup01049	numb homolog [Gallus gallus]	NP_990166.1	GO:0021846,GO:0019898,GO:0048667,GO:0016021,GO:0031346,GO:0044459,GO:0045216,GO:0010720,GO:0005768,GO:0050839,GO:0021537	NA	NA	ENSTGUP00000011573	EOG4NKBVS	NULL	NULL	TRUE	meNOG05923	[T]	Protein numb
isogroup01050	PREDICTED: zinc finger, CCHC domain containing 6 [Taeniopygia guttata]	XP_002192253.1	GO:0005488,GO:0070569,GO:0000956,GO:0006396,GO:0016779,GO:0016070	SPAC12G12.13c_2	KOG1906	ENSTGUP00000000638	EOG40VVNP	NULL	NULL	TRUE	NA	NA	NA
isogroup01051	PREDICTED: chaperonin containing TCP1, subunit 8 (theta) [Taeniopygia guttata]	XP_002189745.1	GO:0016887,GO:0005515,GO:0043231,GO:0044444,GO:0044267,GO:0032559,GO:0009850,GO:0015630	Hs6005727	KOG0362	ENSTGUP00000013990	EOG466VKQ	NULL	NULL	TRUE	NA	NA	NA
isogroup01052	NA	NA	NA	Hs6912512	KOG2747	NA	NA	NA	NA	TRUE	NA	NA	NA
isogroup01053	acid phosphatase 1, soluble [Gallus gallus]	NP_001034380.1	GO:0004725,GO:0005624,GO:0016311,GO:0019904,GO:0007267,GO:0044424	NA	NA	NA	NA	NA	NA	TRUE	meNOG18314	[T]	Low molecular weight phosphotyrosine protein phosphatase (EC 3.1.3.48)
isogroup01054	NA	NA	NA	NA	NA	NA	NA	NA	NA	FALSE	NA	NA	NA
isogroup01055	NA	NA	NA	NA	NA	NA	NA	NA	NA	TRUE	NA	NA	NA
isogroup01056	NA	NA	NA	NA	NA	NA	NA	NA	NA	FALSE	NA	NA	NA
isogroup01057	PREDICTED: similar to 1-phosphatidylinositol-4,5-bisphosphate phosphodiesterase beta-4 isoform 1 [Taeniopygia guttata]	XP_002199193.1	GO:0006629,GO:0004620,GO:0043005,GO:0046872,GO:0023033,GO:0060089,GO:0006813,GO:0004434,GO:0007165,GO:0019901,GO:0042598,GO:0044430,GO:0005783	NA	NA	ENSTGUP00000006456	EOG4K3KVF	NULL	NULL	TRUE	meNOG06647	[I]	Phospholipase c
isogroup01058	PREDICTED: similar to EIF6 protein [Taeniopygia guttata]	XP_002187874.1	GO:0008135,GO:0043234,GO:0006413,GO:0043232,GO:0043231	NA	NA	ENSTGUP00000011445	EOG4B2SWM	NULL	NULL	TRUE	NA	NA	NA
isogroup01059	PREDICTED: hypothetical protein [Gallus gallus]	XP_424974.2	-0	NA	NA	ENSTGUP00000001767	EOG4Z36G6	NULL	NULL	TRUE	NA	NA	NA
isogroup01060	PREDICTED: integrin, alpha 6 isoform 1 [Taeniopygia guttata]	XP_002198823.1	GO:0042476,GO:0016337,GO:0030035,GO:0004871,GO:0007044,GO:0009986,GO:0005102,GO:0002376,GO:0005911,GO:0007154,GO:0005578,GO:0007166,GO:0005887,GO:0045444,GO:0031589	NA	NA	ENSTGUP00000008759	EOG4G4GPM	NULL	NULL	TRUE	NA	NA	NA
isogroup01061	PREDICTED: similar to AL022779 protein [Gallus gallus]	XP_418893.2	-0	NA	NA	ENSTGUP00000006978	EOG4GQQ4R	NULL	NULL	TRUE	meNOG08346	[K]	Bromodomain containing protein
isogroup01062	syntaxin 6 [Gallus gallus]	NP_001006531.1	GO:0005768,GO:0012505,GO:0030135,GO:0044431,GO:0005515,GO:0031224,GO:0016192,GO:0005626,GO:0006996,GO:0015031	Hs5032131	KOG3202	ENSTGUP00000017640	EOG45HRZ9	NULL	NULL	TRUE	meNOG09793	[U]	Syntaxin 6 protein
isogroup01063	connectin [Gallus gallus]	BAF64430.1	GO:0016740,GO:0030239,GO:0008092,GO:0048738,GO:0043229,GO:0065007,GO:0030017	NA	NA	ENSTGUP00000009559	EOG43BMMX	NULL	NULL	TRUE	NA	NA	NA
isogroup01064	PREDICTED: zinc finger protein 143 [Taeniopygia guttata]	XP_002197566.1	GO:0046914,GO:0003676,GO:0003702,GO:0043231,GO:0006355	NA	NA	ENSTGUP00000008434	EOG44J2HJ	NULL	NULL	TRUE	meNOG08169	[K]	Zinc finger protein
isogroup01065	NA	NA	NA	NA	NA	NA	NA	NA	NA	FALSE	NA	NA	NA
isogroup01066	PREDICTED: hypothetical protein [Gallus gallus]	XP_418737.2	GO:0009062,GO:0046872,GO:0019842,GO:0005515,GO:0016829,GO:0042579	NA	NA	ENSTGUP00000003143	EOG4P8FHS	NULL	NULL	TRUE	meNOG04031	[EH]	Catalyzes a carbon-carbon cleavage reaction; cleaves a 2-hydroxy-3-methylacyl-CoA into formyl-CoA and a 2-methyl-branched fatty protein
isogroup01067	PREDICTED: similar to FLJ14007 [Taeniopygia guttata]	XP_002199753.1	GO:0043169	NA	NA	ENSTGUP00000012033	EOG4D26QD	NULL	NULL	TRUE	No Match	No process Id found	No annotation
isogroup01068	PREDICTED: coiled-coil domain containing 55 [Taeniopygia guttata]	XP_002195463.1	-0	NA	NA	ENSTGUP00000006673	EOG43XV3P	NULL	NULL	TRUE	meNOG14297	[S]	Coiled-Coil domain containing protein
isogroup01069	PREDICTED: palladin, cytoskeletal associated protein [Taeniopygia guttata]	XP_002186750.1	GO:0008092,GO:0015629,GO:0043231	NA	NA	ENSTGUP00000006244	EOG434W5H	NULL	NULL	TRUE	meNOG09573	No process Id found	Myopalladin, 145 kDa protein
isogroup01070	NA	NA	NA	NA	NA	NA	NA	NA	NA	TRUE	NA	NA	NA
isogroup01071	PREDICTED: retinol binding protein 4, plasma [Taeniopygia guttata]	XP_002190277.1	GO:0006006,GO:0003206,GO:0007601,GO:0043434,GO:0001501,GO:0008406,GO:0048305,GO:0051180,GO:0001523,GO:0030540,GO:0033500,GO:0005515,GO:0043010,GO:0043498,GO:0048136,GO:0008285,GO:0048545,GO:0010669,GO:0051183,GO:0005501,GO:0033189,GO:0030135,GO:0065003,GO:0050796,GO:0030323,GO:0048598,GO:0051707,GO:0001655,GO:0044421	NA	NA	ENSTGUP00000009035	EOG4T4CWM	NULL	NULL	TRUE	No Match	No process Id found	No annotation
isogroup01072	NA	NA	NA	NA	NA	NA	NA	NA	NA	TRUE	NA	NA	NA
isogroup01073	PREDICTED: hypothetical protein [Taeniopygia guttata]	XP_002196391.1	-0	NA	NA	ENSTGUP00000005318	EOG4MKNFF	NULL	NULL	TRUE	meNOG12526	[S]	Annotation not available
isogroup01074	PREDICTED: similar to ras homolog gene family, member U [Taeniopygia guttata]	XP_002191125.1	GO:0017111,GO:0007265,GO:0043169,GO:0043231,GO:0022402,GO:0022604,GO:0007010,GO:0005924,GO:0032561,GO:0015629,GO:0012505	SPAC4C5.02c	KOG0094	ENSTGUP00000010393	EOG4DFPPJ	NULL	NULL	TRUE	meNOG08212	[R]	Ras homolog gene family, member U protein
isogroup01075	NA	NA	NA	NA	NA	NA	NA	NA	NA	FALSE	NA	NA	NA
isogroup01076	NA	NA	NA	NA	NA	NA	NA	NA	NA	TRUE	NA	NA	NA
isogroup01077	NA	NA	NA	NA	NA	NA	NA	NA	NA	FALSE	NA	NA	NA
isogroup01078	hypothetical protein LOC423323 [Gallus gallus]	NP_001026373.1	-0	NA	NA	ENSTGUP00000016607	EOG4FJ8BG	NULL	NULL	TRUE	meNOG17028	[S]	Annotation not available
isogroup01079	NA	NA	NA	NA	NA	NA	NA	NA	NA	FALSE	NA	NA	NA
isogroup01080	PREDICTED: similar to regulator of G-protein signaling-6 short [Gallus gallus]	XP_421174.2	GO:0008047,GO:0007186,GO:0060089,GO:0005515,GO:0007165,GO:0019897,GO:0044424,GO:0030182	NA	NA	ENSTGUP00000011658	EOG41ZF9K	NULL	NULL	TRUE	No Match	No process Id found	No annotation
isogroup01081	PREDICTED: similar to cytochrome b-245, beta polypeptide (chronic granulomatous disease) isoform 1 [Taeniopygia guttata]	XP_002193279.1	GO:0005216,GO:0005506,GO:0005783,GO:0005887,GO:0006091,GO:0006801,GO:0006810,GO:0006952,GO:0030554,GO:0031667,GO:0042221,GO:0042743,GO:0043005,GO:0044297,GO:0046983,GO:0050664	NA	NA	ENSTGUP00000007030	EOG4J117S	NULL	NULL	TRUE	NA	NA	NA
isogroup01082	PREDICTED: similar to RAN binding protein 3 [Taeniopygia guttata]	XP_002188969.1	GO:0017016,GO:0006810,GO:0043231	YIL063c	KOG0864	ENSTGUP00000000030	EOG4XSKQ3	NULL	NULL	TRUE	meNOG11559	[U]	Ran-Binding protein 3
isogroup01083	NA	NA	NA	NA	NA	NA	NA	NA	NA	FALSE	NA	NA	NA
isogroup01084	PREDICTED: similar to Inositol polyphosphate-4-phosphatase, type II, 105kDa [Gallus gallus]	XP_420420.2	GO:0034593,GO:0048015,GO:0023060	NA	NA	NA	NA	NA	NA	TRUE	meNOG07357	[T]	4-Phosphatase
isogroup01085	PREDICTED: similar to KIAA1451 protein [Taeniopygia guttata]	XP_002191143.1	GO:0006810,GO:0006629	NA	NA	NA	NA	NA	NA	TRUE	meNOG05742	[T]	Oxysterol binding protein
isogroup01086	NA	NA	NA	NA	NA	NA	NA	NA	NA	FALSE	NA	NA	NA
isogroup01087	PREDICTED: hypothetical protein [Taeniopygia guttata]	XP_002189566.1	GO:0016491,GO:0031090,GO:0043231,GO:0031224,GO:0008202	CE20509	KOG1639	ENSTGUP00000006013	EOG4G7BZR	NULL	NULL	TRUE	meNOG04167	[I]	Glycoprotein
isogroup01088	NA	NA	NA	NA	NA	NA	NA	NA	NA	TRUE	NA	NA	NA
isogroup01089	PREDICTED: similar to tyrosine hydroxylase 2 [Taeniopygia guttata]	XP_002196945.1	GO:0046914,GO:0006725,GO:0006520,GO:0016714	NA	NA	NA	NA	NA	NA	TRUE	NA	NA	NA
isogroup01090	NA	NA	NA	NA	NA	NA	NA	NA	NA	TRUE	NA	NA	NA
isogroup01091	apolipoprotein B [Gallus gallus]	NP_001038098.1	GO:0005539,GO:0006641,GO:0007275,GO:0008203,GO:0008289,GO:0009058,GO:0010742,GO:0010878,GO:0010883,GO:0015248,GO:0015918,GO:0016125,GO:0019953,GO:0022414,GO:0030665,GO:0034369,GO:0034377,GO:0034381,GO:0034385,GO:0042157,GO:0042221,GO:0042627,GO:0044237,GO:0044432,GO:0044440,GO:0046983,GO:0048731,GO:0051707,GO:0055092,GO:0070325	NA	NA	ENSTGUP00000013563	EOG47WNMR	NULL	NULL	TRUE	meNOG09795	[I]	Apolipoprotein B
isogroup01092	PREDICTED: cadherin 13, H-cadherin (heart) [Taeniopygia guttata]	XP_002196727.1	GO:0050839,GO:0001525,GO:0007265,GO:0010628,GO:0001952,GO:0051641,GO:0055095,GO:0050918,GO:0001935,GO:0016337,GO:0007173,GO:0008034,GO:0009986,GO:0046872,GO:0008284,GO:0031224,GO:0042562,GO:0042802,GO:0030031,GO:0006897,GO:0019722,GO:0042995,GO:0016049,GO:0044421,GO:0044459,GO:0044444,GO:0016477	NA	NA	ENSTGUP00000004497	EOG498V07	NULL	NULL	TRUE	No Match	No process Id found	No annotation
isogroup01093	PREDICTED: homeobox A6 [Taeniopygia guttata]	XP_002194920.1	GO:0003002,GO:0043231,GO:0001501,GO:0003677,GO:0048562,GO:0006351	NA	NA	NA	NA	NA	NA	TRUE	NA	NA	NA
isogroup01094	NA	NA	NA	NA	NA	NA	NA	NA	NA	TRUE	NA	NA	NA
isogroup01095	NA	NA	NA	NA	NA	NA	NA	NA	NA	FALSE	NA	NA	NA
isogroup01096	PREDICTED: hypothetical protein [Taeniopygia guttata]	XP_002195776.1	-0	NA	NA	ENSTGUP00000008948	EOG4FFD25	NULL	NULL	TRUE	NA	NA	NA
isogroup01097	PREDICTED: transmembrane prostate androgen-induced protein[Taeniopygia guttata]	XP_002187795.1	GO:0031224	NA	NA	ENSTGUP00000009775	EOG4WM4VT	NULL	NULL	TRUE	meNOG10322	[S]	Annotation not available
isogroup01098	PREDICTED: similar to KIAA1694 protein [Gallus gallus]	XP_423491.2	GO:0043231	NA	NA	ENSTGUP00000004617	NA	NA	NA	TRUE	NA	NA	NA
isogroup01099	PREDICTED: similar to beta-keratin [Taeniopygia guttata]	XP_002200178.1	-0	NA	NA	ENSTGUP00000018236	NA	NA	NA	FALSE	No Match	No process Id found	No annotation
isogroup01100	PREDICTED: phospholipase A2, group IVE [Taeniopygia guttata]	XP_002199087.1	GO:0004091,GO:0016298,GO:0006644,GO:0005764,GO:0044464	NA	NA	ENSTGUP00000011346	EOG48D0TQ	NULL	NULL	FALSE	meNOG14471	[I]	Cytosolic phospholipase A2 epsilon
isogroup01101	PREDICTED: mitochondrial ribosomal protein L18 [Taeniopygia guttata]	XP_002188942.1	GO:0000313,GO:0043231,GO:0010467	NA	NA	ENSTGUP00000011763	EOG46T32P	NULL	NULL	TRUE	meNOG17004	[J]	Ribosomal protein L18
isogroup01102	PREDICTED: similar to Feather keratin Cos1-1/Cos1-3/Cos2-1 [Taeniopygia guttata]	XP_002198807.1	GO:0043234,GO:0005198	NA	NA	NA	NA	NA	NA	TRUE	No Match	No process Id found	No annotation
isogroup01103	PREDICTED: similar to mesoderm induction early response 1, family member 3 (predicted) [Taeniopygia guttata]	XP_002187257.1	GO:0003676,GO:0006350,GO:0043231	NA	NA	ENSTGUP00000002676	EOG4W3SMV	NULL	NULL	TRUE	meNOG11665	[R]	Mesoderm induction early response 1, family member 3 protein
isogroup01104	NA	NA	NA	NA	NA	NA	NA	NA	NA	TRUE	NA	NA	NA
isogroup01105	PREDICTED: patatin-like phospholipase domain containing 8 [Taeniopygia guttata]	XP_002195445.1	GO:0005626,GO:0031224,GO:0006629,GO:0032787,GO:0031090,GO:0012505,GO:0044439,GO:0004623,GO:0032559,GO:0044425	NA	NA	ENSTGUP00000005783	EOG44QT0P	NULL	NULL	TRUE	meNOG05685	[I]	Calcium-Independent phospholipase A2
isogroup01106	PREDICTED: similar to SHC (Src homology 2 domain containing) transforming protein 3 [Taeniopygia guttata]	XP_002190350.1	GO:0005488,GO:0005515,GO:0007167,GO:0007264,GO:0007399,GO:0007610,GO:0023034,GO:0032501,GO:0044444,GO:0050877,GO:0060089	NA	NA	ENSTGUP00000004318	EOG42NJ0D	NULL	NULL	TRUE	meNOG06522	[T]	Transforming protein
isogroup01107	PREDICTED: hypothetical protein [Taeniopygia guttata]	XP_002191130.1	GO:0004872,GO:0005886,GO:0006810,GO:0031224,GO:0005216	NA	NA	ENSTGUP00000009421	EOG4N04F2	NULL	NULL	TRUE	meNOG10185	[T]	GABA, the major inhibitory neurotransmitter in the vertebrate brain, mediates neuronal inhibition by binding to the GABA/benzodiazepine receptor and opening an integral chloride channel. In the uterus, the function of the receptor appears to be related to tissue contractility. The binding of this pI subunit with other GABA(A) receptor subunits alters the sensitivity of recombinant receptors to mo…
isogroup01108	PREDICTED: similar to KIAA1622 protein [Taeniopygia guttata]	XP_002200209.1	GO:0044424,GO:0005488,GO:0043234	Hs17402886	KOG0211	ENSTGUP00000013016	EOG4WSW95	NULL	NULL	TRUE	meNOG08103	[T]	Regulatory subunit of serine/threonine-protein phosphatase
isogroup01109	PTK2 protein tyrosine kinase 2 [Gallus gallus]	NP_990766.1	GO:0004713,GO:0035265,GO:0006915,GO:0010035,GO:0007010,GO:0008284,GO:0060089,GO:0031252,GO:0007416,GO:0007268,GO:0051647,GO:0007169,GO:0043232,GO:0042311,GO:0016049,GO:0032559,GO:0007409,GO:0009605,GO:0030320,GO:0048646,GO:0019904,GO:0006468,GO:0043627,GO:0007155,GO:0044451,GO:0009746,GO:0014909,GO:0000165,GO:0044444,GO:0001944,GO:0006909,GO:0044291,GO:0005924	7300224	KOG0201	ENSTGUP00000013059	EOG4WH8K1	NULL	NULL	TRUE	NA	NA	NA
isogroup01110	PREDICTED: similar to tRNA guanosine-2-O-methyltransferase TRM13 homolog [Taeniopygia guttata]	XP_002188173.1	GO:0016741,GO:0005488,GO:0006399	ECU11g0770	KOG0620	NA	NA	NA	NA	TRUE	NA	NA	NA
isogroup01111	NA	NA	NA	NA	NA	NA	NA	NA	NA	TRUE	NA	NA	NA
isogroup01112	catalytic phosphatidylinositol 3-kinase beta [Gallus gallus]	NP_001026482.1	GO:0000165,GO:0001775,GO:0005515,GO:0005903,GO:0006875,GO:0007160,GO:0007166,GO:0009790,GO:0016337,GO:0019932,GO:0030384,GO:0032559,GO:0035004,GO:0042221,GO:0043234,GO:0044444	NA	NA	ENSTGUP00000005489	EOG4ZPDTJ	NULL	NULL	TRUE	meNOG04032	[T]	3-Kinase catalytic
isogroup01113	NA	NA	NA	NA	NA	NA	NA	NA	NA	TRUE	NA	NA	NA
isogroup01114	PREDICTED: similar to Ubiquitin associated protein 2-like isoform 1 [Monodelphis domestica]	XP_001366080.1	-0	NA	NA	ENSTGUP00000004018	EOG4V9TQ4	NULL	NULL	TRUE	meNOG11291	[S]	Ubiquitin associated protein 2-like
isogroup01115	PREDICTED: similar to ItgF3 [Taeniopygia guttata]	XP_002194023.1	-0	NA	NA	ENSTGUP00000004399	EOG4GXFMJ	NULL	NULL	TRUE	meNOG11962	[S]	Annotation not available
isogroup01116	PREDICTED: similar to LOC794500 protein [Taeniopygia guttata]	XP_002189982.1	-0	NA	NA	NA	NA	NA	NA	TRUE	meNOG19587	[S]	Annotation not available
isogroup01117	PREDICTED: protein phosphatase 1, regulatory (inhibitor) subunit 13B [Taeniopygia guttata]	XP_002200620.1	GO:0005488,GO:0012502,GO:0051726,GO:0043231	NA	NA	ENSTGUP00000013265	EOG4RNB7N	NULL	NULL	TRUE	meNOG06739	[T]	Apoptosis-Stimulating of p53 protein 1
isogroup01118	PREDICTED: similar to lung alpha/beta hydrolase fold protein 3 [Gallus gallus]	XP_419156.2	GO:0016788,GO:0031224,GO:0016787	NA	NA	ENSTGUP00000010645	EOG44TP7W	NULL	NULL	TRUE	meNOG07099	[R]	Abhydrolase domain containing
isogroup01119	NA	NA	NA	NA	NA	NA	NA	NA	NA	FALSE	NA	NA	NA
isogroup01120	NA	NA	NA	NA	NA	NA	NA	NA	NA	TRUE	NA	NA	NA
isogroup01121	ubiquitin carboxyl-terminal hydrolase family 2 [Plasmodium yoelii yoelii str. 17XNL]	XP_729206.1	-0	NA	NA	NA	NA	NA	NA	FALSE	NA	NA	NA
isogroup01122	NA	NA	NA	NA	NA	NA	NA	NA	NA	FALSE	NA	NA	NA
isogroup01123	NA	NA	NA	NA	NA	NA	NA	NA	NA	FALSE	NA	NA	NA
isogroup01124	PREDICTED: similar to calcium binding protein 1 [Taeniopygia guttata]	XP_002199688.1	GO:0046872,GO:0044459,GO:0050804,GO:0043005,GO:0005515,GO:0043231,GO:0044444,GO:0044430,GO:0030234,GO:0044297	CE23667	KOG0036	ENSTGUP00000009912	EOG44BB3F	NULL	NULL	TRUE	meNOG10107	[T]	Calcium binding protein
isogroup01125	PREDICTED: hypothetical protein [Taeniopygia guttata]	XP_002200362.1	GO:0044424,GO:0005856	NA	NA	ENSTGUP00000013291	EOG4548XT	NULL	NULL	TRUE	meNOG13068	No process Id found	Annotation not available
isogroup01126	olfactomedin 4 [Gallus gallus]	NP_001035553.1	GO:0044421,GO:0009987	NA	NA	ENSTGUP00000012818	EOG4TQM92	NULL	NULL	TRUE	meNOG09729	[W]	Olfactomedin 4 protein
isogroup01127	PREDICTED: tissue inhibitor of metalloproteinase 3 [Taeniopygia guttata]	XP_002199542.1	GO:0012502,GO:0043169,GO:0009888,GO:0001101,GO:0048545,GO:0004866,GO:0006509,GO:0050953,GO:0007399,GO:0005578,GO:0044424,GO:0009605	NA	NA	ENSTGUP00000011236	EOG47D9H3	NULL	NULL	TRUE	meNOG12568	[R]	Metalloproteinase
isogroup01128	PREDICTED: similar to KIAA1882 protein [Gallus gallus]	XP_418422.2	GO:0048869,GO:0043231	NA	NA	ENSTGUP00000013020	EOG4J3WG6	NULL	NULL	TRUE	No Match	No process Id found	No annotation
isogroup01129	FYVE and coiled-coil domain containing 1 [Homo sapiens]	EAW64753.1	GO:0046872	NA	NA	ENSTGUP00000004648	EOG4SN1MW	NULL	NULL	TRUE	meNOG12988	[R]	FYVE and coiled-coil domain-containing protein 1
isogroup01130	glutamyl-prolyl-tRNA synthetase [Gallus gallus]	NP_001006398.1	GO:0003676,GO:0009850,GO:0004812,GO:0000267,GO:0006418,GO:0065003,GO:0044424,GO:0032559	Hs4758294_1	KOG1147	ENSTGUP00000002888	EOG4001HD	NULL	NULL	TRUE	meNOG05724	[J]	Bifunctional aminoacyl-tRNA synthetase Includes: Glutamyl-tRNA synthetase (EC 6.1.1.17)
isogroup01131	par-3 partitioning defective 3 homolog [Gallus gallus]	NP_001034369.2	GO:0043296,GO:0070161,GO:0007043,GO:0015630,GO:0048667,GO:0007186,GO:0051301,GO:0006605,GO:0007155,GO:0044444,GO:0030010,GO:0035091,GO:0065003	NA	NA	ENSTGUP00000000967	EOG4C2H8V	NULL	NULL	TRUE	NA	NA	NA
isogroup01132	PREDICTED: similar to synaptotagmin XIV [Taeniopygia guttata]	XP_002192302.1	GO:0046983,GO:0031224,GO:0005543,GO:0042802	NA	NA	ENSTGUP00000003325	EOG4T1HMG	NULL	NULL	TRUE	NA	NA	NA
isogroup01133	PREDICTED: similar to DEAD/H (Asp-Glu-Ala-Asp/His) box polypeptide 26B, partial [Taeniopygia guttata]	XP_002199652.1	-0	NA	NA	ENSTGUP00000014190	EOG4PVNXX	NULL	NULL	TRUE	meNOG05885	[S]	Integrator complex subunit 6
isogroup01134	PREDICTED: similar to ARID4B variant protein [Taeniopygia guttata]	XP_002191852.1	GO:0043229,GO:0009987,GO:0044427,GO:0006325,GO:0003676,GO:0006350,GO:0043231	NA	NA	ENSTGUP00000010581	EOG4GQQ47	NULL	NULL	TRUE	No Match	No process Id found	No annotation
isogroup01135	PREDICTED: spermatogenesis associated 13 [Taeniopygia guttata]	XP_002191719.1	GO:0044464,GO:0005088,GO:0007266	NA	NA	NA	NA	NA	NA	TRUE	meNOG11223	[T]	Spermatogenesis associated protein
isogroup01136	PREDICTED: hypothetical protein [Gallus gallus]	XP_429344.2	GO:0050896,GO:0006684,GO:0023060,GO:0004620,GO:0031985,GO:0002790,GO:0016020	NA	NA	ENSTGUP00000007165	EOG4PVNZ9	NULL	NULL	TRUE	meNOG13088	[T]	Sphingomyelin phosphodiesterase 3 (EC 3.1.4.12)
isogroup01137	PREDICTED: cell adhesion molecule with homology to L1CAM (close homolog of L1) [Taeniopygia guttata]	XP_002186633.1	GO:0005576,GO:0007409,GO:0007626,GO:0016020,GO:0016337,GO:0016477,GO:0023060,GO:0030030,GO:0031012,GO:0031224,GO:0043005,GO:0048731,GO:0048869,GO:0050877	NA	NA	ENSTGUP00000010363	EOG4RFKRR	NULL	NULL	TRUE	meNOG14433	[T]	Neural cell adhesion molecule L1-like protein
isogroup01138	NA	NA	NA	NA	NA	NA	NA	NA	NA	FALSE	NA	NA	NA
isogroup01139	PREDICTED: erythropoietin 4 immediate early response [Taeniopygia guttata]	XP_002196173.1	GO:0007166,GO:0046914,GO:0043231	NA	NA	ENSTGUP00000011482	EOG49S672	NULL	NULL	TRUE	meNOG07135	[R]	Likely ortholog of mouse immediate early response, erythropoietin 4 protein
isogroup01140	NA	NA	NA	NA	NA	NA	NA	NA	NA	TRUE	NA	NA	NA
isogroup01141	PREDICTED: hypothetical protein [Taeniopygia guttata]	XP_002193476.1	GO:0003824,GO:0016740	NA	NA	ENSTGUP00000003522	EOG4SQWX9	NULL	NULL	TRUE	meNOG14020	[S]	Annotation not available
isogroup01142	PREDICTED: similar to E2a-Pbx1-associated protein; amyloid-beta precursor protein intracellular domain associated protein 1; cajalin 2 [Taeniopygia guttata]	XP_002190743.1	GO:0030425,GO:0044459,GO:0016604,GO:0044430	At5g20350	KOG0509	ENSTGUP00000009118	EOG4FN4HZ	NULL	NULL	TRUE	meNOG08414	[T]	Isoform 2 may participate in the regulation of nucleoplasmic coilin protein interactions in neuronal and transformed
isogroup01143	PREDICTED: similar to osteomodulin [Taeniopygia guttata]	XP_002191054.1	GO:0030278,GO:0005576	NA	NA	ENSTGUP00000005534	EOG4KWJT1	NULL	NULL	TRUE	meNOG11981	[W]	Osteomodulin protein
isogroup01144	PREDICTED: Sec23 homolog B [Taeniopygia guttata]	XP_002200559.1	GO:0012507,GO:0046914,GO:0048193,GO:0005789,GO:0015031	Hs5454042	KOG1986	ENSTGUP00000012396	EOG4BVRT0	NULL	NULL	TRUE	NA	NA	NA
isogroup01145	PREDICTED: ets variant gene 1 [Taeniopygia guttata]	XP_002187502.1	GO:0030528,GO:0043231,GO:0003677,GO:0048513,GO:0006928,GO:0006351,GO:0009612	NA	NA	ENSTGUP00000002587	EOG45X7W5	NULL	NULL	TRUE	No Match	No process Id found	No annotation
isogroup01146	PREDICTED: similar to serine (or cysteine) proteinase inhibitor, clade B (ovalbumin), member 10 [Taeniopygia guttata]	XP_002199473.1	GO:0044421,GO:0009611,GO:0006325,GO:0003676,GO:0043232,GO:0043231,GO:0004866	NA	NA	NA	NA	NA	NA	FALSE	meNOG10356	[V]	Inhibitor protein
isogroup01147	PREDICTED: hypothetical protein [Taeniopygia guttata]	XP_002187351.1	GO:0006351,GO:0060089,GO:0043231,GO:0040007,GO:0004468,GO:0048608,GO:0030520,GO:0003713,GO:0023060,GO:0035258	NA	NA	ENSTGUP00000009300	EOG437RD5	NULL	NULL	TRUE	meNOG12749	[K]	Nuclear receptor coactivator
isogroup01148	PREDICTED: heme oxygenase (decyclizing) 1 [Taeniopygia guttata]	XP_002199457.1	GO:0000302,GO:0001525,GO:0002719,GO:0004620,GO:0005506,GO:0006787,GO:0006916,GO:0006954,GO:0007249,GO:0007584,GO:0008015,GO:0008283,GO:0008284,GO:0008285,GO:0008629,GO:0014070,GO:0014805,GO:0016705,GO:0019637,GO:0031981,GO:0033007,GO:0034381,GO:0034599,GO:0042033,GO:0042311,GO:0042598,GO:0042802,GO:0043392,GO:0044421,GO:0044444,GO:0044459,GO:0045449,GO:0048545,GO:0048646,GO:0048872,GO:0051259,GO:…	NA	NA	ENSTGUP00000011179	EOG4TF0KR	NULL	NULL	TRUE	NA	NA	NA
isogroup01149	macrophage receptor with collagenous structure [Gallus gallus]	NP_990067.1	-0	NA	NA	ENSTGUP00000011925	EOG4DZ1VK	NULL	NULL	TRUE	No Match	No process Id found	No annotation
isogroup01150	PREDICTED: cadherin 6, type 2, K-cadherin (fetal kidney) [Taeniopygia guttata]	XP_002199139.1	GO:0046872,GO:0016337,GO:0043231,GO:0016021,GO:0008406,GO:0031224,GO:0016337	NA	NA	NA	NA	NA	NA	TRUE	meNOG08415	[S]	Precursor
isogroup01151	PREDICTED: hypothetical protein [Gallus gallus]	XP_001235324.1	-0	NA	NA	NA	NA	NA	NA	TRUE	NA	NA	NA
isogroup01152	PREDICTED: UDP-N-acetyl-alpha-D-galactosamine:polypeptide N-acetylgalactosaminyltransferase-like 6 [Taeniopygia guttata]	XP_002187605.1	GO:0012505,GO:0043169,GO:0030246,GO:0008376,GO:0043231,GO:0031224	NA	NA	ENSTGUP00000000727	EOG4CC40V	NULL	NULL	TRUE	No Match	No process Id found	No annotation
isogroup01153	KIAA0833 protein [Homo sapiens]	BAA74856.3	-0	NA	NA	NA	NA	NA	NA	TRUE	No Match	No process Id found	No annotation
isogroup01154	PREDICTED: cardiomyopathy associated 3 [Gallus gallus]	XP_001232726.1	GO:0009987,GO:0016020	NA	NA	NA	NA	NA	NA	TRUE	NA	NA	NA
isogroup01155	PREDICTED: putative peripheral myelin protein 22 [Taeniopygia guttata]	XP_002199003.1	GO:0002093,GO:0044459,GO:0031224,GO:0050954	NA	NA	ENSTGUP00000001715	EOG4CRM12	B5FXX9	Putative peripheral myelin protein 22	TRUE	No Match	No process Id found	No annotation
isogroup01156	PREDICTED: similar to E-type ATPase [Gallus gallus]	XP_426007.2	GO:0008252,GO:0009141,GO:0016462,GO:0016020,GO:0009132,GO:0000166	NA	NA	ENSTGUP00000004020	EOG405S0S	NULL	NULL	TRUE	meNOG11859	[F]	Triphosphate diphosphohydrolase-3
isogroup01157	PREDICTED: similar to myeloid/lymphoid or mixed-lineage leukemia 5 isoform 1 [Canis familiaris]	XP_533102.2	GO:0006351,GO:0046914,GO:0002274,GO:0018024,GO:0033189,GO:0003712,GO:0006305,GO:0002444,GO:0035097,GO:0022402,GO:0030099,GO:0006479,GO:0030522,GO:0006325	NA	NA	ENSTGUP00000003023	EOG4P5K87	NULL	NULL	TRUE	meNOG08090	[R]	Myeloid/Lymphoid or mixed-lineage leukemia 5 protein
isogroup01158	calcium-activated potassium channel [Trachemys scripta]	AAC41284.1	GO:0048511,GO:0007267,GO:0001508,GO:0043231,GO:0030001,GO:0006884,GO:0007589,GO:0060113,GO:0015269,GO:0019218,GO:0042311,GO:0008092,GO:0009986,GO:0021700,GO:0060004,GO:0050954,GO:0051259,GO:0043169,GO:0010038,GO:0006915,GO:0006950,GO:0014832,GO:0033267,GO:0005887,GO:0006875,GO:0050905,GO:0008344	NA	NA	ENSTGUP00000006732	EOG4QFWCD	NULL	NULL	TRUE	No Match	No process Id found	No annotation
isogroup01159	NA	NA	NA	NA	NA	NA	NA	NA	NA	TRUE	NA	NA	NA
isogroup01160	glucuronidase, beta [Gallus gallus]	NP_001034405.1	GO:0004553,GO:0000323,GO:0030246,GO:0042598,GO:0043167,GO:0044238	NA	NA	ENSTGUP00000005448	EOG4X97GN	NULL	NULL	TRUE	meNOG05418	[G]	Glucuronidase
isogroup01161	macrophage erythroblast attacher [Gallus gallus]	NP_001012622.1	GO:0000278,GO:0008092,GO:0005626,GO:0033028,GO:0006996,GO:0015630,GO:0043353,GO:0016021,GO:0034399,GO:0015629,GO:0048469	Hs5031685	KOG0396	ENSTGUP00000010989	EOG4MPHQ8	NULL	NULL	TRUE	NA	NA	NA
isogroup01162	actin alpha 1 [synthetic construct]	AAX37027.1	GO:0003007,GO:0006941,GO:0009605,GO:0005198,GO:0017111,GO:0005884,GO:0040007,GO:0043501,GO:0032432,GO:0012501,GO:0009850,GO:0000267,GO:0030239,GO:0008092,GO:0007015,GO:0007519,GO:0032559,GO:0009725,GO:0003015,GO:0030017	CE06111	KOG0677	ENSTGUP00000012148	EOG4W9J40	Q3ZC07	Actin, alpha cardiac muscle 1	TRUE	meNOG09316	[Z]	Actin, alpha protein
isogroup01163	NA	NA	NA	NA	NA	NA	NA	NA	NA	TRUE	NA	NA	NA
isogroup01164	PREDICTED: ubiquitination factor E4B (UFD2 homolog, yeast) isoform 3 [Taeniopygia guttata]	XP_002187507.1	GO:0043234,GO:0019941,GO:0005515,GO:0016567,GO:0004842,GO:0012501,GO:0009416,GO:0044424,GO:0043231	NA	NA	ENSTGUP00000003684	EOG4C87RK	NULL	NULL	TRUE	meNOG05197	[O]	Ubiquitin protein
isogroup01165	PREDICTED: NMDA receptor regulated 1 [Taeniopygia guttata]	XP_002191713.1	GO:0048869,GO:0043231,GO:0043234,GO:0043021,GO:0048646,GO:0016407,GO:0032501,GO:0006473,GO:0006351	NA	NA	ENSTGUP00000002523	EOG4001HM	NULL	NULL	TRUE	meNOG05586	[B]	NMDA receptor regulated
isogroup01166	PREDICTED: myotubularin related protein 2 [Taeniopygia guttata]	XP_002198287.1	GO:0042802,GO:0016311,GO:0004721,GO:0031090,GO:0043231,GO:0051259	NA	NA	ENSTGUP00000013187	EOG4GMTWP	NULL	NULL	TRUE	meNOG05427	[IU]	Myotubularin protein
isogroup01167	NA	NA	NA	NA	NA	NA	NA	NA	NA	TRUE	NA	NA	NA
isogroup01168	NA	NA	NA	NA	NA	NA	NA	NA	NA	TRUE	NA	NA	NA
isogroup01169	NA	NA	NA	NA	NA	NA	NA	NA	NA	FALSE	NA	NA	NA
isogroup01170	PREDICTED: B-cell translocation gene 4 [Taeniopygia guttata]	XP_002190310.1	GO:0000278,GO:0030154,GO:0008283	NA	NA	ENSTGUP00000000354	EOG46WZ96	NULL	NULL	FALSE	meNOG17744	[T]	Btg4 protein
isogroup01171	PREDICTED: similar to BEN domain containing 6 [Taeniopygia guttata]	XP_002192851.1	-0	NA	NA	ENSTGUP00000013177	EOG476K0T	NULL	NULL	TRUE	meNOG14744	[S]	Annotation not available
isogroup01172	NA	NA	NA	NA	NA	NA	NA	NA	NA	TRUE	NA	NA	NA
isogroup01173	putative alpha 2 macroglobulin variant 1 [Taeniopygia guttata]	ACH46296.1	GO:0004866,GO:0019958,GO:0031091,GO:0042221,GO:0019838,GO:0001867,GO:0005576	NA	NA	NA	NA	NA	NA	TRUE	meNOG05765	[O]	Macroglobulin protein
isogroup01174	PREDICTED: chromosome 21 open reading frame 66 [Taeniopygia guttata]	XP_002188042.1	GO:0003677,GO:0006350,GO:0043231,GO:0044444	NA	NA	ENSTGUP00000013981	EOG4TF0JN	NULL	NULL	TRUE	meNOG06291	[K]	Gc-Rich sequence DNA-binding factor
isogroup01175	PREDICTED: La ribonucleoprotein domain family, member 7 [Taeniopygia guttata]	XP_002196501.1	GO:0003676,GO:0010467,GO:0032991,GO:0031981	CE02197	KOG0122	NA	NA	NA	NA	TRUE	NA	NA	NA
isogroup01176	NA	NA	NA	NA	NA	NA	NA	NA	NA	FALSE	NA	NA	NA
isogroup01177	AF355752_1 reverse transcriptase [Chelonia mydas]	AAP88020.1	-0	NA	NA	NA	NA	NA	NA	TRUE	NA	NA	NA
isogroup01178	NA	NA	NA	NA	NA	NA	NA	NA	NA	TRUE	NA	NA	NA
isogroup01179	PREDICTED: similar to potassium voltage-gated channel, KQT-like subfamily, member 1 [Taeniopygia guttata]	XP_002198073.1	GO:0003012,GO:0012506,GO:0030001,GO:0044057,GO:0050796,GO:0050896,GO:0050954,GO:0042391,GO:0003013,GO:0005887,GO:0005488,GO:0005249,GO:0040029,GO:0031982	NA	NA	ENSTGUP00000009461	EOG4Q58PW	NULL	NULL	TRUE	meNOG04201	[P]	Potassium protein
isogroup01180	PREDICTED: myosin, light chain kinase [Taeniopygia guttata]	XP_002188431.1	GO:0005515,GO:0003012,GO:0044444,GO:0016740,GO:0000166,GO:0008092,GO:0016310,GO:0004674,GO:0032559	YJL164c	KOG0616	ENSTGUP00000004392	EOG4DJJVK	NULL	NULL	TRUE	meNOG05379	[T]	Myosin, light protein
isogroup01181	PREDICTED: similar to phosphoinositide-3-kinase, class 3 [Taeniopygia guttata]	XP_002186929.1	GO:0009306,GO:0043234,GO:0019932,GO:0030384,GO:0006508,GO:0044444,GO:0016310,GO:0007033,GO:0035004,GO:0043200,GO:0032559	NA	NA	ENSTGUP00000001690	EOG46T30T	NULL	NULL	TRUE	No Match	No process Id found	No annotation
isogroup01182	PREDICTED: similar to WD repeat domain 33 [Taeniopygia guttata]	XP_002191544.1	GO:0043231,GO:0048232,GO:0006281	Hs19923529	KOG0284	ENSTGUP00000005979	EOG4V6ZG7	NULL	NULL	TRUE	meNOG05078	[A]	Wd-Repeat protein
isogroup01183	PREDICTED: similar to polyprotein [Taeniopygia guttata]	XP_002197569.1	GO:0008233,GO:0003676,GO:0006259,GO:0004519,GO:0046872,GO:0034061,GO:0019012,GO:0033644	NA	NA	ENSTGUP00000018290	EOG4FXR70	NULL	NULL	TRUE	NA	NA	NA
isogroup01184	PREDICTED: similar to IMPACT [Gallus gallus]	XP_419166.2	GO:0001932,GO:0006413,GO:0005488	NA	NA	ENSTGUP00000010888	EOG4C87ST	NULL	NULL	TRUE	meNOG11998	[S]	Translational regulator that ensures constant high levels of translation under amino acid starvation. Acts by interacting with GCN1/GCN1L1, thereby preventing activation of GCN2 protein kinases (EIF2AK1 to 4) and subsequent down-regulation of protein
isogroup01185	NA	NA	NA	NA	NA	NA	NA	NA	NA	FALSE	NA	NA	NA
isogroup01186	PREDICTED: aldehyde oxidase 1 [Taeniopygia guttata]	XP_002191075.1	GO:0016726,GO:0046872,GO:0006952,GO:0051536,GO:0016623,GO:0044237,GO:0044444,GO:0000166	NA	NA	ENSTGUP00000010783	EOG4DNF3N	NULL	NULL	TRUE	meNOG04835	[F]	Aldehyde oxidase
isogroup01187	NA	NA	NA	NA	NA	NA	NA	NA	NA	FALSE	NA	NA	NA
isogroup01188	PREDICTED: deleted in lung and esophageal cancer 1 [Taeniopygia guttata]	XP_002193677.1	GO:0044424	NA	NA	ENSTGUP00000000406	EOG4NCMBV	NULL	NULL	FALSE	meNOG12595	[S]	Deleted in lung and esophageal cancer protein 1
isogroup01189	PREDICTED: acylglycerol kinase [Taeniopygia guttata]	XP_002197571.1	GO:0001727,GO:0005739,GO:0007186,GO:0016310,GO:0006672,GO:0032559,GO:0005740,GO:0043231	NA	NA	ENSTGUP00000011981	EOG48D0VC	NULL	NULL	TRUE	meNOG07800	[T]	Multiple substrate lipid kinase
isogroup01190	Trojan protein [Gallus gallus]	CBI71599.1	-0	NA	NA	NA	NA	NA	NA	TRUE	NA	NA	NA
isogroup01191	NA	NA	NA	NA	NA	NA	NA	NA	NA	TRUE	NA	NA	NA
isogroup01192	PREDICTED: similar to myosin IIIB [Gallus gallus]	XP_422003.2	GO:0050953,GO:0008092,GO:0016310,GO:0004672,GO:0017111,GO:0015629,GO:0032559	CE07510	KOG0201	ENSTGUP00000008294	EOG490785	NULL	NULL	TRUE	meNOG06629	[Z]	Myosin IIIA protein
isogroup01193	NA	NA	NA	NA	NA	NA	NA	NA	NA	FALSE	NA	NA	NA
isogroup01194	PREDICTED: RAP1 GTPase activating protein [Taeniopygia guttata]	XP_002195437.1	GO:0042802,GO:0005622,GO:0043087,GO:0031267,GO:0023052	NA	NA	ENSTGUP00000013610	EOG47H5Q4	NULL	NULL	TRUE	meNOG04788	[T]	Gtpase-Activating
isogroup01195	PREDICTED: hypothetical protein [Taeniopygia guttata]	XP_002193613.1	GO:0030529,GO:0006396,GO:0043231	NA	NA	ENSTGUP00000004723	EOG4NKBWJ	NULL	NULL	TRUE	meNOG10202	[A]	Pre-Mrna-Splicing factor
isogroup01196	NA	NA	NA	NA	NA	NA	NA	NA	NA	TRUE	NA	NA	NA
isogroup01197	PREDICTED: similar to human phosphotyrosine phosphatase kappa [Gallus gallus]	XP_424987.2	GO:0004725,GO:0016311,GO:0016021,GO:0004721	NA	NA	ENSTGUP00000001868	EOG4V439S	NULL	NULL	TRUE	meNOG07594	[T]	Receptor-Type tyrosine-protein phosphatase epsilon
isogroup01198	F-actin-capping protein subunit alpha-1 [Gallus gallus]	NP_990846.1	GO:0008092,GO:0043234,GO:0031674,GO:0030835,GO:0015629,GO:0065003,GO:0009987,GO:0005488,GO:0005856	NA	NA	ENSTGUP00000017817	EOG45DWQ0	NULL	NULL	TRUE	No Match	No process Id found	No annotation
isogroup01199	NA	NA	NA	NA	NA	NA	NA	NA	NA	TRUE	NA	NA	NA
isogroup01200	NA	NA	NA	NA	NA	NA	NA	NA	NA	TRUE	NA	NA	NA
isogroup01201	PREDICTED: protein kinase, cAMP-dependent, regulatory, type I, alpha (tissue specific extinguisher 1) [Taeniopygia guttata]	XP_002197670.1	GO:0016772,GO:0051018,GO:0007126,GO:0043234,GO:0023060,GO:0032147,GO:0023033,GO:0045202,GO:0044444,GO:0000267,GO:0016208,GO:0006468,GO:0001704,GO:0019887	NA	NA	ENSTGUP00000004221	EOG4JQ3XP	NULL	NULL	TRUE	No Match	No process Id found	No annotation
isogroup01202	PREDICTED: deltex homolog 2 (Drosophila) [Taeniopygia guttata]	XP_002193140.1	GO:0007166,GO:0046914,GO:0043231	NA	NA	ENSTGUP00000004672	EOG4XSKPV	NULL	NULL	TRUE	meNOG09180	[O]	Protein deltex-2
isogroup01203	NA	NA	NA	NA	NA	NA	NA	NA	NA	FALSE	NA	NA	NA
isogroup01204	MBP-2 (MHC Binding Protein-2) [Homo sapiens]	CAA46596.1	GO:0043231,GO:0043234,GO:0023060,GO:0046914,GO:0003677,GO:0006351	NA	NA	ENSTGUP00000011317	EOG4VT5W8	NULL	NULL	TRUE	meNOG09570	[K]	Specifically binds to the DNA sequence 5'- GGGACTTTCC-3' which is found in the enhancer elements of numerous viral promoters such as those of SV40, CMV, or HIV1. In addition, related sequences are found in the enhancer elements of a number of cellular promoters, including those of the class I MHC, interleukin-2 receptor, somatostatin receptor II, and interferon- beta genes. It may act in T-cell
isogroup01205	PREDICTED: chromosome 14 open reading frame 68 [Taeniopygia guttata]	XP_002200286.1	GO:0019866,GO:0006810,GO:0043231	At1g34060_1	KOG0768	ENSTGUP00000013138	EOG4XSKQK	NULL	NULL	TRUE	meNOG10821	[C]	Hepatocellular carcinoma-down-regulated mitochondrial carrier homolog protein
isogroup01206	NA	NA	NA	NA	NA	NA	NA	NA	NA	TRUE	NA	NA	NA
isogroup01207	PREDICTED: similar to aldo-keto reductase family 1, member B10 [Taeniopygia guttata]	XP_002197258.1	GO:0044238,GO:0044444,GO:0050896,GO:0044421,GO:0005488,GO:0004033	NA	NA	ENSTGUP00000012857	EOG4VMFFR	NULL	NULL	TRUE	meNOG07168	[R]	Reductase
isogroup01208	PREDICTED: heat shock 60kDa protein 1 (chaperonin) [Taeniopygia guttata]	XP_002192336.1	GO:0006954,GO:0043623,GO:0032481,GO:0005783,GO:0043234,GO:0017046,GO:0012505,GO:0006916,GO:0032559,GO:0043566,GO:0005886,GO:0017111,GO:0045190,GO:0016021,GO:0000302,GO:0030141,GO:0002367,GO:0002237,GO:0051084,GO:0048545,GO:0031980,GO:0002224,GO:0002696,GO:0043565,GO:0002424,GO:0046983,GO:0005743,GO:0019899,GO:0042110,GO:0009593,GO:0031647,GO:0014073,GO:0005768,GO:0044421	At3g11830	KOG0361	ENSTGUP00000010873	EOG4PK27J	NULL	NULL	TRUE	meNOG05459	[O]	Heat shock protein
isogroup01209	PREDICTED: hypothetical protein [Ciona intestinalis]	XP_002120558.1	-0	NA	NA	NA	NA	NA	NA	TRUE	No Match	No process Id found	No annotation
isogroup01210	PREDICTED: similar to CUG2 [Gallus gallus]	XP_429872.2	GO:0005622,GO:0003677	NA	NA	ENSTGUP00000018010	NA	NA	NA	TRUE	No Match	No process Id found	No annotation
isogroup01211	PREDICTED: hypothetical protein [Taeniopygia guttata]	XP_002197156.1	-0	NA	NA	ENSTGUP00000009267	EOG4HT8TZ	NULL	NULL	FALSE	meNOG17641	[S]	Annotation not available
isogroup01212	ring finger protein 7 [Gallus gallus]	NP_001026478.1	GO:0043231,GO:0032446,GO:0046914,GO:0042221,GO:0008629,GO:0043066,GO:0019787	Hs7657522	KOG2930	ENSTGUP00000008670	EOG42BX9Z	NULL	NULL	TRUE	meNOG19483	[O]	Ring finger protein 7
isogroup01213	PREDICTED: opsin 4 [Taeniopygia guttata]	XP_002191992.1	GO:0004930,GO:0007623,GO:0016918,GO:0031224,GO:0007165	NA	NA	ENSTGUP00000005854	EOG418BNM	NULL	NULL	TRUE	meNOG12145	[T]	Melanopsin protein
isogroup01214	NA	NA	NA	NA	NA	NA	NA	NA	NA	TRUE	NA	NA	NA
isogroup01215	PREDICTED: similar to latrophilin 2 [Taeniopygia guttata]	XP_002188108.1	-0	NA	NA	NA	NA	NA	NA	TRUE	NA	NA	NA
isogroup01216	PREDICTED: similar to tetraspanin 9 [Taeniopygia guttata]	XP_002194304.1	GO:0016021,GO:0005626	NA	NA	ENSTGUP00000013560	EOG4JWVFB	NULL	NULL	TRUE	meNOG11624	[S]	Tetraspanin protein
isogroup01217	PREDICTED: leucine-rich repeats and WD repeat domain containing 1 [Taeniopygia guttata]	XP_002193019.1	-0	NA	NA	ENSTGUP00000004623	EOG4X97GT	NULL	NULL	TRUE	meNOG09210	[T]	Annotation not available
isogroup01218	Host specificity protein J [Escherichia coli BW2952]	YP_002928933.1	GO:0019059,GO:0008238	NA	NA	NA	NA	NA	NA	FALSE	NA	NA	NA
isogroup01219	PREDICTED: similar to USP6 N-terminal like [Taeniopygia guttata]	XP_002189749.1	GO:0044464,GO:0005099,GO:0032318	CE08508	KOG2058	ENSTGUP00000002214	EOG4NKBVT	NULL	NULL	TRUE	meNOG05541	[U]	USP6 N-terminal-like protein
isogroup01220	PREDICTED: similar to Golgi autoantigen, golgin subfamily a, 3 [Gallus gallus]	XP_415085.2	GO:0000139,GO:0043234,GO:0005488,GO:0048193	NA	NA	ENSTGUP00000008493	EOG4VX24G	NULL	NULL	TRUE	No Match	No process Id found	No annotation
isogroup01221	NA	NA	NA	NA	NA	NA	NA	NA	NA	FALSE	NA	NA	NA
isogroup01222	PREDICTED: similar to pol-like protein ENS-3, partial [Taeniopygia guttata]	XP_002194406.1	-0	NA	NA	ENSTGUP00000002676	EOG4W3SMV	NULL	NULL	TRUE	meNOG11665	[R]	Mesoderm induction early response 1, family member 3 protein
isogroup01223	NA	NA	NA	NA	NA	NA	NA	NA	NA	FALSE	NA	NA	NA
isogroup01224	PREDICTED: spindle assembly abnormal protein 6 [Taeniopygia guttata]	XP_002188746.1	GO:0007098,GO:0005813	NA	NA	ENSTGUP00000005429	EOG4RNB8V	NULL	NULL	TRUE	meNOG10618	[D]	Spindle assembly abnormal protein 6 homolog
isogroup01225	PREDICTED: similar to midline-1 [Taeniopygia guttata]	XP_002186604.1	GO:0007019,GO:0043169,GO:0007275,GO:0003824,GO:0015630,GO:0046914	NA	NA	ENSTGUP00000008609	EOG49S65S	NULL	NULL	TRUE	meNOG08043	[O]	Tripartite motif protein
isogroup01226	PREDICTED: hypothetical protein [Gallus gallus]	XP_426539.2	-0	NA	NA	ENSTGUP00000017942	EOG4HDSVZ	NULL	NULL	FALSE	meNOG14838	[S]	Annotation not available
isogroup01227	NA	NA	NA	NA	NA	NA	NA	NA	NA	FALSE	NA	NA	NA
isogroup01228	NA	NA	NA	NA	NA	NA	NA	NA	NA	TRUE	NA	NA	NA
isogroup01230	NA	NA	NA	NA	NA	NA	NA	NA	NA	FALSE	NA	NA	NA
isogroup01231	TNFAIP3 interacting protein 2 [Gallus gallus]	NP_001026337.1	GO:0044424,GO:0005488,GO:0007243	NA	NA	ENSTGUP00000010833	EOG45756V	NULL	NULL	TRUE	No Match	No process Id found	No annotation
isogroup01232	PREDICTED: putative mitochondrial ribosomal protein L42 [Taeniopygia guttata]	XP_002187293.1	GO:0000314,GO:0005198,GO:0043231	NA	NA	ENSTGUP00000008523	EOG4QC16P	B5FXK6	Putative mitochondrial ribosomal protein L42	TRUE	meNOG19907	[J]	28S ribosomal protein S32, mitochondrial
isogroup01233	PREDICTED: similar to transmembrane protease, serine 11F [Taeniopygia guttata]	XP_002195739.1	GO:0016021,GO:0019538,GO:0005488,GO:0004175,GO:0070011	NA	NA	ENSTGUP00000004629	EOG4XD3R4	NULL	NULL	FALSE	meNOG14582	[E]	Serine protease which possesses both gelatinolytic and caseinolytic activities. Shows a preference for Arg in the P1
isogroup01234	serine/threonine-protein kinase 4 [Gallus gallus]	NP_001026024.1	GO:0023014,GO:0043231,GO:0006915,GO:0023034,GO:0004672,GO:0009850,GO:0046872,GO:0042802,GO:0032989,GO:0032559,GO:0006468	CE28674	KOG0201	ENSTGUP00000005243	EOG4N30P2	NULL	NULL	TRUE	meNOG06334	[T]	Serine/Threonine protein
isogroup01235	PREDICTED: hypothetical protein [Gallus gallus]	XP_416123.2	GO:0043231,GO:0031224,GO:0006486,GO:0016758,GO:0016020	NA	NA	ENSTGUP00000008091	EOG46DM28	NULL	NULL	TRUE	meNOG04653	[R]	Transmembrane and TPR repeat-containing protein
isogroup01236	NA	NA	NA	NA	NA	NA	NA	NA	NA	FALSE	NA	NA	NA
isogroup01237	NA	NA	NA	NA	NA	NA	NA	NA	NA	FALSE	NA	NA	NA
isogroup01238	PREDICTED: nuclear autoantigenic sperm protein (histone-binding) [Gallus gallus]	XP_001235060.1	GO:0006259,GO:0001701,GO:0031072,GO:0034728,GO:0006810,GO:0043231	NA	NA	ENSTGUP00000008279	EOG4WDDCR	NULL	NULL	TRUE	NA	NA	NA
isogroup01239	NA	NA	NA	NA	NA	NA	NA	NA	NA	FALSE	NA	NA	NA
isogroup01240	NA	NA	NA	NA	NA	NA	NA	NA	NA	TRUE	NA	NA	NA
isogroup01241	PREDICTED: similar to kelch domain containing 1 [Taeniopygia guttata]	XP_002200477.1	GO:0005488	NA	NA	ENSTGUP00000013601	EOG4J9N07	NULL	NULL	TRUE	meNOG12791	[R]	Kelch domain containing protein
isogroup01242	PREDICTED: similar to Storkhead box 2 [Taeniopygia guttata]	XP_002191012.1	-0	NA	NA	ENSTGUP00000006831	EOG4S7JPB	NULL	NULL	TRUE	meNOG12494	[S]	Storkhead box protein
isogroup01243	DOT1-like, histone H3 methyltransferase (S. cerevisiae)[Mus musculus]	EDL31504.1	GO:0016279,GO:0003676,GO:0006325,GO:0043231	NA	NA	ENSTGUP00000000304	EOG4RBQHW	NULL	NULL	TRUE	No Match	No process Id found	No annotation
isogroup01244	PREDICTED: putative mitochondrial ribosomal protein L14 [Taeniopygia guttata]	XP_002188837.1	GO:0043231,GO:0010467,GO:0030529,GO:0005198	NA	NA	ENSTGUP00000008380	EOG4CRM1C	B5G3W7	Putative mitochondrial ribosomal protein L14	TRUE	meNOG18914	[J]	Ribosomal protein L14
isogroup01245	PREDICTED: hypothetical protein [Taeniopygia guttata]	XP_002189492.1	GO:0005099,GO:0043169,GO:0007265,GO:0023060	NA	NA	ENSTGUP00000005885	EOG42JNQM	NULL	NULL	TRUE	meNOG07788	[T]	Gtpase activator for the Rho-type GTPases by converting them to an inactive GDP-bound state. Has strong activity toward RHOA, and weaker activity toward RAC1 and CDC42. May act as a specific effector of RAP2A to regulate
isogroup01246	PREDICTED: similar to PLAT protein [Gallus gallus]	XP_424404.1	GO:0005488,GO:0004175,GO:0050804,GO:0007270,GO:0007169,GO:0006508,GO:0016023,GO:0031960,GO:0007599,GO:0001568,GO:0043412,GO:0014812,GO:0006950,GO:0044421	NA	NA	ENSTGUP00000005636	EOG4BVRTC	NULL	NULL	TRUE	meNOG11204	[E]	Tissue-Type plasminogen activator precursor (EC 3.4.21.68)
isogroup01247	PREDICTED: wingless-type MMTV integration site family, member 11 [Taeniopygia guttata]	XP_002187913.1	GO:0007254,GO:0016055,GO:0007369,GO:0060089,GO:0033338,GO:0001667,GO:0009887,GO:0005515,GO:0001822,GO:0031012,GO:0001708,GO:0007154	NA	NA	ENSTGUP00000013965	EOG4FR0RT	NULL	NULL	TRUE	meNOG11546	[T]	Protein Wnt
isogroup01248	PREDICTED: myosin IB [Taeniopygia guttata]	XP_002194105.1	GO:0008092,GO:0017111,GO:0032559,GO:0015629,GO:0042995	NA	NA	ENSTGUP00000011094	EOG4XD3QB	NULL	NULL	TRUE	meNOG06783	[Z]	Myosin IC protein
isogroup01249	PREDICTED: coiled-coil domain containing 50 [Taeniopygia guttata]	XP_002189844.1	GO:0005488	NA	NA	ENSTGUP00000009557	EOG4VMFFF	NULL	NULL	TRUE	No Match	No process Id found	No annotation
isogroup01250	PREDICTED: hypothetical protein [Gallus gallus]	XP_423284.2	GO:0016192,GO:0017111,GO:0023034,GO:0032561,GO:0044464	Hs7706675	KOG0094	ENSTGUP00000001140	EOG4VT5Z6	NULL	NULL	TRUE	meNOG08949	[U]	Ras-Related protein Rab-18
isogroup01251	NA	NA	NA	NA	NA	NA	NA	NA	NA	FALSE	NA	NA	NA
isogroup01252	PREDICTED: galectin 3 [Taeniopygia guttata]	XP_002200440.1	GO:0019866,GO:0043062,GO:0019865,GO:0030246,GO:0031012,GO:0043231,GO:0048869	NA	NA	ENSTGUP00000013465	EOG4C87TX	NULL	NULL	TRUE	meNOG18951	[W]	Galectin-3 (Galactose-specific lectin 3) protein
isogroup01253	NA	NA	NA	NA	NA	NA	NA	NA	NA	TRUE	NA	NA	NA
isogroup01254	MYPC3_CHICK RecName: Full=Myosin-binding protein C, cardiac-type; Short=Cardiac MyBP-C; AltName: Full=C-protein, cardiac muscle isoform	Q90688.3	GO:0006941,GO:0043462,GO:0005198,GO:0006937,GO:0008016,GO:0031033,GO:0003208,GO:0008047,GO:0030239,GO:0017022,GO:0031672,GO:0005859	NA	NA	ENSTGUP00000010777	EOG4H462X	NULL	NULL	FALSE	meNOG11539	[Z]	Myosin-Binding protein C, cardiac-type (Cardiac MyBP-C)
isogroup01255	PREDICTED: solute carrier family 13 (sodium/sulfate symporters), member 4 [Taeniopygia guttata]	XP_002197449.1	GO:0015698,GO:0016021,GO:0030001,GO:0008271	NA	NA	ENSTGUP00000011888	EOG4VHK64	NULL	NULL	TRUE	meNOG11125	[P]	Solute carrier family 13 protein
isogroup01256	PREDICTED: similar to glycoprotein receptor gp330/megalin [Gallus gallus]	XP_422014.2	GO:0005488,GO:0005626,GO:0005903,GO:0006897,GO:0007420,GO:0008152,GO:0008565,GO:0009887,GO:0009914,GO:0010212,GO:0012505,GO:0015031,GO:0016020,GO:0016023,GO:0033189,GO:0043231,GO:0044238,GO:0044281,GO:0044421,GO:0044425,GO:0044444,GO:0044459	NA	NA	ENSTGUP00000008033	EOG4WQ11K	NULL	NULL	FALSE	NA	NA	NA
isogroup01257	PREDICTED: similar to interleukin 1 receptor, type I [Taeniopygia guttata]	XP_002193427.1	GO:0004896,GO:0031224	NA	NA	ENSTGUP00000018044	NA	NA	NA	TRUE	No Match	No process Id found	No annotation
isogroup01258	NA	NA	NA	NA	NA	NA	NA	NA	NA	TRUE	NA	NA	NA
isogroup01259	NA	NA	NA	NA	NA	NA	NA	NA	NA	TRUE	NA	NA	NA
isogroup01260	PREDICTED: myosin light chain kinase 3 [Taeniopygia guttata]	XP_002194723.1	GO:0016301	NA	NA	NA	NA	NA	NA	TRUE	meNOG06250	[T]	Myosin light chain kinase
isogroup01261	PREDICTED: hypothetical protein [Taeniopygia guttata]	XP_002199043.1	-0	NA	NA	ENSTGUP00000007920	EOG44TP98	NULL	NULL	TRUE	meNOG19697	[S]	Annotation not available
isogroup01262	PREDICTED: scavenger receptor class B, member 2 [Taeniopygia guttata]	XP_002195190.1	GO:0005488,GO:0005764,GO:0016021,GO:0005626	NA	NA	ENSTGUP00000001744	EOG4CJVHB	B5FY06	Putative lysosomal integral membrane protein II	TRUE	meNOG08296	[T]	Lysosome membrane protein 2
isogroup01263	NA	NA	NA	NA	NA	NA	NA	NA	NA	FALSE	NA	NA	NA
isogroup01264	NA	NA	NA	NA	NA	NA	NA	NA	NA	TRUE	NA	NA	NA
isogroup01265	T-cell immunoglobulin and mucin domain containing 4 [Gallus gallus]	NP_001006149.1	GO:0044464	NA	NA	ENSTGUP00000000687	EOG437RG2	NULL	NULL	TRUE	meNOG20041	[R]	T-Cell immunoglobulin and mucin domain-containing protein 4
isogroup01266	PREDICTED: similar to hepatocyte growth factor activator [Taeniopygia guttata]	XP_002195207.1	GO:0005576,GO:0019538,GO:0005488,GO:0004175	NA	NA	ENSTGUP00000010685	NA	NA	NA	TRUE	meNOG12364	[E]	Hepatocyte growth factor
isogroup01267	NA	NA	NA	NA	NA	NA	NA	NA	NA	TRUE	NA	NA	NA
isogroup01268	NA	NA	NA	NA	NA	NA	NA	NA	NA	FALSE	NA	NA	NA
isogroup01269	valosin-containing protein [Gallus gallus]	NP_001038129.1	GO:0031981,GO:0006984,GO:0017111,GO:0043161,GO:0009850,GO:0043130,GO:0006886,GO:0051259,GO:0070841,GO:0048193,GO:0032559,GO:0043234,GO:0019902,GO:0006915,GO:0031331,GO:0032446,GO:0042598,GO:0044444,GO:0006281	Hs4505483	KOG0733	ENSTGUP00000001825	EOG45TCMK	NULL	NULL	TRUE	NA	NA	NA
isogroup01270	unknown [Gallus gallus]	AAC60281.1	GO:0016301,GO:0000166,GO:0006281	NA	NA	ENSTGUP00000013541	EOG49GKGJ	NULL	NULL	TRUE	NA	NA	NA
isogroup01271	NA	NA	NA	NA	NA	NA	NA	NA	NA	FALSE	NA	NA	NA
isogroup01272	NA	NA	NA	NA	NA	NA	NA	NA	NA	TRUE	NA	NA	NA
isogroup01273	ORF2 [Platemys spixii]	BAA88337.1	-0	NA	NA	NA	NA	NA	NA	FALSE	NA	NA	NA
isogroup01274	PREDICTED: similar to BS69 [Gallus gallus]	XP_418557.1	GO:0043231,GO:0006357,GO:0003676,GO:0046914	NA	NA	ENSTGUP00000000798	EOG4CRKZR	NULL	NULL	TRUE	meNOG10523	[R]	Zinc finger, MYND domain containing protein
isogroup01275	NA	NA	NA	NA	NA	NA	NA	NA	NA	TRUE	NA	NA	NA
isogroup01276	NA	NA	NA	NA	NA	NA	NA	NA	NA	FALSE	NA	NA	NA
isogroup01277	tensin [Gallus gallus]	CAA46992.1	GO:0048870,GO:0005924,GO:0034329,GO:0008092,GO:0043232	NA	NA	ENSTGUP00000005307	EOG4ZW596	NULL	NULL	TRUE	meNOG05028	[TZ]	Tensin-Like protein
isogroup01278	NA	NA	NA	NA	NA	NA	NA	NA	NA	FALSE	NA	NA	NA
isogroup01279	PREDICTED: serpin peptidase inhibitor, clade A (alpha-1 antiproteinase, antitrypsin), member 4 [Taeniopygia guttata]	XP_002200214.1	-0	NA	NA	ENSTGUP00000013023	EOG4FR0S4	NULL	NULL	TRUE	meNOG12956	[V]	Inhibitor protein
isogroup01280	NA	NA	NA	NA	NA	NA	NA	NA	NA	TRUE	NA	NA	NA
isogroup01281	PREDICTED: solute carrier family 16, member 1 [Taeniopygia guttata]	XP_002190196.1	GO:0008028,GO:0005488,GO:0032787,GO:0015718,GO:0043231,GO:0015291,GO:0005626,GO:0016020	NA	NA	ENSTGUP00000017807	EOG41G341	NULL	NULL	TRUE	meNOG12400	[G]	Monocarboxylate protein
isogroup01282	NA	NA	NA	NA	NA	NA	NA	NA	NA	TRUE	NA	NA	NA
isogroup01283	PREDICTED: junctophilin 1 [Taeniopygia guttata]	XP_002197967.1	GO:0032412,GO:0007204,GO:0031674,GO:0048513,GO:0033017,GO:0005198,GO:0042598	NA	NA	ENSTGUP00000011922	EOG4868C6	NULL	NULL	TRUE	meNOG05278	[R]	Junctophilin protein
isogroup01284	PREDICTED: RAS p21 protein activator (GTPase activating protein) 1 [Taeniopygia guttata]	XP_002186648.1	GO:0022604,GO:0001952,GO:0016020,GO:0007275,GO:0008200,GO:0008047,GO:0051301,GO:0008064,GO:0044424,GO:0006916,GO:0016070,GO:0031252,GO:0007264,GO:0023060,GO:0030154,GO:0019899	NA	NA	ENSTGUP00000001217	EOG4GMTW7	NULL	NULL	TRUE	No Match	No process Id found	No annotation
isogroup01285	ubiquitin-conjugating enzyme E2R 2 [Taeniopygia guttata]	NP_001155292.1	GO:0006464,GO:0019787,GO:0032559	Hs8923388	KOG0425	ENSTGUP00000001738	EOG4DBTFM	B5FYL2	Ubiquitin carrier protein	TRUE	meNOG05670	[O]	Ubiquitin protein
isogroup01286	NA	NA	NA	NA	NA	NA	NA	NA	NA	FALSE	NA	NA	NA
isogroup01287	NA	NA	NA	NA	NA	NA	NA	NA	NA	FALSE	NA	NA	NA
isogroup01288	PREDICTED: SH3-domain GRB2-like endophilin B2 [Taeniopygia guttata]	XP_002194935.1	GO:0005488,GO:0031981	NA	NA	ENSTGUP00000004458	EOG42FSHZ	NULL	NULL	TRUE	meNOG04670	[T]	Endophilin protein
isogroup01289	PREDICTED: StAR-related lipid transfer (START) domain containing 13 [Taeniopygia guttata]	XP_002195755.1	GO:0005740,GO:0005488,GO:0023060	NA	NA	ENSTGUP00000012169	EOG4CG07G	NULL	NULL	TRUE	No Match	No process Id found	No annotation
isogroup01290	NA	NA	NA	NA	NA	NA	NA	NA	NA	TRUE	NA	NA	NA
isogroup01291	NA	NA	NA	NA	NA	NA	NA	NA	NA	FALSE	NA	NA	NA
isogroup01292	NA	NA	NA	NA	NA	NA	NA	NA	NA	TRUE	NA	NA	NA
isogroup01293	PREDICTED: heat shock transcription factor 2 [Taeniopygia guttata]	XP_002189589.1	GO:0050896,GO:0043231,GO:0003712,GO:0042802,GO:0003677,GO:0048232,GO:0006351	NA	NA	ENSTGUP00000012204	EOG4V4382	NULL	NULL	TRUE	meNOG10201	[K]	Heat shock factor
isogroup01294	gallinacin-2 precursor [Gallus gallus]	NP_990323.1	GO:0006952	NA	NA	ENSTGUP00000013676	EOG41VK57	NULL	NULL	TRUE	No Match	No process Id found	No annotation
isogroup01295	NA	NA	NA	NA	NA	NA	NA	NA	NA	FALSE	NA	NA	NA
isogroup01296	PREDICTED: follistatin-like 5 isoform 1 [Taeniopygia guttata]	XP_002199031.1	GO:0046872,GO:0003676,GO:0034061,GO:0006260	NA	NA	ENSTGUP00000005954	EOG4001HN	NULL	NULL	TRUE	No Match	No process Id found	No annotation
isogroup01297	PREDICTED: dedicator of cytokinesis 3 [Taeniopygia guttata]	XP_002190100.1	GO:0044424,GO:0032561,GO:0000267,GO:0030695,GO:0019904,GO:0019899	NA	NA	NA	NA	NA	NA	TRUE	meNOG04079	[T]	Dedicator of protein
isogroup01298	PREDICTED: similar to transducin gamma subunit [Monodelphis domestica]	XP_001367430.1	GO:0060089,GO:0007166,GO:0019897,GO:0007165,GO:0017111	NA	NA	ENSTGUP00000001561	EOG4TMR3S	NULL	NULL	TRUE	No Match	No process Id found	No annotation
isogroup01299	PREDICTED: similar to Uncharacterized protein C2orf77 [Taeniopygia guttata]	XP_002195192.1	-0	NA	NA	ENSTGUP00000008168	EOG4QVCD7	NULL	NULL	TRUE	No Match	No process Id found	No annotation
isogroup01300	predicted protein [Chlamydomonas reinhardtii]	XP_001694183.1	-0	NA	NA	NA	NA	NA	NA	TRUE	NA	NA	NA
isogroup01301	LCORL_CHICK RecName: Full=Ligand-dependent nuclear receptor corepressor-like protein	Q5ZJK5.2	GO:0006351,GO:0030528,GO:0004871,GO:0003676,GO:0043231	NA	NA	ENSTGUP00000009933	EOG4CRM0B	NULL	NULL	TRUE	NA	NA	NA
isogroup01302	PREDICTED: similar to Cezanne 2 protein [Gallus gallus]	XP_413766.2	GO:0046914,GO:0003676,GO:0043231,GO:0070011	NA	NA	ENSTGUP00000005616	EOG4BRWK6	NULL	NULL	TRUE	NA	NA	NA
isogroup01303	PREDICTED: PDZ domain containing 1 [Taeniopygia guttata]	XP_002191555.1	GO:0005903,GO:0019904,GO:0034220,GO:0043231	NA	NA	ENSTGUP00000013930	EOG41RPTQ	NULL	NULL	TRUE	meNOG08606	[T]	PDZ domain-containing protein
isogroup01304	NA	NA	NA	NA	NA	NA	NA	NA	NA	TRUE	NA	NA	NA
isogroup01305	NA	NA	NA	NA	NA	NA	NA	NA	NA	TRUE	NA	NA	NA
isogroup01306	PREDICTED: similar to KIAA1462 protein [Taeniopygia guttata]	XP_002189062.1	-0	NA	NA	ENSTGUP00000001069	EOG43JC3V	NULL	NULL	TRUE	meNOG14109	[S]	Annotation not available
isogroup01307	PREDICTED: hypothetical protein [Gallus gallus]	XP_420400.2	GO:0031224,GO:0030133,GO:0044459,GO:0042802,GO:0015291,GO:0005770,GO:0005769,GO:0015698,GO:0046983,GO:0019904,GO:0012505,GO:0055067,GO:0005254,GO:0007032,GO:0032559	NA	NA	ENSTGUP00000006368	EOG40VVNX	NULL	NULL	TRUE	No Match	No process Id found	No annotation
isogroup01308	NA	NA	NA	NA	NA	NA	NA	NA	NA	TRUE	NA	NA	NA
isogroup01309	NA	NA	NA	NA	NA	NA	NA	NA	NA	FALSE	NA	NA	NA
isogroup01310	NA	NA	NA	NA	NA	NA	NA	NA	NA	FALSE	NA	NA	NA
isogroup01311	PREDICTED: similar to Ferric-chelate reductase 1 [Taeniopygia guttata]	XP_002188374.1	GO:0016723,GO:0016715,GO:0016020,GO:0006547	NA	NA	ENSTGUP00000005571	EOG4HMJ8V	NULL	NULL	TRUE	meNOG13539	[T]	Ferric-Chelate reductases reduce Fe(3+) to Fe before its transport from the endosome to the
isogroup01312	NA	NA	NA	NA	NA	NA	NA	NA	NA	TRUE	NA	NA	NA
isogroup01313	NA	NA	NA	NA	NA	NA	NA	NA	NA	FALSE	NA	NA	NA
isogroup01314	PREDICTED: COBL-like 1 [Taeniopygia guttata]	XP_002194326.1	-0	NA	NA	ENSTGUP00000007229	EOG4Q58NM	NULL	NULL	TRUE	meNOG14551	[S]	Cordon-Bleu protein-like
isogroup01315	NA	NA	NA	NA	NA	NA	NA	NA	NA	TRUE	NA	NA	NA
isogroup01316	NA	NA	NA	NA	NA	NA	NA	NA	NA	FALSE	NA	NA	NA
isogroup01317	PREDICTED: similar to neurofilament, heavy polypeptide [Hydra magnipapillata]	XP_002157368.1	-0	NA	NA	NA	NA	NA	NA	TRUE	NA	NA	NA
isogroup01318	NA	NA	NA	NA	NA	NA	NA	NA	NA	FALSE	NA	NA	NA
isogroup01319	PREDICTED: APG4 autophagy 4 homolog B [Taeniopygia guttata]	XP_002193231.1	GO:0004175,GO:0019538,GO:0005488,GO:0006810,GO:0044248,GO:0007033,GO:0044424,GO:007001	Hs18378733	KOG2674	ENSTGUP00000006115	EOG4JWVDK	NULL	NULL	TRUE	meNOG05706	[O]	Cysteine protease
isogroup01320	PREDICTED: similar to SMC1 structural maintenance of chromosomes 1-like 1 isoform 2 [Macaca mulatta]	XP_001084196.1	-0	NA	NA	ENSTGUP00000001376	EOG44F692	NULL	NULL	TRUE	meNOG13528	[S]	Coiled-Coil domain containing 112 protein
isogroup01321	NA	NA	NA	NA	NA	NA	NA	NA	NA	TRUE	NA	NA	NA
isogroup01322	PREDICTED: optic atrophy 1 (autosomal dominant) [Taeniopygia guttata]	XP_002189530.1	GO:0031224,GO:0017111,GO:0043005,GO:0005743,GO:0046872,GO:0050953,GO:0007006,GO:0048285,GO:0008088,GO:0006916,GO:0006944,GO:0032561	NA	NA	ENSTGUP00000009450	EOG4KKZ2B	NULL	NULL	TRUE	meNOG04394	[R]	Dynamin-Like 120 kDa protein, mitochondrial
isogroup01323	PREDICTED: putative myosin light polypeptide 1 [Taeniopygia guttata]	XP_002197080.1	GO:0017111,GO:0006941,GO:0030016,GO:0046872,GO:0048513,GO:0005198,GO:0016460	NA	NA	ENSTGUP00000011777	EOG4JM7R0	B5KFH0	Putative myosin light polypeptide 1	TRUE	NA	NA	NA
isogroup01324	PREDICTED: replication protein A1, 70kDa [Taeniopygia guttata]	XP_002197483.1	GO:0043169,GO:0006289,GO:0006996,GO:0043234,GO:0001894,GO:0005856,GO:0000228,GO:0016604,GO:0043009,GO:0006260,GO:0043073,GO:0000725,GO:0048534,GO:0022403,GO:0008283,GO:0043566	NA	NA	ENSTGUP00000005967	EOG4V9TQ8	NULL	NULL	TRUE	meNOG06852	[L]	Replication protein
isogroup01325	PREDICTED: similar to ubiquitin-specific protease [Gallus gallus]	XP_416680.2	GO:0019783,GO:0043234,GO:0019941,GO:0043412,GO:0016790	NA	NA	ENSTGUP00000013946	EOG49S65J	NULL	NULL	TRUE	NA	NA	NA
isogroup01326	NA	NA	NA	NA	NA	NA	NA	NA	NA	FALSE	NA	NA	NA
isogroup01327	PREDICTED: similar to Microtubule-associated protein RP/EB family member 2 (APC-binding protein EB2) (End-binding protein 2) (EB2) [Canis familiaris]	XP_547609.2	GO:0015631,GO:0023060,GO:0015630,GO:0000087	Hs10346135	KOG3000	ENSTGUP00000011154	EOG4ZGPCX	NULL	NULL	TRUE	meNOG08891	[Z]	Microtubule-Associated protein, RP/EB family, member 2
isogroup01328	PREDICTED: splicing factor proline/glutamine-rich (polypyrimidine tract binding protein associated) [Taeniopygia guttata]	XP_002195780.1	GO:0003676,GO:0006259,GO:0016604,GO:0033554,GO:0034399,GO:0000398,GO:0006350	NA	NA	ENSTGUP00000001786	EOG4RNB8S	NULL	NULL	TRUE	meNOG07930	[A]	Protein involved in RNA splicing
isogroup01329	putative heterogeneous nuclear ribonucleoprotein D-like variant 1 [Taeniopygia guttata]	ACH45981.1	GO:0003676,GO:0006350,GO:0043231	At2g18510	KOG0131	ENSTGUP00000002939	EOG49W2FZ	B5G3X0	Putative heterogeneous nuclear ribonucleoprotein D-like variant 1	TRUE	No Match	No process Id found	No annotation
isogroup01330	acyl-CoA-binding protein, putative [Toxoplasma gondii ME49]	XP_002368891.1	GO:0043161,GO:0000502,GO:0005856,GO:0051439	At4g27780	KOG0817	ENSTGUP00000010673	EOG461435	NULL	NULL	FALSE	No Match	No process Id found	No annotation
isogroup01331	NA	NA	NA	NA	NA	NA	NA	NA	NA	TRUE	NA	NA	NA
isogroup01332	PREDICTED: hypothetical protein [Gallus gallus]	XP_421000.2	GO:0001501,GO:0032989,GO:0006357,GO:0043231,GO:0007507,GO:0051276,GO:0046983,GO:0043009,GO:0021779,GO:0043565,GO:0043234,GO:0030218	NA	NA	ENSTGUP00000008806	EOG4N8R45	NULL	NULL	TRUE	meNOG08903	[K]	Transcription factor Sox
isogroup01333	NA	NA	NA	NA	NA	NA	NA	NA	NA	FALSE	NA	NA	NA
isogroup01334	NA	NA	NA	NA	NA	NA	NA	NA	NA	TRUE	NA	NA	NA
isogroup01335	PREDICTED: tumor protein D52-like 2 [Taeniopygia guttata]	XP_002197680.1	GO:0044444,GO:0042802,GO:0008283	NA	NA	ENSTGUP00000007353	EOG4BP1CV	NULL	NULL	TRUE	meNOG14804	[R]	Tumor protein D52-like 2 Tumor protein D52-like 2, isoform
isogroup01336	NA	NA	NA	NA	NA	NA	NA	NA	NA	FALSE	NA	NA	NA
isogroup01337	NA	NA	NA	NA	NA	NA	NA	NA	NA	FALSE	NA	NA	NA
isogroup01338	PREDICTED: centrosomal protein 192kDa [Taeniopygia guttata]	XP_002191899.1	-0	NA	NA	ENSTGUP00000009795	EOG4Z8XVJ	NULL	NULL	TRUE	NA	NA	NA
isogroup01339	PREDICTED: K123 protein [Taeniopygia guttata]	XP_002189372.1	GO:0043169	NA	NA	ENSTGUP00000002070	EOG4THVTB	NULL	NULL	TRUE	meNOG20369	[R]	Annotation not available
isogroup01340	NA	NA	NA	NA	NA	NA	NA	NA	NA	FALSE	NA	NA	NA
isogroup01341	acidic chitinase [Gallus gallus]	NP_989760.1	GO:0002376,GO:0004553,GO:0005102,GO:0005126,GO:0006026,GO:0006030,GO:0006954,GO:0009987,GO:0012501,GO:0019899,GO:0030247,GO:0032722,GO:0042221,GO:0043167,GO:0044421,GO:0044424,GO:0051707	NA	NA	ENSTGUP00000017736	EOG4JDH80	NULL	NULL	TRUE	meNOG04095	[G]	Chitinase
isogroup01342	PREDICTED: STARD3 N-terminal like [Taeniopygia guttata]	XP_002199584.1	GO:0031224,GO:0043231,GO:0044464	NA	NA	ENSTGUP00000005807	EOG4D52ZK	NULL	NULL	TRUE	meNOG10010	[I]	N-Terminal protein
isogroup01343	core histone macro-H2A.1 [Gallus gallus]	NP_990338.1	GO:0005815,GO:0043231,GO:0003676,GO:0040029,GO:0000805,GO:0000785,GO:0034728	7301509	KOG1757	ENSTGUP00000001288	EOG4XH00N	O93327	Core histone macro-H2A.1	TRUE	NA	NA	NA
isogroup01344	PREDICTED: regulator of G-protein signaling 4 [Taeniopygia guttata]	XP_002191155.1	GO:0060089,GO:0008047,GO:0005515,GO:0044444,GO:0007165,GO:0007186,GO:0005626	NA	NA	ENSTGUP00000017269	EOG4PK297	NULL	NULL	TRUE	meNOG14238	[T]	Of G-protein
isogroup01345	PREDICTED: coagulation factor II [Taeniopygia guttata]	XP_002198813.1	GO:0004175,GO:0010524,GO:0005102,GO:0016020,GO:0010557,GO:0000267,GO:0051283,GO:0030195,GO:0007259,GO:0001932,GO:0006915,GO:0000060,GO:0006508,GO:0001775,GO:0004872,GO:0044421	NA	NA	ENSTGUP00000010918	EOG4MPHPV	NULL	NULL	TRUE	meNOG09282	No process Id found	Coagulation factor II
isogroup01346	PREDICTED: zinc finger protein 644 [Taeniopygia guttata]	XP_002194380.1	GO:0046914,GO:0003676,GO:0006350,GO:0044464	NA	NA	ENSTGUP00000006357	EOG408N7D	NULL	NULL	TRUE	NA	NA	NA
isogroup01347	PREDICTED: similar to lipocalin Q83 [Taeniopygia guttata]	XP_002190485.1	GO:0010830,GO:0050543,GO:0006810,GO:0006629,GO:0006915,GO:0002526,GO:0002062,GO:0070542,GO:0009790,GO:0002237,GO:0005215,GO:0055088,GO:0008283,GO:0044421	NA	NA	ENSTGUP00000002483	EOG4GMTZB	NULL	NULL	TRUE	No Match	No process Id found	No annotation
isogroup01348	PREDICTED: similar to Ahi1 protein [Taeniopygia guttata]	XP_002189154.1	-0	NA	NA	ENSTGUP00000011843	EOG4548XS	NULL	NULL	TRUE	meNOG09897	[R]	Abelson helper integration site protein
isogroup01349	PREDICTED: major facilitator superfamily domain containing 6 [Taeniopygia guttata]	XP_002191540.1	GO:0031224,GO:0006810	NA	NA	ENSTGUP00000011184	EOG4QFWD1	NULL	NULL	TRUE	meNOG05122	[S]	Annotation not available
isogroup01350	NA	NA	NA	NA	NA	NA	NA	NA	NA	FALSE	NA	NA	NA
isogroup01351	NA	NA	NA	NA	NA	NA	NA	NA	NA	TRUE	NA	NA	NA
isogroup01352	PREDICTED: ubiquitin carboxyl-terminal hydrolase L5 [Taeniopygia guttata]	XP_002191860.1	GO:0043234,GO:0019941,GO:0032403,GO:0016790,GO:0010860,GO:0044464,GO:0070011	At4g17510	KOG1415	ENSTGUP00000004237	EOG4RBQK0	NULL	NULL	TRUE	meNOG04126	[O]	Ubiquitin carboxyl-terminal protein
isogroup01353	NA	NA	NA	NA	NA	NA	NA	NA	NA	FALSE	NA	NA	NA
isogroup01354	PREDICTED: similar to LOC100158639 protein [Taeniopygia guttata]	XP_002199109.1	GO:0031224	Hs13794265	KOG2568	ENSTGUP00000011413	EOG4QNMW3	NULL	NULL	TRUE	meNOG04358	[S]	Annotation not available
isogroup01355	PREDICTED: phospholamban [Taeniopygia guttata]	XP_002190201.1	GO:0031224,GO:0008016,GO:0007507,GO:0006875,GO:0004857,GO:0006816,GO:0016247,GO:0005783	NA	NA	ENSTGUP00000012242	EOG48WC3V	NULL	NULL	TRUE	meNOG22521	[P]	Phospholamban protein
isogroup01356	NA	NA	NA	NA	NA	NA	NA	NA	NA	TRUE	NA	NA	NA
isogroup01357	PREDICTED: nuclear transport factor 2 [Taeniopygia guttata]	XP_002198144.1	GO:0005488,GO:0022892,GO:0005635,GO:0044444,GO:0006605	NA	NA	ENSTGUP00000005455	EOG473PSP	NULL	NULL	TRUE	meNOG18599	[U]	Transport protein
isogroup01358	PREDICTED: similar to KIAA1882 protein [Gallus gallus]	XP_418422.2	GO:0048869,GO:0043231	NA	NA	ENSTGUP00000013020	EOG4J3WG6	NULL	NULL	TRUE	meNOG06328	[U]	Protein involved in cell differentiation
isogroup01359	alpha-actinin-1 [Gallus gallus]	NP_989458.1	GO:0003779,GO:0005102,GO:0005924,GO:0006915,GO:0006928,GO:0007015,GO:0007044,GO:0007269,GO:0030425,GO:0030667,GO:0031091,GO:0031674,GO:0031981,GO:0032432,GO:0042802,GO:0046872,GO:0051336	NA	NA	ENSTGUP00000011839	EOG49P9XR	NULL	NULL	TRUE	NA	NA	NA
isogroup01360	NA	NA	NA	NA	NA	NA	NA	NA	NA	FALSE	NA	NA	NA
isogroup01361	NA	NA	NA	NA	NA	NA	NA	NA	NA	TRUE	NA	NA	NA
isogroup01362	PREDICTED: similar to RFESD protein [Gallus gallus]	XP_424710.2	GO:0008152,GO:0051536,GO:0043169,GO:0003824	NA	NA	ENSTGUP00000001124	EOG444KMT	NULL	NULL	TRUE	meNOG16425	[R]	Domain-Containing protein
isogroup01363	NA	NA	NA	NA	NA	NA	NA	NA	NA	FALSE	NA	NA	NA
isogroup01364	PREDICTED: similar to general transcription factor IIH, polypeptide 3, 34kDa [Taeniopygia guttata]	XP_002189370.1	GO:0043169,GO:0006289,GO:0006354,GO:0004674,GO:0006352,GO:0042623,GO:0005667,GO:0003677,GO:0005515,GO:0000441,GO:0003702	NA	NA	ENSTGUP00000005425	EOG47PX6J	NULL	NULL	TRUE	meNOG06837	[K]	Transcription factor
isogroup01365	PREDICTED: sarcalumenin [Taeniopygia guttata]	XP_002192785.1	GO:0005788,GO:0032561,GO:0017111	NA	NA	ENSTGUP00000004061	EOG4G7BZ8	NULL	NULL	TRUE	meNOG06025	[S]	Sarcalumenin protein
isogroup01366	NA	NA	NA	NA	NA	NA	NA	NA	NA	TRUE	NA	NA	NA
isogroup01367	PREDICTED: 5'-nucleotidase, cytosolic III isoform 1 [Taeniopygia guttata]	XP_002199308.1	GO:0008252,GO:0046872,GO:0006753,GO:0043231,GO:0009116,GO:0016740,GO:0046128	NA	NA	ENSTGUP00000005438	EOG4JWVDW	NULL	NULL	TRUE	meNOG12931	[S]	Nucleotidase
isogroup01368	PREDICTED: leukocyte cell-derived chemotaxin 2 [Taeniopygia guttata]	XP_002187374.1	GO:0016055,GO:0002573	NA	NA	ENSTGUP00000001268	EOG4H9XMW	NULL	NULL	FALSE	NA	NA	NA
isogroup01369	tetratricopeptide repeat domain 27 [Gallus gallus]	NP_001012585.1	GO:0005488	NA	NA	ENSTGUP00000009180	EOG49CQ70	NULL	NULL	TRUE	NA	NA	NA
isogroup01370	PREDICTED: similar to G protein-coupled receptor 155 [Taeniopygia guttata]	XP_002196451.1	GO:0007166,GO:0031224,GO:0006810,GO:0004888	NA	NA	ENSTGUP00000009054	EOG4WWRHW	NULL	NULL	TRUE	No Match	No process Id found	No annotation
isogroup01371	NA	NA	NA	NA	NA	NA	NA	NA	NA	TRUE	NA	NA	NA
isogroup01372	PREDICTED: similar to suppression of tumorigenicity 14 (colon carcinoma) [Taeniopygia guttata]	XP_002192147.1	GO:0044459,GO:0016021,GO:0019538,GO:0044421,GO:0004175,GO:0019898	NA	NA	ENSTGUP00000000528	EOG43FGW9	NULL	NULL	TRUE	meNOG11458	[E]	Of tumorigenicity protein
isogroup01373	PREDICTED: carbonic anhydrase X [Taeniopygia guttata]	XP_002198310.1	GO:0044459	Hs14764743	KOG2248	NA	NA	NA	NA	TRUE	NA	NA	NA
isogroup01374	NA	NA	NA	NA	NA	NA	NA	NA	NA	TRUE	NA	NA	NA
isogroup01375	NA	NA	NA	NA	NA	NA	NA	NA	NA	FALSE	NA	NA	NA
isogroup01376	PREDICTED: arginyl-tRNA synthetase 2, mitochondrial (putative) [Taeniopygia guttata]	XP_002198225.1	GO:0031980,GO:0004812,GO:0006418,GO:0032559	NA	NA	ENSTGUP00000012819	EOG4M0F1C	NULL	NULL	TRUE	meNOG06915	[J]	Arginyl-Trna synthetase
isogroup01377	NA	NA	NA	NA	NA	NA	NA	NA	NA	TRUE	NA	NA	NA
isogroup01378	ATPase, Ca transporting, cardiac muscle, slow twitch 2b [Danio rerio]	NP_001025448.1	GO:0006937,GO:0019829,GO:0051560,GO:0009850,GO:0051646,GO:0005789,GO:0032469,GO:0031672,GO:0009207,GO:0046872,GO:0042802,GO:0032559,GO:0031443,GO:0006915,GO:0034703,GO:0033554,GO:0070588,GO:0042598,GO:0009206	Hs4502285	KOG0202	ENSTGUP00000004279	EOG4SXNBQ	NULL	NULL	TRUE	NA	NA	NA
isogroup01379	PREDICTED: ras homolog gene family, member T1 isoform 1 [Taeniopygia guttata]	XP_002198622.1	GO:0012501,GO:0023034,GO:0046872,GO:0032561,GO:0031306,GO:0003824,GO:0010970	NA	NA	ENSTGUP00000005048	EOG4SXNC2	NULL	NULL	TRUE	NA	NA	NA
isogroup01380	PREDICTED: similar to complement protein C9 [Taeniopygia guttata]	XP_002193012.1	GO:0012502,GO:0006952,GO:0001897,GO:0006915,GO:0016021,GO:0009611,GO:0002455,GO:0007599,GO:0005886	NA	NA	ENSTGUP00000002220	EOG4XPQFJ	NULL	NULL	TRUE	meNOG07095	[U]	Complement component C9 protein
isogroup01381	NA	NA	NA	NA	NA	NA	NA	NA	NA	TRUE	NA	NA	NA
isogroup01382	putative NADH-ubiquinone oxidoreductase B9 subunit [Taeniopygia guttata]	ACH44776.1	GO:0005743,GO:0070469,GO:0022900	NA	NA	NA	NA	NA	NA	TRUE	No Match	No process Id found	No annotation
isogroup01383	PREDICTED: similar to ribosomal protein L34 [Macaca mulatta]	XP_001107418.1	GO:0003676,GO:0043231,GO:0015934,GO:0006412,GO:0005198	Hs16117787	KOG1790	ENSTGUP00000004176	EOG4RNB9V	B5FY45	Putative ribosomal protein L34	TRUE	meNOG19717	No process Id found	Ribosomal protein
isogroup01384	NA	NA	NA	NA	NA	NA	NA	NA	NA	FALSE	NA	NA	NA
isogroup01385	PREDICTED: similar to chromosome 10 open reading frame 107 [Taeniopygia guttata]	XP_002188002.1	-0	NA	NA	ENSTGUP00000005440	EOG4V6ZHC	NULL	NULL	TRUE	meNOG17507	[S]	Annotation not available
isogroup01386	NA	NA	NA	NA	NA	NA	NA	NA	NA	TRUE	NA	NA	NA
isogroup01387	NA	NA	NA	NA	NA	NA	NA	NA	NA	FALSE	NA	NA	NA
isogroup01388	NA	NA	NA	NA	NA	NA	NA	NA	NA	TRUE	NA	NA	NA
isogroup01389	PREDICTED: similar to transmembrane protein 206 [Taeniopygia guttata]	XP_002191851.1	GO:0031224	NA	NA	ENSTGUP00000003153	EOG4NGGND	NULL	NULL	TRUE	meNOG08236	[S]	Annotation not available
isogroup01390	A Chain A, Crystal Structure Of Avidin	1VYO	-0	NA	NA	ENSTGUP00000001906	EOG4DNF6J	NULL	NULL	TRUE	No Match	No process Id found	No annotation
isogroup01391	PREDICTED: similar to NK-3 receptor [Taeniopygia guttata]	XP_002193689.1	GO:0002027,GO:0008188,GO:0043231,GO:0014072,GO:0023060,GO:0016021,GO:0043627,GO:0007186,GO:0045987,GO:0008217,GO:0032589,GO:0006972,GO:0043025,GO:0042069,GO:0014073,GO:0032502,GO:0007631	NA	NA	ENSTGUP00000003882	EOG41NTM9	NULL	NULL	TRUE	meNOG06384	[T]	Tachykinin protein
isogroup01392	NA	NA	NA	NA	NA	NA	NA	NA	NA	TRUE	NA	NA	NA
isogroup01393	NA	NA	NA	NA	NA	NA	NA	NA	NA	FALSE	NA	NA	NA
isogroup01394	PREDICTED: similar to KIAA1066 protein [Gallus gallus]	XP_424591.2	GO:0033036,GO:0006810,GO:0030324,GO:0016772,GO:0010467,GO:0019901,GO:0006928,GO:0000267,GO:0030159,GO:0032589,GO:0043009,GO:0008092,GO:0007254,GO:0007420,GO:0030030,GO:0009887,GO:0012505,GO:0005783,GO:0000187,GO:0030182	NA	NA	ENSTGUP00000003264	EOG4B2SWD	NULL	NULL	TRUE	NA	NA	NA
isogroup01395	NA	NA	NA	NA	NA	NA	NA	NA	NA	FALSE	NA	NA	NA
isogroup01396	PREDICTED: similar to HCNGP [Taeniopygia guttata]	XP_002189159.1	GO:0050794,GO:0012501	NA	NA	ENSTGUP00000002772	EOG48D0W8	NULL	NULL	TRUE	meNOG08839	[K]	SAP30 binding protein
isogroup01397	PREDICTED: hypothetical protein [Taeniopygia guttata]	XP_002197458.1	GO:0005488,GO:0043231,GO:0032446,GO:0019787	NA	NA	ENSTGUP00000012690	EOG4N30NG	NULL	NULL	TRUE	meNOG06074	[S]	Annotation not available
isogroup01398	NA	NA	NA	NA	NA	NA	NA	NA	NA	TRUE	NA	NA	NA
isogroup01399	NA	NA	NA	NA	NA	NA	NA	NA	NA	TRUE	NA	NA	NA
isogroup01400	PREDICTED: NHS-like 1 [Taeniopygia guttata]	XP_002195114.1	-0	NA	NA	ENSTGUP00000011244	EOG444KJF	NULL	NULL	TRUE	NA	NA	NA
isogroup01401	NA	NA	NA	NA	NA	NA	NA	NA	NA	TRUE	NA	NA	NA
isogroup01402	NA	NA	NA	NA	NA	NA	NA	NA	NA	TRUE	NA	NA	NA
isogroup01403	dystonin, isoform CRA_b [Homo sapiens]	EAX04457.1	GO:0007166,GO:0005102,GO:0009925,GO:0005874,GO:0031109,GO:0046872,GO:0008017,GO:0048667,GO:0005578,GO:0031410,GO:0022402,GO:0008088	NA	NA	ENSTGUP00000002422	EOG43R3KR	NULL	NULL	TRUE	No Match	No process Id found	No annotation
isogroup01404	PREDICTED: family with sequence similarity 53, member A [Taeniopygia guttata]	XP_002198473.1	GO:0006605,GO:0043231	NA	NA	ENSTGUP00000010968	EOG42Z4QH	NULL	NULL	TRUE	meNOG13278	[S]	Protein FAM53A
isogroup01405	PREDICTED: G patch domain containing 8 [Taeniopygia guttata]	XP_002192634.1	GO:0005488	NA	NA	ENSTGUP00000001467	NA	NA	NA	TRUE	NA	NA	NA
isogroup01406	PREDICTED: similar to chromosome 6 open reading frame 213 [Taeniopygia guttata]	XP_002188703.1	GO:0051234,GO:0005769,GO:0035091,GO:0030135,GO:0044431,GO:0007033	NA	NA	ENSTGUP00000012176	EOG4RXZ0J	NULL	NULL	TRUE	meNOG10204	[I]	Annotation not available
isogroup01407	NA	NA	NA	NA	NA	NA	NA	NA	NA	TRUE	NA	NA	NA
isogroup01408	PREDICTED: similar to transcription elongation factor TFIIS.h [Taeniopygia guttata]	XP_002191406.1	GO:0008135,GO:0030528,GO:0046914,GO:0043231,GO:0006355	NA	NA	ENSTGUP00000000953	EOG4NP741	NULL	NULL	TRUE	No Match	No process Id found	No annotation
isogroup01409	NA	NA	NA	NA	NA	NA	NA	NA	NA	TRUE	NA	NA	NA
isogroup01410	NA	NA	NA	NA	NA	NA	NA	NA	NA	FALSE	NA	NA	NA
isogroup01411	PREDICTED: similar to ATP-dependent DNA helicase II [Taeniopygia guttata]	XP_002191185.1	GO:0030097,GO:0031981,GO:0032991,GO:0010165,GO:0005515,GO:0000726,GO:0007417,GO:0000166,GO:0006310,GO:0070542,GO:0010720,GO:0042538,GO:0043565,GO:0006915,GO:0019058,GO:0003690,GO:0003678	NA	NA	ENSTGUP00000005211	EOG4NZTSV	NULL	NULL	TRUE	meNOG12978	[L]	Atp-Dependent DNA helicase 2 subunit 2
isogroup01412	PREDICTED: similar to Checkpoint suppressor 1 [Gallus gallus]	XP_421312.2	GO:0030528,GO:0043231,GO:0003677,GO:0051319,GO:0005515,GO:0007165,GO:0006351	NA	NA	ENSTGUP00000012803	EOG4N30NV	NULL	NULL	TRUE	meNOG08042	[K]	Forkhead box protein
isogroup01413	PREDICTED: microsomal triglyceride transfer protein [Taeniopygia guttata]	XP_002195115.1	GO:0055092,GO:0022892,GO:0034645,GO:0005903,GO:0044459,GO:0031982,GO:0005515,GO:0008202,GO:0005902,GO:0015031,GO:0005783,GO:0006464	NA	NA	ENSTGUP00000003564	EOG405S0C	NULL	NULL	TRUE	meNOG07301	[I]	Triglyceride protein
isogroup01414	PREDICTED: protein kinase C, delta [Taeniopygia guttata]	XP_002189964.1	GO:0044259,GO:0005515,GO:0016020,GO:0008286,GO:0043231,GO:0031647,GO:0005626,GO:0043393,GO:0009850,GO:0007568,GO:0019724,GO:0000302,GO:0001816,GO:0015711,GO:0032559,GO:0043169,GO:0001101,GO:0006915,GO:0012502,GO:0043405,GO:0009966,GO:0009746,GO:0010828,GO:0001933,GO:0042113,GO:0044444,GO:0009267,GO:0004697,GO:0000165,GO:0030234	YKL166c	KOG0616	ENSTGUP00000004713	EOG4M91QX	NULL	NULL	TRUE	No Match	No process Id found	No annotation
isogroup01415	PREDICTED: hypothetical protein [Taeniopygia guttata]	XP_002190207.1	GO:0016020,GO:0046914,GO:0008152,GO:0003824	NA	NA	ENSTGUP00000003612	EOG4FN4HP	NULL	NULL	TRUE	meNOG09784	[S]	Odorant response abnormal protein
isogroup01416	PREDICTED: similar to Scale keratin (S-ker) (sKer) [Gallus gallus]	XP_428869.2	-0	NA	NA	NA	NA	NA	NA	FALSE	No Match	No process Id found	No annotation
isogroup01417	PREDICTED: similar to cytidine deaminase [Gallus gallus]	XP_423921.2	GO:0005515,GO:0044464,GO:0023060,GO:0004888	NA	NA	ENSTGUP00000003633	EOG4FBHVX	NULL	NULL	TRUE	No Match	No process Id found	No annotation
isogroup01418	NA	NA	NA	NA	NA	NA	NA	NA	NA	TRUE	NA	NA	NA
isogroup01419	NA	NA	NA	NA	NA	NA	NA	NA	NA	TRUE	NA	NA	NA
isogroup01420	actin gamma 2 [synthetic construct]	AAX37138.1	GO:0005856,GO:0008015,GO:0003012,GO:0043292,GO:0051707,GO:0032559,GO:0009850	CE06111	KOG0677	ENSTGUP00000012148	EOG4W9J40	Q3ZC07	Actin, alpha cardiac muscle 1	TRUE	No Match	No process Id found	No annotation
isogroup01421	NA	NA	NA	NA	NA	NA	NA	NA	NA	FALSE	NA	NA	NA
isogroup01422	NA	NA	NA	NA	NA	NA	NA	NA	NA	TRUE	NA	NA	NA
isogroup01423	NA	NA	NA	NA	NA	NA	NA	NA	NA	TRUE	NA	NA	NA
isogroup01424	PREDICTED: similar to retinal degeneration 3 [Taeniopygia guttata]	XP_002192084.1	-0	NA	NA	ENSTGUP00000003260	EOG4GTKF1	NULL	NULL	TRUE	meNOG18288	[S]	Protein involved in visual perception
isogroup01425	PREDICTED: AE binding protein 2 [Taeniopygia guttata]	XP_002191787.1	GO:0003712,GO:0031519,GO:0003676,GO:0046914,GO:0006351,GO:0006325	NA	NA	ENSTGUP00000012714	EOG4RR6HS	NULL	NULL	TRUE	meNOG08243	[K]	AE binding protein 2
isogroup01426	PREDICTED: similar to apolipoprotein B mRNA editing enzyme, catalytic polypeptide-like 2 [Taeniopygia guttata]	XP_002186660.1	GO:0016814,GO:0009451,GO:0046914,GO:0003676,GO:0006396	NA	NA	ENSTGUP00000017867	EOG47H5QZ	NULL	NULL	TRUE	meNOG14259	No process Id found	Probable C->U-editing enzyme APOBEC-2
isogroup01427	PREDICTED: microtubule-associated protein 1B isoform 1 [Taeniopygia guttata]	XP_002196679.1	GO:0030427,GO:0030307,GO:0043005,GO:0016020,GO:0044430,GO:0000267,GO:0015630,GO:0051914,GO:0043627,GO:0031103,GO:0043025,GO:0031112,GO:0033273,GO:0008289,GO:0007019,GO:0015631,GO:0009636,GO:0044444	NA	NA	ENSTGUP00000005844	EOG44XJFW	NULL	NULL	TRUE	meNOG10894	[Z]	Microtubule protein
isogroup01428	NA	NA	NA	NA	NA	NA	NA	NA	NA	TRUE	NA	NA	NA
isogroup01429	PREDICTED: myosin VI isoform 1 [Taeniopygia guttata]	XP_002189813.1	GO:0031981,GO:0043005,GO:0005884,GO:0016020,GO:0023061,GO:0030029,GO:0006357,GO:0060113,GO:0044297,GO:0042770,GO:0031175,GO:0006886,GO:0007610,GO:0000146,GO:0003779,GO:0050954,GO:0016192,GO:0001726,GO:0030139,GO:0005635,GO:0042802,GO:0032559,GO:0042471,GO:0050804,GO:0030136,GO:0046903	NA	NA	ENSTGUP00000012996	EOG46HG8W	NULL	NULL	TRUE	meNOG06129	[Z]	Myosin vi protein
isogroup01430	PREDICTED: R3H domain containing 1 [Taeniopygia guttata]	XP_002194125.1	GO:0005488	NA	NA	ENSTGUP00000012127	EOG46MBHV	NULL	NULL	TRUE	meNOG11277	[A]	R3H domain-containing protein
isogroup01431	PREDICTED: hypothetical protein [Gallus gallus]	XP_001231910.1	-0	NA	NA	NA	NA	NA	NA	TRUE	NA	NA	NA
isogroup01432	NA	NA	NA	NA	NA	NA	NA	NA	NA	TRUE	NA	NA	NA
isogroup01433	PREDICTED: similar to KIAA0232 gene product [Taeniopygia guttata]	XP_002194378.1	GO:0032559	NA	NA	ENSTGUP00000010420	EOG4TTGH4	NULL	NULL	TRUE	meNOG10130	[S]	Annotation not available
isogroup01434	putative pyrophosphatase (inorganic) 1 [Taeniopygia guttata]	ACH46060.1	GO:0046872,GO:0044444,GO:0016462,GO:0006796	Hs11056044	KOG1626	ENSTGUP00000004705	EOG4KPTBC	B5G447	Putative pyrophosphatase (Inorganic) 1	TRUE	meNOG04336	[C]	Pyrophosphatase
isogroup01435	PREDICTED: putative engulfment and cell motility 2 variant 2 [Taeniopygia guttata]	XP_002187199.1	GO:0060089,GO:0007166,GO:0019897,GO:0023060,GO:0043168,GO:0015629	NA	NA	ENSTGUP00000010521	EOG4ZGPF1	B5KFK3	Putative engulfment and cell motility 2 variant 2	TRUE	meNOG21372	[T]	G protein
isogroup01436	NA	NA	NA	NA	NA	NA	NA	NA	NA	TRUE	NA	NA	NA
isogroup01437	hypothetical protein [Taeniopygia guttata]	ACH43996.1	GO:0003723,GO:0031981	NA	NA	ENSTGUP00000010856	EOG46HGC9	B5FY85	Putative uncharacterized protein	TRUE	meNOG18036	[S]	Nucleolar protein 12
isogroup01438	NA	NA	NA	NA	NA	NA	NA	NA	NA	TRUE	NA	NA	NA
isogroup01439	PREDICTED: similar to Mibp protein [Taeniopygia guttata]	XP_002198794.1	GO:0043169,GO:0009108,GO:0045445,GO:0016301,GO:0044464,GO:0007166,GO:0032559	NA	NA	ENSTGUP00000001037	EOG4868DH	NULL	NULL	TRUE	meNOG11415	[F]	Integrin beta 1 binding protein 3
isogroup01440	NA	NA	NA	NA	NA	NA	NA	NA	NA	TRUE	NA	NA	NA
isogroup01441	TolA protein [Bartonella grahamii as4aup]	YP_002972623.1	-0	NA	NA	NA	NA	NA	NA	NA	NA	NA	NA
isogroup01442	PREDICTED: peptidylglycine alpha-amidating monooxygenase isoform 2 [Taeniopygia guttata]	XP_002186719.1	GO:0005626,GO:0007399,GO:0009628,GO:0010038,GO:0016021,GO:0016023,GO:0016715,GO:0016842,GO:0019842,GO:0030133,GO:0030879,GO:0031224,GO:0031960,GO:0043025,GO:0043412,GO:0043627,GO:0044237,GO:0044421,GO:0046914,GO:0048736	NA	NA	ENSTGUP00000000945	EOG46MBHT	NULL	NULL	TRUE	meNOG07371	[O]	Probable lyase that catalyzes an essential reaction in C-terminal alpha-amidation of peptides. Mediates the dismutation of the unstable peptidyl(2-hydroxyglycine) intermediate to glyoxylate and the corresponding desglycine peptide amide. C- terminal amidation of peptides such as neuropeptides is essential for full biological
isogroup01443	PREDICTED: putative CGI-90 protein variant 1 [Taeniopygia guttata]	XP_002199852.1	GO:0005819,GO:0043231	NA	NA	ENSTGUP00000012124	EOG46DM3V	B5G1F4	Putative CGI-90 protein variant 1	TRUE	meNOG13627	[S]	Annotation not available
isogroup01444	PREDICTED: mitochondrial ribosomal protein L53 [Taeniopygia guttata]	XP_002199922.1	GO:0030529,GO:0043231	NA	NA	ENSTGUP00000012013	EOG4M0F3C	NULL	NULL	TRUE	meNOG19965	[J]	Ribosomal protein L53
isogroup01445	PREDICTED: glycosyltransferase-like domain containing 1 [Taeniopygia guttata]	XP_002198486.1	GO:0016740	NA	NA	ENSTGUP00000012262	EOG476K07	NULL	NULL	TRUE	meNOG08041	No process Id found	Glycosyltransferase-Like domain containing
isogroup01446	PREDICTED: hypothetical protein [Taeniopygia guttata]	XP_002193691.1	-0	NA	NA	ENSTGUP00000004729	EOG4FR0S3	NULL	NULL	FALSE	meNOG14211	[S]	Protein involved in RNA methylation
isogroup01447	NA	NA	NA	NA	NA	NA	NA	NA	NA	TRUE	NA	NA	NA
isogroup01448	NA	NA	NA	NA	NA	ENSTGUP00000006041	EOG4F1X4B	NULL	NULL	FALSE	meNOG14875	[O]	Crystallin protein
isogroup01449	NA	NA	NA	NA	NA	NA	NA	NA	NA	TRUE	NA	NA	NA
isogroup01450	tumor protein p53 inducible nuclear protein 1 [Gallus gallus]	NP_001026117.1	GO:0050896,GO:0012502,GO:0022402,GO:0031981	NA	NA	ENSTGUP00000012308	EOG451DRJ	NULL	NULL	TRUE	meNOG14729	[S]	Tumor protein p53-inducible nuclear protein 1 (p53-dependent damage- inducible nuclear protein 1)
isogroup01451	putative metallothionein-I [Taeniopygia guttata]	ACH43925.1	GO:0030005,GO:0046872,GO:0009636,GO:0023034	NA	NA	NA	NA	NA	NA	TRUE	NA	NA	NA
isogroup01452	PREDICTED: hypothetical protein [Taeniopygia guttata]	XP_002189602.1	GO:0044421,GO:0005975,GO:0009987,GO:0015929	NA	NA	ENSTGUP00000004395	EOG4HT8S9	NULL	NULL	TRUE	meNOG10818	No process Id found	Hyaluronidase-1 precursor (EC 3.2.1.35) (Hyal-1)
isogroup01453	PREDICTED: musculoskeletal, embryonic nuclear protein 1 [Taeniopygia guttata]	XP_002193912.1	GO:0009611,GO:0035108,GO:0009888,GO:0043231	NA	NA	ENSTGUP00000005698	EOG4CJVJR	NULL	NULL	TRUE	No Match	No process Id found	No annotation
isogroup01454	NA	NA	NA	NA	NA	NA	NA	NA	NA	TRUE	NA	NA	NA
isogroup01455	PREDICTED: cathepsin G [Macaca mulatta]	XP_001114339.1	GO:0002237,GO:0002376,GO:0002684,GO:0004175,GO:0005539,GO:0006923,GO:0006952,GO:0009617,GO:0016023,GO:0044126,GO:0044459,GO:0050830	NA	NA	ENSTGUP00000000549	EOG4KWJTW	NULL	NULL	TRUE	meNOG15959	[E]	Cathepsin G protein
isogroup01456	hypothetical protein LOC508280 [Bos taurus]	NP_001039464.1	-0	NA	NA	ENSTGUP00000006968	EOG44MXS1	NULL	NULL	TRUE	No Match	No process Id found	No annotation
isogroup01457	PREDICTED: similar to mannose receptor C1 [Taeniopygia guttata]	XP_002192575.1	GO:0016020,GO:0004872,GO:0005529	Hs19923669	KOG1550	ENSTGUP00000001306	NA	NA	NA	TRUE	meNOG09487	[TV]	Mannose receptor
isogroup01458	NA	NA	NA	NA	NA	NA	NA	NA	NA	TRUE	NA	NA	NA
isogroup01459	PREDICTED: similar to chromosome 9 open reading frame 89 [Gallus gallus]	XP_001232444.1	GO:0007249,GO:0006915,GO:0005515,GO:0043231,GO:0044444,GO:0005488,GO:0005622	NA	NA	ENSTGUP00000003726	EOG4VMFGZ	NULL	NULL	TRUE	meNOG19166	[S]	Bcl10-Interacting CARD protein
isogroup01460	NA	NA	NA	NA	NA	NA	NA	NA	NA	FALSE	NA	NA	NA
isogroup01461	PREDICTED: lysosomal trafficking regulator [Taeniopygia guttata]	XP_002192274.1	GO:0006952,GO:0005488,GO:0005856,GO:0001562,GO:0001909,GO:0050900,GO:0048753,GO:0033363,GO:0032509	NA	NA	NA	NA	NA	NA	TRUE	No Match	No process Id found	No annotation
isogroup01462	PREDICTED: similar to solute carrier family 25, member 29 [Taeniopygia guttata]	XP_002200605.1	GO:0019866,GO:0022891,GO:0051181,GO:0043231,GO:0031224	At1g34060_1	KOG0768	ENSTGUP00000013134	EOG43FGXD	NULL	NULL	TRUE	meNOG10787	[C]	Mitochondrial carnitine/acylcarnitine carrier protein CACL
isogroup01463	NA	NA	NA	NA	NA	NA	NA	NA	NA	FALSE	NA	NA	NA
isogroup01464	NA	NA	NA	NA	NA	NA	NA	NA	NA	TRUE	NA	NA	NA
isogroup01465	PREDICTED: prolyl 4-hydroxylase, alpha II subunit [Taeniopygia guttata]	XP_002191580.1	GO:0019842,GO:0044432,GO:0046914,GO:0019471,GO:0016701,GO:0019798	NA	NA	ENSTGUP00000001406	EOG4QJRN3	NULL	NULL	TRUE	meNOG06393	[E]	4-Hydroxylase
isogroup01466	PREDICTED: similar to protein geranylgeranyltransferase type I, beta subunit isoform 1 [Equus caballus]	XP_001504622.2	GO:0010558,GO:0004661,GO:0043234,GO:0051726,GO:0046914,GO:0008289,GO:0018346,GO:0008283,GO:0010033	CE24762	KOG0366	ENSTGUP00000001378	EOG4KD6MC	NULL	NULL	TRUE	meNOG05947	[O]	Catalyzes the transfer of a geranyl-geranyl moiety from geranyl-geranyl pyrophosphate to a cysteine at the fourth position from the C-terminus of proteins having the C-terminal sequence Cys-aliphatic-aliphatic-X. Acts on the Rac1, Rac2, Rap1A and Rap1B proteins. The beta subunit is responsible for peptide
isogroup01467	NA	NA	NA	NA	NA	NA	NA	NA	NA	FALSE	NA	NA	NA
isogroup01468	NA	NA	NA	NA	NA	NA	NA	NA	NA	TRUE	NA	NA	NA
isogroup01469	NA	NA	NA	NA	NA	NA	NA	NA	NA	TRUE	NA	NA	NA
isogroup01470	PREDICTED: similar to EF-hand domain family, member B [Gallus gallus]	XP_425999.2	GO:0046872,GO:0031012,GO:0023060	NA	NA	ENSTGUP00000003330	EOG4K0QMW	NULL	NULL	TRUE	meNOG14558	No process Id found	Ef-Hand domain-containing family member protein
isogroup01471	PREDICTED: similar to Endoplasmic reticulum-Golgi intermediate compartment protein 2 [Taeniopygia guttata]	XP_002193654.1	GO:0005793,GO:0006810,GO:0031090,GO:0043231,GO:0031224	NA	NA	ENSTGUP00000003440	EOG4BRWM3	NULL	NULL	TRUE	meNOG10102	[U]	Endoplasmic reticulum protein
isogroup01472	dynamin 1-like [Gallus gallus]	NP_001073190.1	GO:0017111,GO:0031966,GO:0042579,GO:0032501,GO:0032561,GO:0044431,GO:0042598,GO:0000266	NA	NA	ENSTGUP00000011859	EOG4SN1N7	NULL	NULL	TRUE	NA	NA	NA
isogroup01473	NA	NA	NA	NA	NA	NA	NA	NA	NA	TRUE	NA	NA	NA
isogroup01474	PREDICTED: hypothetical protein [Taeniopygia guttata]	XP_002189155.1	-0	NA	NA	NA	NA	NA	NA	TRUE	NA	NA	NA
isogroup01475	PREDICTED: similar to S-acyl fatty acid synthase thioesterase [Taeniopygia guttata]	XP_002193345.1	GO:0008152,GO:0016787,GO:0006629	NA	NA	ENSTGUP00000001411	EOG4F1X42	NULL	NULL	TRUE	meNOG17451	[I]	In fatty acid biosynthesis chain termination and release of the free fatty acid product is achieved by hydrolysis of the thio ester by a thioesterase I, a component of the fatty acid synthetase complex. The chain length of the released fatty acid is usually C16. However, in the mammary glands of non-ruminant mammals, and in the uropygial gland of certain waterfowl there exists a second thioestera…
isogroup01476	60S ribosomal protein L7a, putative [Toxoplasma gondii ME49]	XP_002365289.1	GO:0022613,GO:0032991	7297543	KOG3387	ENSTGUP00000005631	EOG4B8JDV	B5FYM8	Putative ribosomal protein L7a	FALSE	NA	NA	NA
isogroup01477	NA	NA	NA	NA	NA	NA	NA	NA	NA	TRUE	NA	NA	NA
isogroup01478	PREDICTED: sodium channel, voltage-gated, type II, alpha subunit isoform 3 [Taeniopygia guttata]	XP_002197655.1	GO:0012501,GO:0008366,GO:0005488,GO:0033267,GO:0005624,GO:0044291,GO:0042383,GO:0005272,GO:0030001,GO:0005887	NA	NA	ENSTGUP00000007472	EOG4Z36CT	NULL	NULL	TRUE	No Match	No process Id found	No annotation
isogroup01479	PREDICTED: similar to hook homolog 3 [Taeniopygia guttata]	XP_002189495.1	GO:0021846,GO:0007041,GO:0043234,GO:0051640,GO:0033365,GO:0005813,GO:0000226,GO:0005774,GO:0007033,GO:0015631,GO:0016197,GO:0044431,GO:0010721	NA	NA	ENSTGUP00000000269	EOG418BN0	NULL	NULL	TRUE	meNOG06226	[Z]	Hook homolog protein
isogroup01480	small nuclear ribonucleoprotein Sm D3 [Homo sapiens]	NP_004166.1	GO:0003723,GO:0005515,GO:0030532,GO:0044444,GO:0000398,GO:0031981	Hs4759160	KOG3172	ENSTGUP00000010398	EOG4CRM1J	B5G3H8	Putative small nuclear ribonucleoprotein D3 polypeptide 18 kDa variant 2	TRUE	No Match	No process Id found	No annotation
isogroup01481	PREDICTED: similar to Cytosolic phospholipase A2 epsilon [Taeniopygia guttata]	XP_002199099.1	GO:0016298,GO:0006644,GO:0044444,GO:0044464,GO:0044424,GO:0004091	NA	NA	ENSTGUP00000011360	EOG48D0TQ	NULL	NULL	FALSE	No Match	No process Id found	No annotation
isogroup01482	selenoprotein X, 1 [Gallus gallus]	NP_001129030.1	GO:0046914,GO:0016671,GO:0043231,GO:0044267	NA	NA	ENSTGUP00000006789	EOG4N30PZ	NULL	NULL	TRUE	meNOG20402	[O]	Methionine-R-Sulfoxide reductase
isogroup01483	NA	NA	NA	NA	NA	NA	NA	NA	NA	FALSE	NA	NA	NA
isogroup01484	PREDICTED: chromosome 3 open reading frame 63 [Taeniopygia guttata]	XP_002193313.1	-0	NA	NA	ENSTGUP00000007336	EOG4Z36D2	NULL	NULL	TRUE	meNOG07569	[S]	Retinoblastoma-Associated protein
isogroup01485	PREDICTED: PEST-containing nuclear protein [Taeniopygia guttata]	XP_002193724.1	GO:0005488,GO:0006511,GO:0043231,GO:0032446	NA	NA	ENSTGUP00000014025	EOG4CNQSN	NULL	NULL	TRUE	meNOG19634	[S]	PEST proteolytic signal-containing nuclear protein
isogroup01486	PREDICTED: epithelial cell transforming sequence 2 oncogene [Taeniopygia guttata]	XP_002197792.1	GO:0006917,GO:0005088,GO:0017016,GO:0060089,GO:0032989,GO:0044444,GO:0007249,GO:0007266,GO:0044444	NA	NA	ENSTGUP00000011143	EOG4GHZNG	NULL	NULL	TRUE	meNOG05882	[T]	Epithelial cell transforming sequence 2 oncogene protein
isogroup01487	NA	NA	NA	NA	NA	NA	NA	NA	NA	TRUE	NA	NA	NA
isogroup01488	PREDICTED: similar to desmoplakin isoform II [Gallus gallus]	XP_418957.2	GO:0043231,GO:0005856,GO:0009611,GO:0005913,GO:0009913,GO:0045216,GO:0043687,GO:0007155,GO:0005515,GO:0005198	NA	NA	ENSTGUP00000002422	EOG43R3KR	NULL	NULL	TRUE	meNOG11189	[Z]	Plectin 1 protein
isogroup01489	PREDICTED: zinc finger E-box binding homeobox 1 [Taeniopygia guttata]	XP_002190939.1	GO:0001501,GO:0046914,GO:0010463,GO:0007179,GO:0006357,GO:0043231,GO:0048562,GO:0003712,GO:0043234,GO:0031076,GO:0033077,GO:0030855,GO:0007399,GO:0043566,GO:0051145	NA	NA	ENSTGUP00000001048	EOG49CQ6Z	NULL	NULL	TRUE	meNOG09114	[K]	Zinc finger E-box binding homeobox 1 protein
isogroup01490	putative mitochondrial superoxide dismutase 2 variant 1 [Taeniopygia guttata]	ACH46426.1	GO:0033483,GO:0010149,GO:0016209,GO:0006281,GO:0003824,GO:0006809,GO:0048534,GO:0050954,GO:0042391,GO:0050931,GO:0005759,GO:0022900,GO:0019866,GO:0045471,GO:0051260,GO:0045444,GO:0065009,GO:0006801,GO:0042743,GO:0010212,GO:0030182,GO:0043066,GO:0050880,GO:0005515,GO:0002237,GO:0003676,GO:0000267,GO:0010038,GO:0008637,GO:0008285,GO:0055066,GO:0033273,GO:0046914,GO:0006790,GO:0003068,GO:0009593,GO:…	Hs10835187	KOG0876	ENSTGUP00000011732	EOG4R503R	B5G0D0	Superoxide dismutase	TRUE	meNOG06184	[P]	Superoxide dismutase
isogroup01491	PREDICTED: similar to Ichthyin [Taeniopygia guttata]	XP_002194700.1	GO:0070838	NA	NA	ENSTGUP00000000645	EOG4KSPJZ	NULL	NULL	TRUE	meNOG05600	[S]	Non-Imprinted in Prader-Willi/Angelman syndrome region protein
isogroup01492	PREDICTED: similar to regulator of G-protein signalling 10 [Taeniopygia guttata]	XP_002188200.1	GO:0060089,GO:0008047,GO:0030425,GO:0005488,GO:0033267,GO:0043231,GO:0007165,GO:0007186,GO:0044297	NA	NA	ENSTGUP00000011487	EOG4JM7QV	NULL	NULL	TRUE	NA	NA	NA
isogroup01493	calcium/calmodulin-dependent protein kinase type II subunit delta [Gallus gallus]	NP_001034389.1	GO:0031981,GO:0006468,GO:0006941,GO:0005515,GO:0009850,GO:0008283,GO:0030139,GO:0042383,GO:0004674,GO:0032559,GO:0043234,GO:0070838,GO:0006950,GO:0016049,GO:0000086,GO:0045202,GO:0006875	CE24761	KOG0580	ENSTGUP00000001893	EOG42JNR7	NULL	NULL	TRUE	No Match	No process Id found	No annotation
isogroup01494	PREDICTED: tumor protein D52 [Taeniopygia guttata]	XP_002199661.1	GO:0042802,GO:0046872,GO:0030098,GO:0046983,GO:0006810,GO:0043231,GO:0044444	NA	NA	ENSTGUP00000012000	EOG48KRCF	NULL	NULL	TRUE	meNOG17934	[R]	Tumor protein D52
isogroup01495	PREDICTED: similar to rCG60306 [Taeniopygia guttata]	XP_002187004.1	-0	NA	NA	ENSTGUP00000013100	EOG4GMTZJ	NULL	NULL	TRUE	meNOG21632	[R]	Prostate stem cell antigen protein
isogroup01496	PREDICTED: similar to gag-pro-pol polyprotein [Taeniopygia guttata]	XP_002197958.1	-0	NA	NA	NA	NA	NA	NA	TRUE	NA	NA	NA
isogroup01497	PREDICTED: hypothetical protein [Taeniopygia guttata]	XP_002189230.1	-0	NA	NA	NA	NA	NA	NA	TRUE	NA	NA	NA
isogroup01498	NA	NA	NA	NA	NA	NA	NA	NA	NA	TRUE	NA	NA	NA
isogroup01499	PREDICTED: synaptojanin 2 [Taeniopygia guttata]	XP_002196213.1	GO:0044463,GO:0044446,GO:0043227,GO:0005515,GO:0044444,GO:0044237,GO:0004437,GO:0016020	NA	NA	ENSTGUP00000011435	EOG4JDH60	NULL	NULL	TRUE	meNOG04922	[U]	Synaptojanin protein
isogroup01500	PREDICTED: retinoic acid receptor, beta isoform 1 [Taeniopygia guttata]	XP_002197385.1	GO:0046914,GO:0030528,GO:0002062,GO:0051093,GO:0055007,GO:0006357,GO:0043231,GO:0048562,GO:0008283,GO:0004879,GO:0030326,GO:0023060,GO:0003677,GO:0006915,GO:0035295,GO:0021544	NA	NA	ENSTGUP00000003501	EOG4F7NK7	Q5UK74	Retinoic acid receptor beta	TRUE	NA	NA	NA
isogroup01501	NA	NA	NA	NA	NA	NA	NA	NA	NA	FALSE	NA	NA	NA
isogroup01502	NA	NA	NA	NA	NA	NA	NA	NA	NA	TRUE	NA	NA	NA
isogroup01503	NA	NA	NA	NA	NA	NA	NA	NA	NA	FALSE	NA	NA	NA
isogroup01504	NA	NA	NA	NA	NA	NA	NA	NA	NA	FALSE	NA	NA	NA
isogroup01505	PREDICTED: similar to KIAA0326 [Taeniopygia guttata]	XP_002191691.1	-0	NA	NA	ENSTGUP00000017998	NA	NA	NA	TRUE	No Match	No process Id found	No annotation
isogroup01506	NA	NA	NA	NA	NA	NA	NA	NA	NA	TRUE	NA	NA	NA
isogroup01507	PREDICTED: RAD51-like 3 (S. cerevisiae) [Taeniopygia guttata]	XP_002195631.1	GO:0003676,GO:0043231,GO:0042623,GO:0032559,GO:0009850,GO:0006281	Hs19924119	KOG1433	ENSTGUP00000005057	EOG4K0QP3	NULL	NULL	TRUE	meNOG08551	[L]	DNA repair protein RAD51 homolog 4 (R51H3)
isogroup01508	PREDICTED: p300/CBP-associated factor [Taeniopygia guttata]	XP_002194393.1	GO:0000775,GO:0003712,GO:0004468,GO:0006351,GO:0006357,GO:0006474,GO:0008283,GO:0015629,GO:0016538,GO:0016568,GO:0019900,GO:0022402,GO:0030017,GO:0032868,GO:0051704,GO:0070461	NA	NA	ENSTGUP00000003370	EOG4F1X2G	NULL	NULL	TRUE	meNOG05556	[K]	Histone acetyltransferase
isogroup01509	NA	NA	NA	NA	NA	NA	NA	NA	NA	TRUE	NA	NA	NA
isogroup01510	PREDICTED: ADP-ribosylation factor GTPase activating protein 1 [Taeniopygia guttata]	XP_002198392.1	GO:0005083,GO:0008047,GO:0043231,GO:0046914,GO:0032012,GO:0048200,GO:0012505	NA	NA	ENSTGUP00000007764	EOG4M65HQ	NULL	NULL	TRUE	meNOG12944	[T]	Gtpase-Activating protein
isogroup01511	PREDICTED: membrane bound O-acyltransferase domain containing 1 [Taeniopygia guttata]	XP_002188834.1	GO:0016747,GO:0006644,GO:0043231,GO:0031224,GO:0016020	NA	NA	ENSTGUP00000006497	EOG4BK53Q	NULL	NULL	TRUE	meNOG06719	[S]	Acyltransferase
isogroup01512	PREDICTED: bromodomain adjacent to zinc finger domain, 1B [Taeniopygia guttata]	XP_002187922.1	GO:0016568,GO:0043231,GO:0043234,GO:0042393,GO:0046914,GO:0033554,GO:0003677,GO:0000775,GO:0004713,GO:0006350,GO:0032559,GO:0006468	NA	NA	ENSTGUP00000003191	EOG4MKNFK	NULL	NULL	TRUE	meNOG11004	[K]	Bromodomain adjacent to zinc finger domain protein 1B
isogroup01513	PREDICTED: hypothetical protein [Taeniopygia guttata]	XP_002191830.1	GO:0009197,GO:0016776,GO:0009212,GO:0044444,GO:0019205,GO:0032559	Hs22042064	KOG3327	ENSTGUP00000006100	EOG4KKZ46	NULL	NULL	TRUE	meNOG10113	[F]	Thymidylate kinase
isogroup01514	PREDICTED: programmed cell death 6 [Taeniopygia guttata]	XP_002190072.1	GO:0010038,GO:0006917,GO:0046872,GO:0042802,GO:0031090,GO:0005635,GO:0042598	Hs22046149	KOG0036	ENSTGUP00000008984	EOG4H464S	NULL	NULL	TRUE	meNOG07752	[T]	Calcium-Binding protein required for T-cell receptor-, Fas-, and glucocorticoid-induced cell death. May mediate Ca(2+)- regulated signals along the death
isogroup01515	PREDICTED: speckle-type POZ protein-like isoform 1 [Taeniopygia guttata]	XP_002198348.1	GO:0005488	NA	NA	ENSTGUP00000012199	EOG42BX8K	NULL	NULL	TRUE	meNOG05246	[D]	Speckle-Type poz protein
isogroup01516	PREDICTED: similar to G protein-coupled receptor 22 [Taeniopygia guttata]	XP_002192759.1	GO:0007166,GO:0031224,GO:0004888,GO:0023060	NA	NA	ENSTGUP00000003212	EOG4VT5XD	NULL	NULL	TRUE	meNOG07953	[T]	G protein-coupled receptor 22
isogroup01517	PREDICTED: hypothetical protein [Gallus gallus]	XP_418936.2	GO:0000902,GO:0016020,GO:0008092,GO:0006996,GO:0023060	Hs5453593	KOG2675	ENSTGUP00000006144	EOG4HT8SH	NULL	NULL	TRUE	meNOG04717	[TZ]	Cyclase-Associated protein
isogroup01518	NA	NA	NA	NA	NA	NA	NA	NA	NA	TRUE	NA	NA	NA
isogroup01519	PREDICTED: family with sequence similarity 49, member A [Taeniopygia guttata]	XP_002198505.1	GO:0044464	NA	NA	ENSTGUP00000013498	EOG4K6G4M	NULL	NULL	TRUE	meNOG06338	[S]	Protein FAM49B
isogroup01520	NA	NA	NA	NA	NA	NA	NA	NA	NA	TRUE	NA	NA	NA
isogroup01521	PHD finger protein 14 [Gallus gallus]	NP_001012874.1	GO:0046914	Hs5803098	KOG2747	ENSTGUP00000002466	EOG437RD8	NULL	NULL	TRUE	meNOG06031	[R]	Phd finger protein
isogroup01522	PREDICTED: WD repeat domain 33 [Oryctolagus cuniculus]	XP_002712246.1	GO:0043231,GO:0048232,GO:0006281	Hs19923529	KOG0284	ENSTGUP00000005979	EOG4V6ZG7	NULL	NULL	TRUE	meNOG05078	[A]	Wd-Repeat protein
isogroup01523	NA	NA	NA	NA	NA	NA	NA	NA	NA	TRUE	NA	NA	NA
isogroup01524	NA	NA	NA	NA	NA	NA	NA	NA	NA	TRUE	NA	NA	NA
isogroup01525	NA	NA	NA	NA	NA	NA	NA	NA	NA	TRUE	NA	NA	NA
isogroup01526	NA	NA	NA	NA	NA	NA	NA	NA	NA	FALSE	NA	NA	NA
isogroup01527	PREDICTED: chromosome 9 open reading frame 19 [Taeniopygia guttata]	XP_002190906.1	GO:0043231	NA	NA	ENSTGUP00000009146	EOG48GW4H	NULL	NULL	TRUE	meNOG17444	[S]	Golgi-Associated plant pathogenesis-related protein 1
isogroup01528	PREDICTED: hypothetical protein [Gallus gallus]	XP_418629.1	GO:0012501,GO:0046872,GO:0043231	NA	NA	ENSTGUP00000001371	EOG4894MG	NULL	NULL	TRUE	meNOG06980	[S]	Protein CARP
isogroup01529	PREDICTED: similar to chloride channel CLIC-like 1 [Taeniopygia guttata]	XP_002193329.1	GO:0015698,GO:0042598,GO:0043231,GO:0005253,GO:0016020	NA	NA	ENSTGUP00000004644	EOG4CC41V	NULL	NULL	TRUE	meNOG13331	[S]	Chloride channel
isogroup01530	NA	NA	NA	NA	NA	NA	NA	NA	NA	FALSE	NA	NA	NA
isogroup01531	NA	NA	NA	NA	NA	NA	NA	NA	NA	TRUE	NA	NA	NA
isogroup01532	NA	NA	NA	NA	NA	NA	NA	NA	NA	TRUE	NA	NA	NA
isogroup01533	PREDICTED: similar to Exophilin 5 [Taeniopygia guttata]	XP_002197749.1	-0	NA	NA	NA	NA	NA	NA	TRUE	No Match	No process Id found	No annotation
isogroup01534	PREDICTED: similar to human P5 isoform 2 [Gallus gallus]	XP_419952.1	GO:0016862,GO:0046872,GO:0044432,GO:0044267,GO:0048770,GO:0019725	Hs4758304	KOG0190	ENSTGUP00000013451	EOG49W2FG	NULL	NULL	TRUE	meNOG04040	[O]	Protein disulfide-isomerase
isogroup01535	PREDICTED: hypothetical protein [Gallus gallus]	XP_415400.2	GO:0016020,GO:0044424,GO:0008047,GO:0005515,GO:0007264,GO:0023060	NA	NA	ENSTGUP00000017683	EOG498TZX	NULL	NULL	TRUE	NA	NA	NA
isogroup01536	PREDICTED: similar to MCF.2 cell line derived transforming sequence-like 2 [Taeniopygia guttata]	XP_002192416.1	GO:0005088,GO:0035091,GO:0007266,GO:0031252,GO:0016020	NA	NA	ENSTGUP00000010826	EOG48SGS7	NULL	NULL	TRUE	meNOG06849	[T]	Transforming protein
isogroup01537	NA	NA	NA	NA	NA	NA	NA	NA	NA	FALSE	NA	NA	NA
isogroup01538	PREDICTED: similar to zinc finger protein 131 [Taeniopygia guttata]	XP_002196563.1	GO:0006351,GO:0046914,GO:0003677,GO:0043231	NA	NA	ENSTGUP00000002342	EOG4D52XQ	NULL	NULL	TRUE	No Match	No process Id found	No annotation
isogroup01539	PREDICTED: similar to caspase recruitment domain family, member 9 [Taeniopygia guttata]	XP_002187438.1	GO:0032872,GO:0051091,GO:0032675,GO:0042742,GO:0044424,GO:0032663,GO:0007254,GO:0001819,GO:0019904,GO:0002252,GO:0007249,GO:0042802,GO:0006915,GO:0032494,GO:0031349,GO:0043331,GO:0032680	NA	NA	ENSTGUP00000006495	EOG40ZQXC	NULL	NULL	TRUE	meNOG11395	[R]	Caspase recruitment domain-containing protein 9
isogroup01540	PREDICTED: similar to nuclear factor (erythroid-derived 2)-like 3 [Taeniopygia guttata]	XP_002192143.1	GO:0006351,GO:0003677,GO:0003712	NA	NA	ENSTGUP00000015082	EOG4Z8XW2	NULL	NULL	TRUE	meNOG13563	[K]	Nuclear factor erythroid 2-related factor 3
isogroup01541	NA	NA	NA	NA	NA	NA	NA	NA	NA	TRUE	NA	NA	NA
isogroup01542	NA	NA	NA	NA	NA	NA	NA	NA	NA	FALSE	NA	NA	NA
isogroup01543	PREDICTED: similar to rCG45409, partial [Taeniopygia guttata]	XP_002195513.1	GO:0006464,GO:0006915,GO:0008283,GO:0008376,GO:0009311,GO:0031228,GO:0031982,GO:0033189,GO:0035250,GO:0043231,GO:0051707	NA	NA	ENSTGUP00000003088	EOG4D26Q7	NULL	NULL	FALSE	NA	NA	NA
isogroup01544	NA	NA	NA	NA	NA	NA	NA	NA	NA	FALSE	NA	NA	NA
isogroup01545	NA	NA	NA	NA	NA	NA	NA	NA	NA	FALSE	NA	NA	NA
isogroup01546	NA	NA	NA	NA	NA	NA	NA	NA	NA	FALSE	NA	NA	NA
isogroup01547	NA	NA	NA	NA	NA	NA	NA	NA	NA	TRUE	NA	NA	NA
isogroup01548	PREDICTED: putative nuclear receptor subfamily 2 group F member 2 [Taeniopygia guttata]	XP_002199778.1	GO:0046914,GO:0010594,GO:0032583,GO:0006357,GO:0043231,GO:0014706,GO:0003712,GO:0001935,GO:0001568,GO:0004879,GO:0003704,GO:0000079,GO:0060838,GO:0003002,GO:0007420,GO:0023060,GO:0043565,GO:0048736	NA	NA	ENSTGUP00000008858	EOG4MGS7H	NULL	NULL	TRUE	No Match	No process Id found	No annotation
isogroup01549	NA	NA	NA	NA	NA	NA	NA	NA	NA	TRUE	NA	NA	NA
isogroup01550	deafness, autosomal dominant 5 [Gallus gallus]	NP_001006361.1	GO:0050954	NA	NA	ENSTGUP00000002910	EOG4BVRTX	NULL	NULL	TRUE	meNOG14546	[T]	Non-Syndromic hearing impairment protein 5
isogroup01551	PREDICTED: similar to Y42G9A.4a [Hydra magnipapillata]	XP_002156494.1	-0	NA	NA	NA	NA	NA	NA	TRUE	NA	NA	NA
isogroup01552	PREDICTED: similar to selectin ligand interactor cytoplasmic-1 [Taeniopygia guttata]	XP_002191053.1	GO:0005488,GO:0006810,GO:0043231	NA	NA	ENSTGUP00000007773	EOG4Q58QV	NULL	NULL	TRUE	meNOG15391	[U]	Serves as a sorting protein that cycles P-selectin glycoprotein ligand 1 (PSLG1) into endosomes with no impact on leukocytes
isogroup01553	PREDICTED: protein tyrosine phosphatase, receptor type, f polypeptide (PTPRF), interacting protein (liprin), alpha 2 [Taeniopygia guttata]	XP_002192005.1	GO:0031589,GO:0005624,GO:0044424,GO:0005488	NA	NA	ENSTGUP00000008061	EOG4PC9RB	NULL	NULL	TRUE	NA	NA	NA
isogroup01554	PREDICTED: hypothetical protein [Gallus gallus]	XP_001233925.1	GO:0004866,GO:0031091	NA	NA	ENSTGUP00000010775	EOG4WDDC3	NULL	NULL	TRUE	meNOG15975	[R]	Histidine-Rich glycoprotein
isogroup01555	NA	NA	NA	NA	NA	NA	NA	NA	NA	TRUE	NA	NA	NA
isogroup01556	PREDICTED: similar to Chromosome 2 open reading frame 13 [Gallus gallus]	XP_419335.2	GO:0005488,GO:0004518,GO:0016829,GO:0006281	NA	NA	NA	NA	NA	NA	TRUE	NA	NA	NA
isogroup01557	PREDICTED: splicing factor, arginine/serine-rich 12 [Oryctolagus cuniculus]	XP_002714054.1	GO:0005488,GO:0043231,GO:0030529,GO:0006396	At5g16780	KOG2217	ENSTGUP00000003038	EOG4K3KWS	NULL	NULL	TRUE	NA	NA	NA
isogroup01558	NA	NA	NA	NA	NA	NA	NA	NA	NA	TRUE	NA	NA	NA
isogroup01559	PREDICTED: similar to neuronal protein [Gallus gallus]	XP_417050.2	GO:0005488	NA	NA	ENSTGUP00000012642	EOG4J6RQF	NULL	NULL	TRUE	meNOG12847	[Z]	Leucine-Rich repeat and calponin homology domain-containing protein 1
isogroup01560	PREDICTED: ankyrin repeat and SOCS box-containing 5 [Taeniopygia guttata]	XP_002189257.1	-0	Hs22060186	KOG0509	ENSTGUP00000006608	EOG4K3KWK	NULL	NULL	TRUE	meNOG10211	[R]	Ankyrin repeat and SOCs box protein
isogroup01561	PREDICTED: E1A binding protein p400 [Gallus gallus]	XP_001234820.1	GO:0005488,GO:0016573,GO:0043189	NA	NA	ENSTGUP00000008354	EOG4RBQHQ	NULL	NULL	TRUE	No Match	No process Id found	No annotation
isogroup01562	NA	NA	NA	NA	NA	NA	NA	NA	NA	TRUE	NA	NA	NA
isogroup01563	NA	NA	NA	NA	NA	NA	NA	NA	NA	TRUE	NA	NA	NA
isogroup01564	NA	NA	NA	NA	NA	NA	NA	NA	NA	FALSE	NA	NA	NA
isogroup01565	PREDICTED: DEAD (Asp-Glu-Ala-Asp) box polypeptide 47 [Taeniopygia guttata]	XP_002195464.1	GO:0003676,GO:0042623,GO:0032559,GO:0031981,GO:0009850	Hs20149629	KOG0330	ENSTGUP00000009694	EOG4TXBRS	NULL	NULL	TRUE	meNOG05317	[A]	Atp-Dependent RNA helicase
isogroup01566	NA	NA	NA	NA	NA	NA	NA	NA	NA	FALSE	NA	NA	NA
isogroup01567	NA	NA	NA	NA	NA	NA	NA	NA	NA	FALSE	NA	NA	NA
isogroup01568	PREDICTED: mitogen-activated protein kinase 14 isoform 2 [Taeniopygia guttata]	XP_002198981.1	GO:0031981,GO:0007166,GO:0006468,GO:0032989,GO:0005515,GO:0016909,GO:0006357,GO:0014706,GO:0009850,GO:0000267,GO:0004712,GO:0005829,GO:0009790,GO:0005819,GO:0006631,GO:0007264,GO:0032559,GO:0007165,GO:0019318,GO:0030218,GO:0009746,GO:0032494,GO:0048646,GO:0000165	ECU05g1510	KOG0668	ENSTGUP00000001693	EOG4PC9SB	NULL	NULL	TRUE	No Match	No process Id found	No annotation
isogroup01569	ribose-phosphate pyrophosphokinase 2 [Gallus gallus]	NP_001006264.1	GO:0016778,GO:0032991,GO:0046872,GO:0042802,GO:0009887,GO:0009168,GO:0006014,GO:0000267,GO:0030246,GO:0032559	Hs4506129	KOG1448	ENSTGUP00000006688	EOG4SQWX5	NULL	NULL	TRUE	meNOG05128	[F]	Ribose-Phosphate pyrophosphokinase
isogroup01570	NA	NA	NA	NA	NA	NA	NA	NA	NA	FALSE	NA	NA	NA
isogroup01571	PREDICTED: ST6 (alpha-N-acetyl-neuraminyl-2,3-beta-galactosyl-1, 3)-N-acetylgalactosaminide alpha-2,6-sialyltransferase 1 [Taeniopygia guttata]	XP_002188632.1	GO:0031224,GO:0000139,GO:0001573,GO:0009311,GO:0008373,GO:0006464	NA	NA	ENSTGUP00000008081	EOG4CJVHZ	NULL	NULL	TRUE	NA	NA	NA
isogroup01572	NA	NA	NA	NA	NA	NA	NA	NA	NA	TRUE	NA	NA	NA
isogroup01573	NA	NA	NA	NA	NA	NA	NA	NA	NA	TRUE	NA	NA	NA
isogroup01574	PREDICTED: splicing factor, arginine/serine-rich 5 [Taeniopygia guttata]	XP_002200500.1	GO:0019904,GO:0003676,GO:0006350,GO:0043231,GO:0007049,GO:0000245	Hs8922388	KOG0127	ENSTGUP00000011783	EOG4RJG2V	NULL	NULL	TRUE	NA	NA	NA
isogroup01575	NA	NA	NA	NA	NA	NA	NA	NA	NA	TRUE	NA	NA	NA
isogroup01576	PREDICTED: phospholipase C, delta 1 [Taeniopygia guttata]	XP_002196645.1	GO:0035091,GO:0032959,GO:0004434,GO:0007200,GO:0048568,GO:0005515,GO:0004620,GO:0005626,GO:0008283,GO:0046872,GO:0019637,GO:0044425,GO:0006629,GO:0010038,GO:0005740,GO:0006950,GO:0048646,GO:0034694,GO:0014061	NA	NA	ENSTGUP00000000402	EOG4H19V6	NULL	NULL	TRUE	meNOG05074	[I]	Phospholipase C
isogroup01577	NA	NA	NA	NA	NA	NA	NA	NA	NA	FALSE	NA	NA	NA
isogroup01578	NA	NA	NA	NA	NA	ENSTGUP00000007783	EOG4SF95K	NULL	NULL	TRUE	meNOG22559	[S]	ERV-FRD provirus ancestral Env polyprotein
isogroup01579	NA	NA	NA	NA	NA	NA	NA	NA	NA	TRUE	NA	NA	NA
isogroup01580	PREDICTED: solute carrier family 7 (cationic amino acid transporter, y+ system), member 7 [Taeniopygia guttata]	XP_002198525.1	GO:0044459,GO:0015837,GO:0031224,GO:0005275	NA	NA	ENSTGUP00000012156	EOG44QT11	NULL	NULL	TRUE	meNOG06005	[E]	Amino acid protein
isogroup01581	PREDICTED: similar to GM-CSF receptor [Gallus gallus]	XP_416863.1	GO:0016020	NA	NA	ENSTGUP00000014340	NA	NA	NA	TRUE	meNOG18014	[W]	Granulocyte-Macrophage colony-stimulating factor receptor alpha-chain
isogroup01582	PREDICTED: negative regulator of ubiquitin-like proteins 1 [Taeniopygia guttata]	XP_002187988.1	GO:0005488,GO:0019941,GO:0034097,GO:0010860,GO:0043231,GO:0032446	NA	NA	ENSTGUP00000000589	EOG4K3KWC	NULL	NULL	TRUE	NA	NA	NA
isogroup01583	PREDICTED: apolipoprotein B mRNA editing enzyme isoform 1 [Pan troglodytes]	XP_001164661.1	GO:0002252,GO:0003723,GO:0006950,GO:0008283,GO:0009451,GO:0009628,GO:0010033,GO:0010038,GO:0010212,GO:0010467,GO:0015031,GO:0016071,GO:0016553,GO:0016814,GO:0032868,GO:0034645,GO:0043231,GO:0043488,GO:0044424,GO:0050794	NA	NA	ENSTGUP00000013509	EOG4FFD2G	NULL	NULL	FALSE	meNOG15948	No process Id found	C->U-Editing enzyme APOBEC-1 (EC 3.5.4.-)
isogroup01584	PREDICTED: similar to MGC80162 protein [Taeniopygia guttata]	XP_002198573.1	GO:0016020,GO:0015075,GO:0005488,GO:0006810	NA	NA	ENSTGUP00000008457	EOG42JNRB	NULL	NULL	TRUE	meNOG04972	[P]	Solute carrier family 41, member protein
isogroup01585	PREDICTED: dedicator of cytokinesis 2 [Taeniopygia guttata]	XP_002190294.1	GO:0005089,GO:0031580,GO:0005100,GO:0043383,GO:0007010,GO:0043232,GO:0019899,GO:0005102,GO:0042221,GO:0009988,GO:0043368,GO:0032561,GO:0044444,GO:0042098,GO:0001767,GO:0016601,GO:0005506	NA	NA	ENSTGUP00000001612	EOG4MW855	NULL	NULL	TRUE	meNOG04079	[T]	Dedicator of protein
isogroup01586	NA	NA	NA	NA	NA	NA	NA	NA	NA	FALSE	NA	NA	NA
isogroup01587	PREDICTED: G protein-coupled receptor 123 [Taeniopygia guttata]	XP_002191039.1	GO:0007186,GO:0016020,GO:0004888	NA	NA	ENSTGUP00000009404	EOG4MGS6M	NULL	NULL	TRUE	meNOG12700	[T]	G-Protein coupled receptor 124
isogroup01588	NA	NA	NA	NA	NA	NA	NA	NA	NA	TRUE	NA	NA	NA
isogroup01589	NA	NA	NA	NA	NA	NA	NA	NA	NA	FALSE	NA	NA	NA
isogroup01590	PREDICTED: hypothetical protein [Taeniopygia guttata]	XP_002190492.1	GO:0006468,GO:0014046,GO:0006461,GO:0001963,GO:0009850,GO:0004672,GO:0031966,GO:0050896,GO:0046872,GO:0019904,GO:0031224,GO:0007249,GO:0016567,GO:0032559,GO:0048522,GO:0019866	CE00971	KOG1989	ENSTGUP00000017401	EOG480HW9	NULL	NULL	TRUE	meNOG12961	[T]	Serine/Threonine-Protein kinase PINK1, mitochondrial
isogroup01591	PREDICTED: hypothetical protein [Taeniopygia guttata]	XP_002194648.1	-0	NA	NA	ENSTGUP00000011492	EOG42FSKS	NULL	NULL	TRUE	meNOG21411	[S]	Annotation not available
isogroup01592	NA	NA	NA	NA	NA	NA	NA	NA	NA	TRUE	NA	NA	NA
isogroup01593	PREDICTED: putative stromal cell derived factor 1 isoform 1 [Taeniopygia guttata]	XP_002187333.1	GO:0014046,GO:0003006,GO:0001935,GO:0009628,GO:0060089,GO:0007411,GO:0032414,GO:0021537,GO:0005125,GO:0007276,GO:0002548,GO:0007166,GO:0001525,GO:0003013,GO:0006950,GO:0042110,GO:0030832,GO:0006875,GO:0051707,GO:0009725,GO:0016020,GO:0044421,GO:0009887,GO:0050927,GO:0045773	NA	NA	ENSTGUP00000008488	EOG4H72D7	B5FX95	Putative stromal cell derived factor 1	TRUE	meNOG21288	[T]	Stromal cell-derived factor 1
isogroup01594	NA	NA	NA	NA	NA	NA	NA	NA	NA	FALSE	NA	NA	NA
isogroup01595	NA	NA	NA	NA	NA	NA	NA	NA	NA	TRUE	NA	NA	NA
isogroup01596	PREDICTED: integrin, beta 5 [Taeniopygia guttata]	XP_002189622.1	-0	NA	NA	ENSTGUP00000004173	EOG45X7WV	NULL	NULL	TRUE	meNOG17538	[S]	Annotation not available
isogroup01597	PREDICTED: plasminogen activator, urokinase [Taeniopygia guttata]	XP_002193229.1	GO:0030155,GO:0004175,GO:0019538,GO:0042221,GO:0009966,GO:0014909,GO:0001568,GO:0008283,GO:0016020,GO:0042246,GO:0044421	NA	NA	ENSTGUP00000006927	EOG4229K6	NULL	NULL	TRUE	meNOG09511	[E]	Plasminogen protein
isogroup01598	NA	NA	NA	NA	NA	NA	NA	NA	NA	TRUE	NA	NA	NA
isogroup01599	PREDICTED: syntaxin binding protein 5 (tomosyn) isoform 2 [Taeniopygia guttata]	XP_002196819.1	GO:0005887,GO:0019905,GO:0030136,GO:0012506,GO:0016192	NA	NA	ENSTGUP00000011068	EOG4JHCDX	NULL	NULL	TRUE	meNOG05023	[U]	Syntaxin binding protein 5
isogroup01600	PREDICTED: similar to bone morphogenetic protein 15 [Taeniopygia guttata]	XP_002198552.1	GO:0007276	NA	NA	ENSTGUP00000005006	EOG4HHP38	NULL	NULL	TRUE	meNOG16122	[T]	Bone morphogenetic protein 15
isogroup01601	PREDICTED: metaxin 3 [Taeniopygia guttata]	XP_002188439.1	GO:0006605,GO:0031966	NA	NA	ENSTGUP00000003732	EOG405S28	NULL	NULL	TRUE	meNOG09298	[U]	Involved in transport of proteins into the mitochondrion. Essential for embryonic
isogroup01602	NA	NA	NA	NA	NA	NA	NA	NA	NA	FALSE	NA	NA	NA
isogroup01603	NA	NA	NA	NA	NA	NA	NA	NA	NA	FALSE	NA	NA	NA
isogroup01604	PREDICTED: similar to Gamma-glutamyltranspeptidase 1 precursor (Gamma-glutamyltransferase 1) (GGT 1) (CD224 antigen) [Gallus gallus]	XP_415238.2	GO:0006979,GO:0016755,GO:0005488,GO:0016747,GO:0016021,GO:0043627,GO:0006749,GO:0048232,GO:0002237,GO:0034097,GO:0032502,GO:0044421	NA	NA	ENSTGUP00000010418	EOG4VDPZ6	NULL	NULL	TRUE	meNOG06990	[E]	Gamma glutamyl protein
isogroup01605	PREDICTED: similar to keratin aHAS3 [Taeniopygia guttata]	XP_002194169.1	GO:0005882,GO:0009987,GO:0009888,GO:0005488	NA	NA	ENSTGUP00000017250	EOG4NCMFQ	NULL	NULL	FALSE	meNOG11977	[Z]	Keratin, type I cytoskeletal protein
isogroup01606	PREDICTED: similar to Periplakin (195 kDa cornified envelope precursor protein) (190 kDa paraneoplastic pemphigus antigen) [Gallus gallus]	XP_414712.2	GO:0005911,GO:0005488,GO:0030216,GO:0019898,GO:0043232,GO:0043231,GO:0005198	NA	NA	ENSTGUP00000003635	EOG49ZXNC	NULL	NULL	TRUE	meNOG13583	[Z]	Cornified envelope protein
isogroup01607	PREDICTED: hypothetical protein [Gallus gallus]	XP_001235315.1	GO:0016772,GO:0006996,GO:0006259,GO:0046872,GO:0005543,GO:0005515,GO:0044464	NA	NA	NA	NA	NA	NA	FALSE	meNOG29003	[R]	Annotation not available
isogroup01608	PREDICTED: similar to Ly6/Plaur domain containing 2 (predicted), partial [Taeniopygia guttata]	XP_002200215.1	GO:0016020	NA	NA	ENSTGUP00000014087	EOG437RGG	NULL	NULL	FALSE	meNOG21377	[R]	Ly6/Plaur domain-containing protein 2
isogroup01609	NA	NA	NA	NA	NA	NA	NA	NA	NA	FALSE	NA	NA	NA
isogroup01610	PREDICTED: similar to GULP, engulfment adaptor PTB domain containing 1 [Canis familiaris]	XP_535996.2	GO:0012501,GO:0044424,GO:0006909,GO:0005488,GO:0060089	NA	NA	ENSTGUP00000011411	EOG4FR0S8	NULL	NULL	TRUE	NA	NA	NA
isogroup01611	PREDICTED: similar to OTOA protein [Taeniopygia guttata]	XP_002192355.1	GO:0044459	NA	NA	ENSTGUP00000009216	EOG43N7BW	NULL	NULL	TRUE	meNOG14028	No process Id found	Otoancorin protein
isogroup01612	PREDICTED: similar to Feather beta keratin [Taeniopygia guttata]	XP_002196244.1	-0	NA	NA	NA	NA	NA	NA	TRUE	No Match	No process Id found	No annotation
isogroup01613	PREDICTED: hypothetical protein [Gallus gallus]	XP_430104.2	-0	NA	NA	ENSTGUP00000010424	EOG4RBQMN	NULL	NULL	TRUE	No Match	No process Id found	No annotation
isogroup01614	NA	NA	NA	NA	NA	NA	NA	NA	NA	FALSE	NA	NA	NA
isogroup01615	NA	NA	NA	NA	NA	NA	NA	NA	NA	TRUE	NA	NA	NA
isogroup01616	hypothetical protein LOC100135073 [Xenopus (Silurana) tropicalis]	NP_001107284.1	-0	NA	NA	NA	NA	NA	NA	FALSE	NA	NA	NA
isogroup01617	PREDICTED: similar to homeodomain-interacting protein kinase-1 [Gallus gallus]	XP_418007.2	GO:0007166,GO:0051099,GO:0005815,GO:0006357,GO:0003712,GO:0009850,GO:0004672,GO:0008283,GO:0008630,GO:0016310,GO:0003676,GO:0003002,GO:0016604,GO:0032559	NA	NA	ENSTGUP00000001607	EOG4K9BBD	NULL	NULL	TRUE	meNOG04545	[T]	Homeodomain protein
isogroup01618	PREDICTED: spectrin, alpha, non-erythrocytic 1 (alpha-fodrin) isoform 2 [Taeniopygia guttata]	XP_002197819.1	GO:0005626,GO:0044459,GO:0005198,GO:0008092,GO:0032991,GO:0046872,GO:0000149,GO:0030864,GO:0005913,GO:0031674,GO:0030835,GO:0046983	NA	NA	ENSTGUP00000004150	EOG4JT04J	NULL	NULL	TRUE	No Match	No process Id found	No annotation
isogroup01619	NA	NA	NA	NA	NA	NA	NA	NA	NA	FALSE	NA	NA	NA
isogroup01620	PREDICTED: similar to NEL-like 1 (chicken) [Taeniopygia guttata]	XP_002189677.1	GO:0046872,GO:0001649,GO:0012502,GO:0019901,GO:0044424	NA	NA	ENSTGUP00000004653	EOG4M0F11	NULL	NULL	TRUE	meNOG06207	[T]	Protein kinase c-binding protein
isogroup01621	NA	NA	NA	NA	NA	NA	NA	NA	NA	FALSE	NA	NA	NA
isogroup01622	PREDICTED: chemokine (C-X-C motif) ligand 14 [Taeniopygia guttata]	XP_002191481.1	GO:0002376,GO:0044421,GO:0005125	NA	NA	ENSTGUP00000017507	EOG4H72D5	NULL	NULL	TRUE	meNOG20547	No process Id found	Chemokine protein
isogroup01623	PREDICTED: hypothetical protein [Taeniopygia guttata]	XP_002192361.1	GO:0031224,GO:0016020	NA	NA	ENSTGUP00000000580	EOG412M6D	NULL	NULL	TRUE	meNOG10429	[S]	Annotation not available
isogroup01624	NA	NA	NA	NA	NA	NA	NA	NA	NA	FALSE	NA	NA	NA
isogroup01625	PREDICTED: similar to Spermatogenesis-associated protein 5, partial [Taeniopygia guttata]	XP_002188452.1	GO:0032502,GO:0032501,GO:0009987,GO:0000166,GO:0044424	At3g56690	KOG0733	ENSTGUP00000002095	EOG43FGWF	NULL	NULL	TRUE	NA	NA	NA
isogroup01626	PREDICTED: similar to small calcium-binding mitochondrial carrier 1 [Taeniopygia guttata]	XP_002195432.1	GO:0019866,GO:0046872,GO:0006810,GO:0043231,GO:0031224	Hs22046149	KOG0036	ENSTGUP00000004760	EOG4B2SX4	NULL	NULL	TRUE	meNOG04533	[F]	Solute carrier protein
isogroup01627	PREDICTED: similar to WD repeat domain 26 [Taeniopygia guttata]	XP_002197206.1	-0	YPL151c	KOG0285	ENSTGUP00000004181	EOG4GHZNV	NULL	NULL	TRUE	meNOG06337	[R]	Wd-Repeat protein
isogroup01628	PREDICTED: solute carrier family 7 (cationic amino acid transporter, y+ system), member 2 isoform 1 [Taeniopygia guttata]	XP_002193733.1	GO:0005287,GO:0005626,GO:0031224,GO:0002694,GO:0015802,GO:0002532,GO:0006519,GO:0044271,GO:0015179,GO:0002274	NA	NA	ENSTGUP00000007415	EOG46143S	NULL	NULL	TRUE	meNOG07160	[E]	Cationic amino protein
isogroup01629	NA	NA	NA	NA	NA	NA	NA	NA	NA	TRUE	NA	NA	NA
isogroup01630	NA	NA	NA	NA	NA	NA	NA	NA	NA	TRUE	NA	NA	NA
isogroup01631	PREDICTED: hypothetical protein [Taeniopygia guttata]	XP_002195414.1	GO:0016831,GO:0009108	NA	NA	ENSTGUP00000003972	EOG42NJ1C	NULL	NULL	TRUE	meNOG09185	[DP]	Decarboxylase
isogroup01632	PREDICTED: similar to LIM-only protein 3 (Neuronal-specific transcription factor DAT1) isoform 10 [Macaca mulatta]	XP_001094610.1	GO:0046914,GO:0006350,GO:0043231	NA	NA	ENSTGUP00000008646	EOG405S2K	B5FYJ1	Putative LIM domain only 1 variant 2	TRUE	NA	NA	NA
isogroup01633	NA	NA	NA	NA	NA	NA	NA	NA	NA	TRUE	NA	NA	NA
isogroup01634	serine/arginine repetitive matrix 1 [Gallus gallus]	NP_001026665.1	GO:0000377,GO:0003676,GO:0016604,GO:0030529,GO:0034399,GO:0000375,GO:0031981	NA	NA	ENSTGUP00000001173	EOG4DV5N4	B5KFP8	Putative serine/arginine repetitive matrix 1 variant 2	TRUE	NA	NA	NA
isogroup01635	putative glyoxylase 1 [Taeniopygia guttata]	ACH44127.1	GO:0043169,GO:0006790,GO:0000267,GO:0016846,GO:0006081,GO:0043066,GO:0044238,GO:0044424	NA	NA	ENSTGUP00000008043	EOG4TQMB3	B5FYL6	Putative glyoxylase 1	TRUE	meNOG12899	[G]	Lactoylglutathione protein
isogroup01636	PREDICTED: matrix-remodelling associated 8 [Taeniopygia guttata]	XP_002197700.1	GO:0031224,GO:0016020	NA	NA	ENSTGUP00000003228	EOG4X97HH	NULL	NULL	TRUE	meNOG11137	[S]	Matrix-Remodelling associated 8 protein
isogroup01637	PREDICTED: similar to Sodium/hydrogen exchanger 4 (Na(+)/H(+) exchanger 4) (NHE-4) (Solute carrier family 9 member 4) [Gallus gallus]	XP_416917.2	GO:0005886,GO:0006811,GO:0044425,GO:0015297GO:0044459,GO:0015299,GO:0006812	NA	NA	ENSTGUP00000010161	EOG480HW4	NULL	NULL	TRUE	NA	NA	NA
isogroup01638	PREDICTED: hypothetical protein LOC100190223 [Taeniopygia guttata]	XP_002198717.1	GO:0043231	NA	NA	ENSTGUP00000012349	EOG479F7Q	B5FZ30	Putative uncharacterized protein	TRUE	meNOG08084	[S]	Protein C2orf25, mitochondrial
isogroup01639	PREDICTED: similar to Protein MRP-126 [Gallus gallus]	XP_424012.2	GO:0006952,GO:0046914,GO:0043232,GO:0010556,GO:0050900,GO:0030036,GO:0042221,GO:0005515,GO:0016020,GO:0005634,GO:0044421	NA	NA	ENSTGUP00000011603	EOG4BZN47	B5FXV2	Putative S100 calcium binding protein beta (Neural) variant 1	TRUE	meNOG21454	No process Id found	S100 calcium binding protein A9 (calgranulin B)
isogroup01640	NA	NA	NA	NA	NA	NA	NA	NA	NA	FALSE	NA	NA	NA
isogroup01641	putative BCL2/adenovirus E1B 19kD interacting protein 1 [Taeniopygia guttata]	ACH43788.1	GO:0012502,GO:0031224,GO:0006810,GO:0005488,GO:0043231,GO:0043234,GO:0031090,GO:0012505,GO:0043066,GO:0048284,GO:0044422,GO:0044425	NA	NA	ENSTGUP00000000320	EOG4BRWMR	B5FXM7	Putative BCL2/adenovirus E1B 19kD interacting protein 1	TRUE	meNOG12122	No process Id found	Vesicle transport protein SEC20
isogroup01642	KIAA1448 protein [Homo sapiens]	BAA95972.2	GO:0012506,GO:0043231,GO:0009850,GO:0015630,GO:0006403,GO:0048675,GO:0048890,GO:0032559,GO:0003774,GO:0007268,GO:0015631,GO:0008088	Hs4758648	KOG0240	ENSTGUP00000003627	EOG447FSB	NULL	NULL	TRUE	No Match	No process Id found	No annotation
isogroup01643	NA	NA	NA	NA	NA	NA	NA	NA	NA	TRUE	NA	NA	NA
isogroup01644	PREDICTED: hypothetical protein [Taeniopygia guttata]	XP_002195167.1	GO:0008152,GO:0003824	CE15790	KOG1014	ENSTGUP00000012434	EOG4SBDZJ	NULL	NULL	TRUE	meNOG08928	[Q]	Dehydrogenase/Reductase (SDR family) member 12
isogroup01645	PREDICTED: similar to yeast INO80-like protein [Gallus gallus]	XP_421134.2	GO:0016568,GO:0004386,GO:0003676,GO:0043231,GO:0032559	NA	NA	ENSTGUP00000011141	EOG4ZKJKF	NULL	NULL	TRUE	meNOG06821	[L]	DNA helicase INO80 complex homolog 1
isogroup01646	Homo sapiens tyrosine 3-monooxygenase/tryptophan 5-monooxygenase activation protein, epsilon polypeptide [synthetic construct]	AAP36544.1	GO:0023033,GO:0016597,GO:0016491,GO:0006886,GO:0030291,GO:0021543,GO:0048770,GO:0023060,GO:0006917,GO:0006470,GO:0051704,GO:0019899,GO:0016477	NA	NA	ENSTGUP00000005605	EOG4HHP34	NULL	NULL	TRUE	meNOG06726	[O]	Protein, epsilon
isogroup01647	PREDICTED: similar to KIAA0240 protein [Taeniopygia guttata]	XP_002195281.1	-0	NA	NA	ENSTGUP00000003473	EOG4BP1B1	NULL	NULL	TRUE	meNOG07666	[S]	Annotation not available
isogroup01648	NA	NA	NA	NA	NA	NA	NA	NA	NA	TRUE	NA	NA	NA
isogroup01649	chimerin (chimaerin) 1 [Gallus gallus]	NP_001012970.1	GO:0000267,GO:0004872,GO:0005100,GO:0008047,GO:0023033,GO:0023060,GO:0030674,GO:0043087,GO:0043169,GO:0044464	NA	NA	ENSTGUP00000009136	EOG4W9J3S	NULL	NULL	TRUE	meNOG04067	[T]	Chimaerin protein
isogroup01650	PREDICTED: similar to transient receptor potential cation channel, subfamily V [Taeniopygia guttata]	XP_002195797.1	GO:0015075,GO:0031224,GO:0050890,GO:0009628,GO:0006950,GO:0006810,GO:0016021,GO:0005261	NA	NA	ENSTGUP00000007045	EOG40ZQXF	NULL	NULL	TRUE	meNOG13351	[P]	Transient receptor potential cation channel subfamily V member 2 (TrpV2)
isogroup01651	PREDICTED: phosphoglycerate kinase 1 [Taeniopygia guttata]	XP_002199511.1	GO:0000267,GO:0016301,GO:0044444,GO:0006796,GO:0032559,GO:0006007	Hs4505763	KOG1367	ENSTGUP00000006246	EOG44MXS6	NULL	NULL	TRUE	meNOG05164	[G]	Phosphoglycerate kinase
isogroup01652	parafibromin [Gallus gallus]	NP_001026436.1	GO:0006513,GO:0005488,GO:0016574,GO:0010467,GO:0008023	NA	NA	ENSTGUP00000004297	EOG4PC9RV	Q5ZLM0	Parafibromin	TRUE	meNOG06073	[K]	Parafibromin (Cell division cycle protein 73 homolog)
isogroup01653	NA	NA	NA	NA	NA	NA	NA	NA	NA	TRUE	NA	NA	NA
isogroup01654	PREDICTED: similar to v-akt murine thymoma viral oncogene homolog 1 [Taeniopygia guttata]	XP_002200623.1	GO:0051704,GO:0009057,GO:0003006,GO:0030234,GO:0032868,GO:0002028,GO:0004672,GO:0005978,GO:0031981,GO:0033673,GO:0031252,GO:0006809,GO:0032880,GO:0008610,GO:0010828,GO:0007169,GO:0060706,GO:0031175,GO:0006952,GO:0016049,GO:0031667,GO:0035264,GO:0016477,GO:0022405,GO:0006916,GO:0031657,GO:0032559,GO:0009411,GO:0007254,GO:0032446,GO:0045444,GO:0010746,GO:0006606,GO:0035091,GO:0005515,GO:0006468,GO:…	Hs4826948	KOG0616	ENSTGUP00000013290	EOG40GCQP	NULL	NULL	TRUE	NA	NA	NA
isogroup01655	NA	NA	NA	NA	NA	NA	NA	NA	NA	FALSE	NA	NA	NA
isogroup01656	NA	NA	NA	NA	NA	NA	NA	NA	NA	TRUE	meNOG10215	[S]	Tubulin-Specific chaperone e protein
isogroup01657	PREDICTED: RAD54 homolog B [Taeniopygia guttata]	XP_002200063.1	GO:0009314,GO:0043231,GO:0003677,GO:0000725,GO:0042221,GO:0004386,GO:0006350,GO:0032559,GO:0000166,GO:0044424	NA	NA	NA	NA	NA	NA	TRUE	NA	NA	NA
isogroup01658	Rpl17 protein [Mus musculus]	AAH03896.2	GO:0010467,GO:0005198,GO:0033279	NA	NA	ENSTGUP00000000050	EOG4WWRKV	Q563Y0	Putative ribosomal protein L17 variant 1; Putative ribosomal protein L17 variant 2; Ribosomal protein L17	TRUE	meNOG10551	[J]	Ribosomal protein L17
isogroup01659	Ras-related C3 botulinum toxin substrate 1 precursor [Salmo salar]	ACI33791.1	GO:0000768,GO:0001894,GO:0005515,GO:0005626,GO:0006260,GO:0006898,GO:0006917,GO:0006952,GO:0006970,GO:0007266,GO:0010591,GO:0012505,GO:0016055,GO:0017111,GO:0019898,GO:0021795,GO:0021843,GO:0030041,GO:0031175,GO:0031252,GO:0032561,GO:0042221,GO:0043551,GO:0048770,GO:0051641	YLR262c	KOG0094	ENSTGUP00000003753	EOG466VN1	NULL	NULL	TRUE	NA	NA	NA
isogroup01660	heat shock cognate protein HSP 90-beta [Gallus gallus]	NP_996842.1	GO:0044267,GO:0030234,GO:0001959,GO:0048513,GO:0019904,GO:0031330,GO:0048770,GO:0006809,GO:0006950,GO:0032559	NA	NA	ENSTGUP00000013188	EOG42V8FM	NULL	NULL	TRUE	NA	NA	NA
isogroup01661	PREDICTED: similar to spastic paraplegia 20, spartin (Troyer syndrome) homolog (human) [Taeniopygia guttata]	XP_002194112.1	-0	Hs11875211	KOG0740	ENSTGUP00000012238	EOG4BZN29	NULL	NULL	TRUE	meNOG12198	[S]	Annotation not available
isogroup01662	PREDICTED: similar to NDRG3 [Gallus gallus]	XP_417315.1	GO:0009790,GO:0016049,GO:0048232,GO:0048869,GO:0014855	NA	NA	ENSTGUP00000003241	EOG4GMTXB	NULL	NULL	TRUE	meNOG07674	[S]	N-Myc downstream regulated family member protein
isogroup01663	NA	NA	NA	NA	NA	NA	NA	NA	NA	FALSE	NA	NA	NA
isogroup01664	NA	NA	NA	NA	NA	NA	NA	NA	NA	FALSE	NA	NA	NA
isogroup01665	PREDICTED: heterogeneous nuclear ribonucleoprotein D isoform 1 [Taeniopygia guttata]	XP_002190694.1	GO:0030528,GO:0003723,GO:0006396,GO:0043231,GO:0043232,GO:0043565,GO:0043488,GO:0044444,GO:0051169,GO:0030529,GO:0006351	Hs7662250	KOG0110	ENSTGUP00000002954	EOG49W2FZ	NULL	NULL	TRUE	No Match	No process Id found	No annotation
isogroup01666	PREDICTED: hypothetical protein [Taeniopygia guttata]	XP_002189155.1	-0	NA	NA	NA	NA	NA	NA	TRUE	NA	NA	NA
isogroup01667	NA	NA	NA	NA	NA	NA	NA	NA	NA	TRUE	NA	NA	NA
isogroup01668	PREDICTED: helicase, lymphoid-specific [Taeniopygia guttata]	XP_002197654.1	GO:0044260,GO:0090304,GO:0010468,GO:0006996,GO:0043229,GO:0005488	NA	NA	ENSTGUP00000007390	EOG4SN1N4	NULL	NULL	TRUE	meNOG10566	[B]	Lymphoid-Specific helicase
isogroup01669	PREDICTED: amyotrophic lateral sclerosis 2 (juvenile) chromosome region, candidate 2 [Taeniopygia guttata]	XP_002189894.1	GO:0006996,GO:0043231,GO:0000165,GO:0032989,GO:0006605,GO:0019217,GO:0016310,GO:0016301,GO:0043066,GO:0032559	CE28674	KOG0201	ENSTGUP00000010587	EOG4MPHQ9	NULL	NULL	TRUE	meNOG12225	[T]	Amyotrophic lateral sclerosis 2 protein
isogroup01670	PREDICTED: SET and MYND domain containing 1 isoform 1 [Taeniopygia guttata]	XP_002187966.1	GO:0016568,GO:0043231,GO:0003712,GO:0003676,GO:0046914,GO:0048513,GO:0006350	NA	NA	ENSTGUP00000011191	EOG4RR6H6	NULL	NULL	TRUE	meNOG10639	[B]	SET and MYND domain containing protein
isogroup01671	NA	NA	NA	NA	NA	NA	NA	NA	NA	TRUE	NA	NA	NA
isogroup01672	unnamed protein product [Tetraodon nigroviridis]	CAF91245.1	GO:0030427,GO:0043005,GO:0006468,GO:0048741,GO:0007243,GO:0004702,GO:0044291,GO:0032868,GO:0012501,GO:0005626,GO:0031175,GO:0030036,GO:0031674,GO:0005924,GO:0005635,GO:0043406,GO:0032559,GO:0007172,GO:0006950,GO:0019900	NA	NA	ENSTGUP00000013425	EOG45DWP5	B5KFP1	Putative CDKN1A-activated kinase 1	TRUE	meNOG04132	[T]	Serine/Threonine-Protein kinase pak
isogroup01673	PREDICTED: hypothetical protein [Gallus gallus]	XP_417284.2	GO:0031224,GO:0046914	NA	NA	ENSTGUP00000013987	EOG4P5K9H	NULL	NULL	TRUE	No Match	No process Id found	No annotation
isogroup01674	PREDICTED: similar to Echinoderm microtubule associated protein like 1 [Taeniopygia guttata]	XP_002200604.1	GO:0015630,GO:0046872	SPAC806.02c_2	KOG0645	ENSTGUP00000013118	EOG4CC40Q	NULL	NULL	TRUE	meNOG04693	[R]	Echinoderm microtubule associated protein like
isogroup01675	PREDICTED: LUC7-like 2 [Taeniopygia guttata]	XP_002196306.1	GO:0043169	Hs18566076	KOG0796	ENSTGUP00000009896	EOG4J1192	NULL	NULL	TRUE	NA	NA	NA
isogroup01676	PREDICTED: ADAMTS-like 3 [Taeniopygia guttata]	XP_002197214.1	GO:0046914,GO:0031012,GO:0070011	NA	NA	ENSTGUP00000008071	EOG483D40	NULL	NULL	TRUE	No Match	No process Id found	No annotation
isogroup01677	PREDICTED: similar to acidic (leucine-rich) nuclear phosphoprotein 32 family, member E [Taeniopygia guttata]	XP_002191209.1	-0	NA	NA	NA	NA	NA	NA	TRUE	NA	NA	NA
isogroup01678	PREDICTED: similar to DNA polymerase gamma [Gallus gallus]	XP_001234311.1	GO:0006281,GO:0003676,GO:0019866,GO:0006261,GO:0019899,GO:0034061,GO:0005759,GO:0004518,GO:0032502	NA	NA	ENSTGUP00000008442	EOG4X0MRH	NULL	NULL	TRUE	NA	NA	NA
isogroup01679	purinergic receptor P2Y, G-protein coupled, 5 [Gallus gallus]	NP_990530.1	GO:0001608,GO:0007166,GO:0031224,GO:0023060	NA	NA	ENSTGUP00000012585	EOG4Q58PX	NULL	NULL	TRUE	meNOG10611	[T]	G protein-coupled
isogroup01680	PREDICTED: N-acetylneuraminate pyruvate lyase [Taeniopygia guttata]	XP_002192309.1	GO:0044424,GO:0016833,GO:0008152,GO:0044238	NA	NA	ENSTGUP00000004183	EOG48PMM2	NULL	NULL	TRUE	NA	NA	NA
isogroup01681	PREDICTED: similar to keratin 5 [Taeniopygia guttata]	XP_002194692.1	GO:0008283,GO:0009888,GO:0005882,GO:0048869,GO:0005198	NA	NA	ENSTGUP00000004132	EOG4P8FJ6	NULL	NULL	TRUE	meNOG13876	[Z]	Keratin type II protein
isogroup01682	PREDICTED: hypothetical protein [Taeniopygia guttata]	XP_002197410.1	-0	NA	NA	ENSTGUP00000011917	EOG4XPQHC	NULL	NULL	TRUE	meNOG19648	[S]	Annotation not available
isogroup01683	CNOT6 protein [Homo sapiens]	AAH27476.1	GO:0005488	NA	NA	NA	NA	NA	NA	TRUE	NA	NA	NA
isogroup01684	PREDICTED: elongation of very long chain fatty acids-like 2 [Taeniopygia guttata]	XP_002186815.1	GO:0042598,GO:0016746,GO:0031090,GO:0043231,GO:0031224,GO:0006631	NA	NA	ENSTGUP00000005950	EOG4J118X	B5G3Z3	Putative elongation of very long chain fatty acids-like 2 variant 1	TRUE	meNOG10008	[I]	Could be implicated in tissue-specific synthesis of very long chain fatty acids and sphingolipids. May catalyze one or both of the reduction reaction in fatty acid elongation, i.e., conversion of beta-ketoacyl CoA to beta-hydroxyacyl CoA or reduction of trans-2-enoyl CoA to the saturated acyl CoA protein
isogroup01685	PREDICTED: similar to ADP-ribosyltransferase [Taeniopygia guttata]	XP_002187780.1	GO:0016763,GO:0044464	NA	NA	ENSTGUP00000017313	EOG4G4GQW	NULL	NULL	TRUE	NA	NA	NA
isogroup01686	PREDICTED: NFS1 nitrogen fixation 1 [Taeniopygia guttata]	XP_002191932.1	GO:0031980,GO:0016783,GO:0009108,GO:0016226,GO:0042802,GO:0000096,GO:0065003,GO:0048037	Hs20560255	KOG1549	ENSTGUP00000003137	EOG4TMR26	NULL	NULL	TRUE	NA	NA	NA
isogroup01687	PREDICTED: similar to TBC1 domain family, member 4 [Taeniopygia guttata]	XP_002197266.1	GO:0008104,GO:0032318,GO:0005099,GO:0044424	At3g07890	KOG2058	ENSTGUP00000012899	EOG498V01	NULL	NULL	TRUE	meNOG06365	[R]	Tbc1 domain family member protein
isogroup01688	PREDICTED: similar to MBP-2 (MHC Binding Protein-2) [Taeniopygia guttata]	XP_002198039.1	GO:0043231,GO:0043234,GO:0023060,GO:0046914,GO:0003677,GO:0006351,GO:0006350	NA	NA	ENSTGUP00000011317	EOG4VT5W8	NULL	NULL	TRUE	meNOG09570	[K]	Specifically binds to the DNA sequence 5'- GGGACTTTCC-3' which is found in the enhancer elements of numerous viral promoters such as those of SV40, CMV, or HIV1. In addition, related sequences are found in the enhancer elements of a number of cellular promoters, including those of the class I MHC, interleukin-2 receptor, somatostatin receptor II, and interferon- beta genes. It may act in T-cell
isogroup01689	PREDICTED: similar to nucleoporin 205kDa [Taeniopygia guttata]	XP_002190711.1	GO:0006606,GO:0050658,GO:0005488,GO:0005635	NA	NA	ENSTGUP00000009435	EOG4XKV62	NULL	NULL	TRUE	meNOG07124	[S]	Nuclear pore complex protein Nup205
isogroup01690	PREDICTED: similar to nasal embryonic LHRH factor [Taeniopygia guttata]	XP_002191613.1	GO:0043231,GO:0016020	NA	NA	ENSTGUP00000002828	EOG4HDSTG	NULL	NULL	TRUE	meNOG11023	No process Id found	Nasal embryonic luteinizing hormone-releasing hormone factor (Nasal embryonic LHRH factor)
isogroup01691	PREDICTED: unc-13 homolog C (C. elegans) [Taeniopygia guttata]	XP_002195972.1	GO:0007269,GO:0043169,GO:0044459,GO:0001565,GO:0023033,GO:0016192	NA	NA	ENSTGUP00000006787	EOG4GTKC1	NULL	NULL	TRUE	meNOG05782	[T]	Unc-13 homolog protein
isogroup01692	PREDICTED: guanylate cyclase 1, soluble, alpha 3 [Taeniopygia guttata]	XP_002198641.1	GO:0043234,GO:0016829,GO:0023034,GO:0004871,GO:0052551,GO:0032561,GO:0009975,GO:0046983,GO:0044424,GO:0042311,GO:0005506,GO:0006182	NA	NA	ENSTGUP00000005510	EOG4BP1BC	NULL	NULL	TRUE	meNOG05919	[F]	Guanylate cyclase
isogroup01693	NA	NA	NA	NA	NA	NA	NA	NA	NA	TRUE	NA	NA	NA
isogroup01694	PHD finger protein 20-like 1 [Gallus gallus]	NP_001034368.1	GO:0046914	NA	NA	ENSTGUP00000012928	EOG4HT8RH	NULL	NULL	TRUE	meNOG13986	[S]	PHD finger protein 20-like 1
isogroup01695	PREDICTED: serine/threonine kinase 17b [Taeniopygia guttata]	XP_002193549.1	GO:0012502,GO:0023014,GO:0043231,GO:0005856,GO:0004672,GO:0016310,GO:0032559	7299536	KOG0580	ENSTGUP00000011023	EOG4GTKD7	NULL	NULL	TRUE	meNOG07582	[T]	Serine/Threonine protein
isogroup01696	PREDICTED: hypothetical protein [Gallus gallus]	XP_430057.2	-0	NA	NA	NA	NA	NA	NA	FALSE	meNOG21570	[S]	Annotation not available
isogroup01697	PREDICTED: similar to potassium channel, subfamily K, member 5 [Taeniopygia guttata]	XP_002186774.1	GO:0003008,GO:0031224,GO:0005261,GO:0030001	NA	NA	ENSTGUP00000007949	EOG44J2HX	NULL	NULL	TRUE	meNOG08712	[P]	Potassium channel, subfamily K, member 5
isogroup01698	PREDICTED: tumor necrosis factor receptor superfamily, member 11b (osteoprotegerin) [Taeniopygia guttata]	XP_002200464.1	GO:0012501,GO:0043062,GO:0010038,GO:0048545,GO:0023060,GO:0004871,GO:0042475,GO:0031667,GO:0005102,GO:0002762,GO:0031012,GO:0032845	NA	NA	ENSTGUP00000012704	EOG49W2FD	NULL	NULL	TRUE	meNOG12283	[T]	Tumor necrosis factor receptor superfamily, member 11b
isogroup01699	NA	NA	NA	NA	NA	NA	NA	NA	NA	TRUE	NA	NA	NA
isogroup01700	PREDICTED: AHA1, activator of heat shock 90kDa protein ATPase homolog 2 [Taeniopygia guttata]	XP_002199368.1	GO:0044424,GO:0008047,GO:0005515	Hs6912280	KOG2936	ENSTGUP00000006874	EOG4Q84XQ	B5FYC5	Putative uncharacterized protein	TRUE	meNOG14316	[S]	AHA1, activator of heat shock protein
isogroup01701	NA	NA	NA	NA	NA	NA	NA	NA	NA	TRUE	NA	NA	NA
isogroup01702	PREDICTED: solute carrier family 9 (sodium/hydrogen exchanger), member 7 [Taeniopygia guttata]	XP_002194950.1	GO:0031224,GO:0005451,GO:0042802,GO:0055067,GO:0010008,GO:0044431,GO:0030001	NA	NA	ENSTGUP00000010935	EOG4J9MZD	NULL	NULL	TRUE	meNOG04866	[P]	Sodium/Hydrogen exchanger protein
isogroup01703	PREDICTED: similar to solute carrier family 39 (zinc transporter), member 10 [Taeniopygia guttata]	XP_002193644.1	GO:0031224,GO:0008324,GO:0000041	Hs14727687	KOG2693	ENSTGUP00000011039	EOG47SSD5	NULL	NULL	TRUE	meNOG08722	[P]	Solute carrier family 39 (zinc transporter), member 10 protein
isogroup01704	PREDICTED: similar to lymphocyte cytosolic protein 1 (L-plastin) [Taeniopygia guttata]	XP_002198524.1	GO:0002285,GO:0001726,GO:0007015,GO:0046872,GO:0044459,GO:0003779,GO:0015629,GO:0044444,GO:0006886,GO:0006950	NA	NA	ENSTGUP00000012655	EOG4FJ88C	NULL	NULL	TRUE	meNOG06004	[Z]	Plastin 3 protein
isogroup01705	PREDICTED: microtubule associated monoxygenase, calponin and LIM domain containing 3 [Taeniopygia guttata]	XP_002192403.1	-0	NA	NA	ENSTGUP00000014246	NA	NA	NA	TRUE	No Match	No process Id found	No annotation
isogroup01706	NA	NA	NA	NA	NA	NA	NA	NA	NA	TRUE	NA	NA	NA
isogroup01707	NA	NA	NA	NA	NA	NA	NA	NA	NA	TRUE	NA	NA	NA
isogroup01708	PREDICTED: similar to phosphatidylinositol transfer protein, cytoplasmic 1 [Taeniopygia guttata]	XP_002194332.1	GO:0030384,GO:0005548,GO:0005488,GO:0006810,GO:0023060,GO:0044424	NA	NA	ENSTGUP00000004610	EOG4TQM9G	NULL	NULL	TRUE	meNOG06723	[IT]	Phosphatidylinositol transfer protein
isogroup01709	PREDICTED: CTD (carboxy-terminal domain, RNA polymerase II, polypeptide A) small phosphatase like 2 [Oryctolagus cuniculus]	XP_002717973.1	GO:0016791	NA	NA	ENSTGUP00000010221	EOG4WM4TK	NULL	NULL	TRUE	meNOG06641	[K]	Phosphatase
isogroup01710	PREDICTED: ELAV-like 4 [Taeniopygia guttata]	XP_002196701.1	GO:0003676,GO:0032991,GO:0032501,GO:0010467,GO:0003729	Hs5032069	KOG0131	ENSTGUP00000008863	EOG4JHCFV	NULL	NULL	TRUE	NA	NA	NA
isogroup01711	hypothetical protein PANDA_017616 [Ailuropoda melanoleuca]	EFB18973.1	GO:0006464,GO:0019787,GO:0032559	NA	NA	ENSTGUP00000008048	EOG4QFWFB	NULL	NULL	TRUE	NA	NA	NA
isogroup01712	PREDICTED: similar to pleckstrin homology domain containing, family G (with RhoGef domain) member 1 [Gallus gallus]	XP_419671.2	GO:0044464,GO:0005088,GO:0007266	NA	NA	ENSTGUP00000011666	EOG4ZKJKG	NULL	NULL	TRUE	No Match	No process Id found	No annotation
isogroup01713	PREDICTED: similar to putative breast epithelial stromal interaction protein [Gallus gallus]	XP_417033.1	-0	NA	NA	ENSTGUP00000012730	EOG4F1X38	NULL	NULL	TRUE	meNOG16431	[S]	Epithelial stromal interaction 1 isoform protein
isogroup01714	NA	NA	NA	NA	NA	NA	NA	NA	NA	FALSE	NA	NA	NA
isogroup01715	PREDICTED: muscle-restricted coiled-coil protein [Taeniopygia guttata]	XP_002189883.1	GO:0048869,GO:0006357,GO:0031674,GO:0048513	NA	NA	ENSTGUP00000008903	EOG46HGB0	NULL	NULL	TRUE	meNOG14855	[R]	non supervised orthologous group
isogroup01716	PREDICTED: similar to potassium channel modulatory factor 1 [Taeniopygia guttata]	XP_002189655.1	GO:0044464,GO:0046914,GO:0032446,GO:0019787,GO:0046872	At4g16420	KOG0457	ENSTGUP00000000276	EOG4JT066	NULL	NULL	TRUE	NA	NA	NA
isogroup01717	PREDICTED: hypothetical protein LOC100190251 isoform 1 [Taeniopygia guttata]	XP_002195119.1	GO:0019866,GO:0019538,GO:0043231,GO:0070011	Hs21450679	KOG0171	ENSTGUP00000004947	EOG45757R	B5FZA7	Putative 1500034J20Rik protein	TRUE	meNOG14826	[O]	Mitochondrial inner membrane protease subunit
isogroup01718	PREDICTED: neuropilin 1 [Taeniopygia guttata]	XP_002194849.1	GO:0001525,GO:0043005,GO:0060445,GO:0005515,GO:0008283,GO:0048870,GO:0007154,GO:0007169,GO:0031224,GO:0023060,GO:0004714,GO:0030517,GO:0006950	NA	NA	ENSTGUP00000000988	EOG4FN4H1	NULL	NULL	TRUE	meNOG12005	[T]	Neuropilin 1 protein
isogroup01719	PREDICTED: dual specificity phosphatase 27 (putative) [Taeniopygia guttata]	XP_002193620.1	GO:0016311,GO:0004721,GO:0016791	NA	NA	ENSTGUP00000013909	EOG4R5024	NULL	NULL	TRUE	meNOG13636	[V]	Dual specificity phosphatase 27
isogroup01720	PREDICTED: similar to desmoglein 4 [Taeniopygia guttata]	XP_002195944.1	GO:0016337,GO:0048545,GO:0046872,GO:0007565,GO:0031647,GO:0005911,GO:0005515,GO:0044444	NA	NA	NA	NA	NA	NA	TRUE	No Match	No process Id found	No annotation
isogroup01721	PREDICTED: similar to ankyrin 3 [Gallus gallus]	XP_421546.2	GO:0044459,GO:0008104,GO:0005488,GO:0043232,GO:0023060	NA	NA	ENSTGUP00000005638	EOG4M397K	NULL	NULL	TRUE	meNOG04035	[M]	Ankyrin 2 protein
isogroup01722	NA	NA	NA	NA	NA	NA	NA	NA	NA	FALSE	NA	NA	NA
isogroup01723	ephrin type-A receptor 5 precursor [Gallus gallus]	NP_990436.2	GO:0016310,GO:0005003,GO:0007167,GO:0016021,GO:0032559,GO:0009850	NA	NA	ENSTGUP00000004876	EOG4894KT	NULL	NULL	TRUE	meNOG05036	[T]	Ephrin type protein
isogroup01724	hypothetical protein LOC770371 [Gallus gallus]	NP_001156475.1	-0	NA	NA	ENSTGUP00000008734	EOG4NP758	NULL	NULL	TRUE	meNOG27116	[S]	Annotation not available
isogroup01725	NA	NA	NA	NA	NA	NA	NA	NA	NA	TRUE	NA	NA	NA
isogroup01726	PREDICTED: hematopoietic transcription factor PU.1 isoform 1 [Taeniopygia guttata]	XP_002199999.1	GO:0030528,GO:0043231,GO:0043234,GO:0002573,GO:0001773,GO:0003677,GO:0030218,GO:0002244,GO:0032583	NA	NA	ENSTGUP00000010747	EOG4V9TRC	NULL	NULL	TRUE	meNOG13440	[K]	Transcription factor PU.1
isogroup01727	PREDICTED: similar to MGC68650 protein [Taeniopygia guttata]	XP_002193361.1	GO:0016421,GO:0031980,GO:0032559	Hs4501855	KOG0368	ENSTGUP00000007343	EOG44BB1Z	NULL	NULL	TRUE	meNOG04782	[C]	Carboxylase, beta
isogroup01728	PREDICTED: neuron navigator 3 [Taeniopygia guttata]	XP_002193956.1	GO:0031965,GO:0016462,GO:0032559	NA	NA	ENSTGUP00000007785	EOG4C5CJH	NULL	NULL	TRUE	meNOG06159	[Z]	Neuron navigator protein
isogroup01729	PREDICTED: ATPase, H+ transporting, lysosomal 38kDa, V0 subunit d1 [Taeniopygia guttata]	XP_002187230.1	GO:0005774,GO:0005515,GO:0007417,GO:0006818,GO:0005624,GO:0006119,GO:0010038,GO:0033176,GO:0005768,GO:0015077,GO:0033267,GO:0044459,GO:0030136,GO:0015662	Hs19913432	KOG2957	ENSTGUP00000006060	EOG4T4CVN	NULL	NULL	TRUE	meNOG04243	[C]	Subunit d
isogroup01730	PREDICTED: similar to clusterin associated protein 1 [Taeniopygia guttata]	XP_002194564.1	GO:0043231	NA	NA	ENSTGUP00000003973	EOG4DNF4V	NULL	NULL	TRUE	meNOG09473	[R]	Clusterin-Associated protein
isogroup01731	NA	NA	NA	NA	NA	NA	NA	NA	NA	FALSE	NA	NA	NA
isogroup01732	NA	NA	NA	NA	NA	NA	NA	NA	NA	FALSE	NA	NA	NA
isogroup01733	PREDICTED: similar to ankyrin repeat and SOCS box-containing 2 [Taeniopygia guttata]	XP_002200205.1	GO:0023033	NA	NA	ENSTGUP00000013003	EOG4BK540	NULL	NULL	TRUE	meNOG08233	[R]	Ankyrin repeat and SOCS box protein 2 (ASB-2)
isogroup01734	NA	NA	NA	NA	NA	NA	NA	NA	NA	FALSE	NA	NA	NA
isogroup01735	PREDICTED: similar to E3 ubiquitin-protein ligase NEDD4 [Taeniopygia guttata]	XP_002197615.1	GO:0032182,GO:0000122,GO:0014065,GO:0006913,GO:0006898,GO:0005626,GO:0006623,GO:0016597,GO:0044427,GO:0008200,GO:0009411,GO:0031690,GO:0030947,GO:0009057,GO:0030030,GO:0016567,GO:0043234,GO:0010038,GO:0019787,GO:0022415,GO:0044459,GO:0009896,GO:0019899,GO:0044403,GO:0002028,GO:0044444,GO:0045309,GO:0031958	At1g70320	KOG0939	ENSTGUP00000006589	EOG4P5K8F	NULL	NULL	TRUE	meNOG05711	[O]	E3 ubiquitin-protein ligase
isogroup01736	NA	NA	NA	NA	NA	NA	NA	NA	NA	TRUE	NA	NA	NA
isogroup01737	PREDICTED: similar to Uromodulin-like 1, partial [Taeniopygia guttata]	XP_002189237.1	GO:0046872,GO:0044464,GO:0004857	NA	NA	ENSTGUP00000005691	EOG46T32B	NULL	NULL	FALSE	meNOG11544	[W]	Uromodulin-Like 1 protein
isogroup01738	PREDICTED: hypothetical protein [Gallus gallus]	XP_001234408.1	-0	NA	NA	NA	NA	NA	NA	FALSE	NA	NA	NA
isogroup01739	PREDICTED: similar to asparaginyl-tRNA synthetase 2, mitochondrial (putative) [Taeniopygia guttata]	XP_002190256.1	GO:0031980,GO:0009850,GO:0004812,GO:0006418,GO:0032559	Hs20070337	KOG0554	ENSTGUP00000013390	EOG4DJJWB	NULL	NULL	TRUE	meNOG06767	[J]	Trna synthetase
isogroup01740	PREDICTED: similar to DNA polymerase alpha catalytic subunit [Gallus gallus]	XP_416792.2	GO:0003899,GO:0043169,GO:0043234,GO:0044427,GO:0051704,GO:0034061,GO:0051320,GO:0034399,GO:0006271,GO:0046983,GO:0000166,GO:0012505,GO:0000726,GO:0043566	ECU09g0430	KOG0969	ENSTGUP00000007360	EOG43XV2M	NULL	NULL	TRUE	meNOG05550	[L]	Polymerase
isogroup01741	PREDICTED: similar to OTTHUMP00000021886 [Gallus gallus]	XP_001232934.1	-0	NA	NA	ENSTGUP00000000571	EOG4RBQKC	NULL	NULL	FALSE	meNOG19019	[S]	Annotation not available
isogroup01742	NA	NA	NA	NA	NA	NA	NA	NA	NA	TRUE	NA	NA	NA
isogroup01743	NA	NA	NA	NA	NA	NA	NA	NA	NA	FALSE	NA	NA	NA
isogroup01744	NA	NA	NA	NA	NA	NA	NA	NA	NA	FALSE	NA	NA	NA
isogroup01745	NA	NA	NA	NA	NA	NA	NA	NA	NA	FALSE	NA	NA	NA
isogroup01746	PREDICTED: zinc finger, SWIM-type containing 6 [Taeniopygia guttata]	XP_002188354.1	GO:0046914	NA	NA	ENSTGUP00000002806	EOG405S08	NULL	NULL	TRUE	NA	NA	NA
isogroup01747	PREDICTED: similar to hCG40889 [Taeniopygia guttata]	XP_002192339.1	-0	NA	NA	ENSTGUP00000004354	EOG44TP71	NULL	NULL	TRUE	NA	NA	NA
isogroup01748	PREDICTED: tripartite motif-containing 2 [Taeniopygia guttata]	XP_002198438.1	GO:0046914,GO:0044424,GO:0008092	NA	NA	ENSTGUP00000005259	EOG46T30V	NULL	NULL	TRUE	meNOG07532	[O]	Tripartite motif protein
isogroup01749	PREDICTED: similar to ADP-ribosylation factor-like 2-like 1 [Gallus gallus]	XP_416642.2	GO:0042995,GO:0009855,GO:0003002,GO:0032561	SPBC31F10.06c	KOG0077	ENSTGUP00000013893	EOG441QBW	NULL	NULL	TRUE	meNOG11696	[U]	Adp-Ribosylation factor-like protein 13B
isogroup01750	PREDICTED: hypothetical protein [Taeniopygia guttata]	XP_002188490.1	GO:0006631,GO:0031224,GO:0015645,GO:0005488,GO:0005886,GO:0016020	NA	NA	ENSTGUP00000000367	EOG4DZ1V3	NULL	NULL	TRUE	meNOG05853	[I]	Fatty-Acid protein
isogroup01751	PREDICTED: ubiquitously transcribed tetratricopeptide repeat, X chromosome [Taeniopygia guttata]	XP_002190182.1	GO:0043169,GO:0006325,GO:0008152,GO:0031981,GO:0016701	NA	NA	ENSTGUP00000006298	EOG4M91QN	NULL	NULL	TRUE	No Match	No process Id found	No annotation
isogroup01752	PREDICTED: similar to tetratricopeptide repeat domain 21B [Taeniopygia guttata]	XP_002194559.1	GO:0005930,GO:0043232	NA	NA	ENSTGUP00000007568	EOG43R3KT	NULL	NULL	TRUE	No Match	No process Id found	No annotation
isogroup01753	NA	NA	NA	NA	NA	NA	NA	NA	NA	FALSE	NA	NA	NA
isogroup01754	PREDICTED: similar to sestrin 1 [Taeniopygia guttata]	XP_002192745.1	GO:0022402,GO:0033554,GO:0043231,GO:0008283	NA	NA	ENSTGUP00000012482	EOG415GD8	NULL	NULL	TRUE	meNOG05998	[S]	Sestrin 2 protein
isogroup01755	PREDICTED: hypothetical protein [Gallus gallus]	XP_421357.2	-0	NA	NA	ENSTGUP00000013093	EOG4J3WH9	NULL	NULL	TRUE	meNOG12810	[S]	Coiled-Coil domain-containing protein
isogroup01756	PREDICTED: neural precursor cell expressed, developmentally down-regulated 4-like [Taeniopygia guttata]	XP_002186734.1	GO:0010035,GO:0005488,GO:0032446,GO:0051704,GO:0003008,GO:0002028,GO:0009894,GO:0006875,GO:0006897,GO:0008200,GO:0044424,GO:0019787	Hs13929476	KOG0939	ENSTGUP00000017772	EOG4QRH3C	NULL	NULL	TRUE	NA	NA	NA
isogroup01757	PREDICTED: SET and MYND domain containing 2 [Taeniopygia guttata]	XP_002191464.1	GO:0046914	NA	NA	ENSTGUP00000003059	EOG46MBJG	NULL	NULL	TRUE	meNOG11884	[B]	SET and MYND domain containing protein
isogroup01758	NA	NA	NA	NA	NA	NA	NA	NA	NA	FALSE	NA	NA	NA
isogroup01759	NA	NA	NA	NA	NA	NA	NA	NA	NA	FALSE	NA	NA	NA
isogroup01760	PREDICTED: SWI/SNF related, matrix associated, actin dependent regulator of chromatin, subfamily a, member 1 [Taeniopygia guttata]	XP_002192409.1	GO:0007417,GO:0043231,GO:0043234,GO:0003676,GO:0042623,GO:0030154,GO:0003682,GO:0006338,GO:0032559,GO:0032583	NA	NA	ENSTGUP00000004055	EOG44J2H9	NULL	NULL	TRUE	meNOG04687	[B]	SWI/SNF related, matrix associated, actin dependent regulator of chromatin, subfamily a, member protein
isogroup01761	PREDICTED: tetraspanin 18 [Taeniopygia guttata]	XP_002199820.1	GO:0016020	NA	NA	ENSTGUP00000010602	EOG43XV4R	NULL	NULL	TRUE	meNOG11516	[S]	Tetraspanin protein
isogroup01762	PREDICTED: RW1 protein [Gallus gallus]	XP_001233589.1	-0	NA	NA	ENSTGUP00000010574	EOG4TMR16	NULL	NULL	TRUE	meNOG04223	[S]	Transmembrane protein 131
isogroup01763	WD repeat domain 51B [Gallus gallus]	NP_001006232.1	GO:0003008,GO:0048858	Hs7657439	KOG0263	ENSTGUP00000008324	EOG41VK2R	NULL	NULL	TRUE	No Match	No process Id found	No annotation
isogroup01764	PREDICTED: similar to leucine rich repeat neuronal 4 [Taeniopygia guttata]	XP_002196636.1	-0	NA	NA	ENSTGUP00000006646	EOG4S7JPF	NULL	NULL	TRUE	NA	NA	NA
isogroup01765	NA	NA	NA	NA	NA	NA	NA	NA	NA	FALSE	NA	NA	NA
isogroup01766	PREDICTED: hypothetical protein [Gallus gallus]	XP_429574.1	-0	NA	NA	ENSTGUP00000014037	EOG4GQQ6F	NULL	NULL	FALSE	NA	NA	NA
isogroup01767	NA	NA	NA	NA	NA	NA	NA	NA	NA	FALSE	NA	NA	NA
isogroup01768	NA	NA	NA	NA	NA	NA	NA	NA	NA	FALSE	NA	NA	NA
isogroup01769	PREDICTED: similar to Scl/Tal1 interrupting locus [Taeniopygia guttata]	XP_002192248.1	GO:0014020,GO:0006915,GO:0009880,GO:0007420,GO:0040007,GO:0003007,GO:0009855,GO:0048568,GO:0007166	NA	NA	ENSTGUP00000008816	EOG447FT1	NULL	NULL	TRUE	meNOG08774	No process Id found	Interrupting locus protein
isogroup01770	PREDICTED: dual specificity phosphatase and pro isomerase domain containing 1 [Taeniopygia guttata]	XP_002196533.1	GO:0016311,GO:0004721,GO:0044424	NA	NA	ENSTGUP00000006806	EOG4R23W1	NULL	NULL	TRUE	meNOG14335	[V]	Dual specificity phosphatase
isogroup01771	PREDICTED: myeloid/lymphoid or mixed-lineage leukemia 3 [Taeniopygia guttata]	XP_002187267.1	GO:0043231,GO:0046872,GO:0034708,GO:0018024,GO:0006479,GO:0006350,GO:0005488	Hs6912512	KOG2747	ENSTGUP00000000641	EOG4THVS4	NULL	NULL	TRUE	meNOG05232	[K]	Myeloid/Lymphoid or mixed-lineage leukemia protein
isogroup01772	perilipin 1 [Gallus gallus]	ADD39000.1	GO:0044444,GO:0005488,GO:0006629	NA	NA	ENSTGUP00000008352	EOG483D4G	NULL	NULL	TRUE	meNOG14967	No process Id found	Modulator of adipocyte lipid metabolism, it coats lipid storage droplets to protect them to be broken down by hormone- sensitive lipase (HSL). Its absence may result in
isogroup01773	PREDICTED: ankyrin 2, neuronal [Rattus norvegicus]	XP_342338.4	GO:0005488,GO:0044459	7297920	KOG0509	ENSTGUP00000001874	EOG4QRH35	Q9DEY7	Ankyrin B	TRUE	NA	NA	NA
isogroup01774	AF355752_1 reverse transcriptase [Chelonia mydas]	AAP88020.1	-0	NA	NA	NA	NA	NA	NA	FALSE	meNOG29003	[R]	Annotation not available
isogroup01775	PREDICTED: kelch-like 9 [Taeniopygia guttata]	XP_002194343.1	GO:0005488	NA	NA	ENSTGUP00000003229	EOG447FSR	NULL	NULL	TRUE	meNOG12440	[T]	Kelch-Like protein
isogroup01776	NA	NA	NA	NA	NA	NA	NA	NA	NA	FALSE	NA	NA	NA
isogroup01777	PREDICTED: myeloid leukemia factor 1 [Taeniopygia guttata]	XP_002186757.1	GO:0002244,GO:0005515,GO:0010467,GO:0022402,GO:0031981	NA	NA	ENSTGUP00000011555	EOG4MW86N	NULL	NULL	TRUE	meNOG14914	[S]	Myeloid leukemia factor 1
isogroup01778	PREDICTED: similar to G protein-coupled receptor 18 [Taeniopygia guttata]	XP_002196462.1	GO:0001608,GO:0007166,GO:0031224,GO:0023060	NA	NA	ENSTGUP00000018050	EOG47H5QJ	NULL	NULL	TRUE	meNOG11101	[T]	Receptor for N-arachidonyl glycine. The activity of this receptor is mediated by G proteins which inhibit adenylyl cyclase. May contribute to regulation of the immune
isogroup01779	PREDICTED: RAS guanyl releasing protein 1 [Taeniopygia guttata]	XP_002199548.1	GO:0005088,GO:0046872,GO:0012505,GO:0031090,GO:0043231,GO:0044444,GO:0023060,GO:0005626,GO:0048869,GO:0007264	NA	NA	ENSTGUP00000012099	EOG49ZXNS	NULL	NULL	TRUE	meNOG04577	[T]	Ras guanyl-releasing protein
isogroup01780	PREDICTED: similar to olfactory receptor, family 5, subfamily BU, member 1 [Taeniopygia guttata]	XP_002186671.1	-0	NA	NA	NA	NA	NA	NA	TRUE	meNOG15189	[T]	Olfactory receptor
isogroup01781	PREDICTED: similar to Lymphoid-restricted membrane protein [Taeniopygia guttata]	XP_002189266.1	GO:0043231,GO:0016192,GO:0016021	NA	NA	ENSTGUP00000012493	EOG441QC8	NULL	NULL	TRUE	NA	NA	NA
isogroup01782	NA	NA	NA	NA	NA	NA	NA	NA	NA	FALSE	NA	NA	NA
isogroup01783	PREDICTED: ryanodine receptor 2 (cardiac) [Taeniopygia guttata]	XP_002192770.1	GO:0004871,GO:0006941,GO:0014074,GO:0010880,GO:0051018,GO:0005789,GO:0008624,GO:0046872,GO:0031674,GO:0010038,GO:0034703,GO:0005218,GO:0006950,GO:0042598,GO:0009593,GO:0031667	NA	NA	ENSTGUP00000010913	EOG4548XN	NULL	NULL	TRUE	meNOG05004	[T]	Ryanodine receptor
isogroup01784	PREDICTED: Yamaguchi sarcoma viral (v-yes-1) oncogene homolog [Taeniopygia guttata]	XP_002197935.1	GO:0004713,GO:0051704,GO:0046625,GO:0008284,GO:0043434,GO:0021782,GO:0050851,GO:0005626,GO:0031098,GO:0002441,GO:0044430,GO:0010522,GO:0032559,GO:0030099,GO:0005126,GO:0009408,GO:0005911,GO:0019904,GO:0002431,GO:0001101,GO:0015631,GO:0009850,GO:0006928,GO:0005743,GO:0019899,GO:0007260,GO:0008305,GO:0030030,GO:0070851,GO:0001816	SPAC2C4.14c	KOG0201	ENSTGUP00000011433	EOG4N04DP	NULL	NULL	TRUE	meNOG08860	[T]	Tyrosine-Protein kinase Lyn (EC 2.7.10.2)
isogroup01785	PREDICTED: similar to phosphatidylinositol glycan, class F [Taeniopygia guttata]	XP_002196808.1	GO:0005488,GO:0006506,GO:0017169,GO:0031090,GO:0043231,GO:0031224	NA	NA	ENSTGUP00000004098	EOG4K0QPJ	NULL	NULL	TRUE	NA	NA	NA
isogroup01786	ankyrin repeat domain 55 [Xenopus (Silurana) tropicalis]	NP_001072865.1	-0	At5g20350	KOG0509	ENSTGUP00000002661	EOG4KKZ2N	NULL	NULL	TRUE	meNOG10254	[R]	Ankyrin repeat domain protein
isogroup01787	PREDICTED: similar to RIKEN cDNA 2610033H07 [Taeniopygia guttata]	XP_002195362.1	GO:0003723,GO:0000462,GO:0031981,GO:0030686	NA	NA	ENSTGUP00000010795	EOG44XJGC	NULL	NULL	TRUE	No Match	No process Id found	No annotation
isogroup01788	NA	NA	NA	NA	NA	NA	NA	NA	NA	FALSE	NA	NA	NA
isogroup01789	PREDICTED: cyclic nucleotide gated channel alpha 3 [Taeniopygia guttata]	XP_002197153.1	GO:0031224,GO:0006810,GO:0010038,GO:0048545,GO:0019002,GO:0060089,GO:0050953,GO:0005221,GO:0031513	NA	NA	ENSTGUP00000010601	EOG4N5VWD	NULL	NULL	TRUE	meNOG05734	[P]	Cyclic-Nucleotide gated protein
isogroup01790	PREDICTED: similar to inositol polyphosphate-4-phosphatase, type 1, partial [Taeniopygia guttata]	XP_002198977.1	GO:0034593,GO:0006797	NA	NA	ENSTGUP00000010555	EOG4G7BXN	NULL	NULL	TRUE	meNOG07357	[T]	4-Phosphatase
isogroup01791	NA	NA	NA	NA	NA	NA	NA	NA	NA	FALSE	NA	NA	NA
isogroup01792	PREDICTED: similar to ARAP2 [Gallus gallus]	XP_426346.2	GO:0035091	NA	NA	NA	NA	NA	NA	FALSE	meNOG08971	[T]	Arf-Gap, Rho-GAP protein
isogroup01793	NA	NA	NA	NA	NA	NA	NA	NA	NA	FALSE	NA	NA	NA
isogroup01794	NA	NA	NA	NA	NA	NA	NA	NA	NA	FALSE	NA	NA	NA
isogroup01795	PREDICTED: achaete-scute complex homolog 3 (Drosophila) [Taeniopygia guttata]	XP_002197849.1	GO:0043234,GO:0003676,GO:0043231,GO:0006355	NA	NA	NA	NA	NA	NA	TRUE	NA	NA	NA
isogroup01796	NA	NA	NA	NA	NA	NA	NA	NA	NA	TRUE	NA	NA	NA
isogroup01797	PREDICTED: similar to transcription factor IIIB 150 [Taeniopygia guttata]	XP_002195010.1	-0	NA	NA	ENSTGUP00000001589	EOG46144R	NULL	NULL	TRUE	meNOG14231	[K]	Transcription factor-like nuclear regulator
isogroup01798	NA	NA	NA	NA	NA	NA	NA	NA	NA	FALSE	NA	NA	NA
isogroup01799	NA	NA	NA	NA	NA	NA	NA	NA	NA	TRUE	NA	NA	NA
isogroup01800	PREDICTED: phosphatidic acid phosphatase type 2 [Taeniopygia guttata]	XP_002188486.1	GO:0031224,GO:0003824	NA	NA	ENSTGUP00000005626	EOG4H19W2	NULL	NULL	TRUE	meNOG11971	[I]	Phosphatase
isogroup01801	NA	NA	NA	NA	NA	NA	NA	NA	NA	FALSE	NA	NA	NA
isogroup01802	NA	NA	NA	NA	NA	NA	NA	NA	NA	TRUE	NA	NA	NA
isogroup01803	PREDICTED: t-complex 11 (mouse)-like 1 [Taeniopygia guttata]	XP_002192553.1	-0	NA	NA	ENSTGUP00000005147	EOG4CZBFP	NULL	NULL	TRUE	meNOG07385	[T]	T-Complex protein
isogroup01804	NA	NA	NA	NA	NA	NA	NA	NA	NA	FALSE	NA	NA	NA
isogroup01805	SOSS complex subunit C [Gallus gallus]	NP_001006585.1	GO:0006259,GO:0043234,GO:0009314,GO:0033554,GO:0043231	NA	NA	ENSTGUP00000001286	EOG4GXFP9	B5KFM4	SOSS complex subunit C	TRUE	meNOG21129	[S]	Protein C9orf80
isogroup01806	NA	NA	NA	NA	NA	NA	NA	NA	NA	TRUE	NA	NA	NA
isogroup01807	NA	NA	NA	NA	NA	NA	NA	NA	NA	TRUE	NA	NA	NA
isogroup01808	mucin 5, subtype B, tracheobronchial [Gallus gallus]	NP_989992.1	GO:0005515,GO:0009987,GO:0005576,GO:0044421,GO:0050794	NA	NA	ENSTGUP00000009910	EOG4QJRMP	NULL	NULL	TRUE	meNOG07259	[W]	Precursor
isogroup01809	NA	NA	NA	NA	NA	NA	NA	NA	NA	FALSE	NA	NA	NA
isogroup01810	NA	NA	NA	NA	NA	NA	NA	NA	NA	FALSE	NA	NA	NA
isogroup01811	PREDICTED: survival of motor neuron [Taeniopygia guttata]	XP_002195074.1	GO:0003676,GO:0043231	NA	NA	ENSTGUP00000001599	EOG4W9J54	NULL	NULL	TRUE	meNOG17698	[A]	Motor neuron protein
isogroup01812	PREDICTED: similar to Ssna1 protein [Taeniopygia guttata]	XP_002195372.1	-0	NA	NA	NA	NA	NA	NA	TRUE	NA	NA	NA
isogroup01813	PREDICTED: similar to serine (or cysteine) proteinase inhibitor, clade B, member 5 [Taeniopygia guttata]	XP_002199410.1	GO:0043062,GO:0044421,GO:0003006,GO:0005488,GO:0042127,GO:0048729,GO:0004866,GO:0044424	NA	NA	ENSTGUP00000002126	EOG495ZS0	NULL	NULL	FALSE	meNOG14128	[V]	Serpin B5 protein
isogroup01814	PREDICTED: similar to phosphate cytidylyltransferase 1, choline, alpha [Taeniopygia guttata]	XP_002191997.1	GO:0005488,GO:0050896,GO:0000267,GO:0031090,GO:0044444,GO:0070567,GO:0046470,GO:0044425	Hs4826888	KOG2804	ENSTGUP00000009782	EOG4DR9CX	NULL	NULL	TRUE	meNOG08429	[I]	Phosphate cytidylyltransferase
isogroup01815	NA	NA	NA	NA	NA	NA	NA	NA	NA	TRUE	NA	NA	NA
isogroup01816	NA	NA	NA	NA	NA	NA	NA	NA	NA	FALSE	NA	NA	NA
isogroup01817	PREDICTED: RNA-binding region (RNP1, RRM) containing 3 [Taeniopygia guttata]	XP_002187421.1	GO:0005488,GO:0005681,GO:0006396,GO:0003676	NA	NA	ENSTGUP00000004937	EOG46DM34	NULL	NULL	TRUE	meNOG08151	[A]	Rna-Binding protein
isogroup01818	NA	NA	NA	NA	NA	NA	NA	NA	NA	FALSE	NA	NA	NA
isogroup01819	PREDICTED: similar to protein tyrosine phosphatase 4a2 [Taeniopygia guttata]	XP_002187139.1	GO:0004725,GO:0005768,GO:0005488,GO:0016311,GO:0016020	NA	NA	ENSTGUP00000017622	EOG4ZCT5N	NULL	NULL	TRUE	NA	NA	NA
isogroup01820	PREDICTED: small nuclear RNA activating complex, polypeptide 1, 43kDa [Taeniopygia guttata]	XP_002200634.1	GO:0042592,GO:0006355,GO:0048513,GO:0030154,GO:0006950,GO:0005488	NA	NA	ENSTGUP00000013361	EOG4G1MGK	NULL	NULL	TRUE	meNOG13651	[A]	Snrna-Activating protein complex subunit 1
isogroup01821	NA	NA	NA	NA	NA	NA	NA	NA	NA	TRUE	NA	NA	NA
isogroup01822	H6ST1_CHICK RecName: Full=Heparan-sulfate 6-O-sulfotransferase 1; Short=HS6ST-1; Short=cHS6ST-1	Q76KB2.4	GO:0005975,GO:0048646,GO:0016782,GO:0015012,GO:0048568,GO:0030324,GO:0016021,GO:0030324	NA	NA	ENSTGUP00000005822	EOG4X6C8G	NULL	NULL	TRUE	meNOG05468	[GM]	Heparan sulfate protein
isogroup01823	putative cold inducible RNA binding protein variant 1 [Taeniopygia guttata]	ACH45124.1	GO:0006412,GO:0003729,GO:0043231,GO:0009416,GO:0019843,GO:0045182,GO:0043488,GO:0030529,GO:0006950	At3g47120	KOG0126	ENSTGUP00000000912	EOG4HHP40	B5G1F6	Putative cold inducible RNA binding protein variant 1	TRUE	NA	NA	NA
isogroup01824	PREDICTED: similar to supervillin (archvillin) (SVIL) [Gallus gallus]	XP_418577.2	GO:0005737,GO:0043229	NA	NA	ENSTGUP00000001067	EOG4BZN1P	NULL	NULL	TRUE	meNOG06037	[Z]	Supervillin protein
isogroup01825	predicted protein [Chlamydomonas reinhardtii]	XP_001694183.1	-0	NA	NA	NA	NA	NA	NA	TRUE	NA	NA	NA
isogroup01826	NA	NA	NA	NA	NA	NA	NA	NA	NA	TRUE	NA	NA	NA
isogroup01827	PREDICTED: amiloride-sensitive cation channel 5, intestinal [Taeniopygia guttata]	XP_002196631.1	GO:0005272,GO:0006810,GO:0044464	NA	NA	ENSTGUP00000005551	EOG4J6RQM	NULL	NULL	FALSE	meNOG13949	[P]	Amiloride-Sensitive cation channel 5
isogroup01828	PREDICTED: hypothetical protein [Taeniopygia guttata]	XP_002186824.1	GO:0044238,GO:0003824,GO:0006629	NA	NA	ENSTGUP00000005049	EOG4M39BC	NULL	NULL	FALSE	meNOG06820	[I]	Precursor
isogroup01829	PREDICTED: supervillin [Taeniopygia guttata]	XP_002188963.1	GO:0014706,GO:0008092,GO:0043231,GO:0030016,GO:0016020,GO:0006996,GO:0015629	NA	NA	ENSTGUP00000001067	EOG4BZN1P	NULL	NULL	TRUE	meNOG06037	[Z]	Supervillin protein
isogroup01830	NA	NA	NA	NA	NA	NA	NA	NA	NA	TRUE	NA	NA	NA
isogroup01831	PREDICTED: similar to cytochrome b5 reductase 4 [Taeniopygia guttata]	XP_002188673.1	GO:0043231,GO:0030554,GO:0006800,GO:0016653,GO:0009593,GO:0050664,GO:0030154,GO:0044444,GO:0030072,GO:0046496,GO:0005506,GO:0033500	At5g53560	KOG0537	ENSTGUP00000012883	EOG49CQ7B	NULL	NULL	TRUE	NA	NA	NA
isogroup01832	PREDICTED: hypothetical protein [Taeniopygia guttata]	XP_002194989.1	GO:0012505,GO:0043234,GO:0006810,GO:0043231	NA	NA	ENSTGUP00000012367	EOG4F1X2Q	NULL	NULL	TRUE	meNOG07113	[U]	Oligomeric golgi complex protein
isogroup01833	PREDICTED: E1A binding protein p400 [Gallus gallus]	XP_001234820.1	GO:0005488,GO:0016573,GO:0043189	NA	NA	ENSTGUP00000008354	EOG4RBQHQ	NULL	NULL	TRUE	No Match	No process Id found	No annotation
isogroup01834	PREDICTED: similar to ankyrin 3 [Gallus gallus]	XP_421546.2	-0	NA	NA	ENSTGUP00000005638	EOG4M397K	NULL	NULL	TRUE	meNOG04035	[M]	Ankyrin 2 protein
isogroup01835	PREDICTED: hypothetical protein [Taeniopygia guttata]	XP_002198303.1	GO:0023034,GO:0046872,GO:0032561	NA	NA	ENSTGUP00000010088	EOG4XWFZC	NULL	NULL	TRUE	meNOG13829	No process Id found	Ef-Hand calcium-binding domain-containing protein
isogroup01836	PREDICTED: similar to DAZ interacting protein 1 [Taeniopygia guttata]	XP_002196853.1	GO:0005488,GO:0044424	NA	NA	ENSTGUP00000011517	EOG4QJRMK	NULL	NULL	TRUE	NA	NA	NA
isogroup01837	PREDICTED: similar to Telomeric repeat-binding factor 2 [Taeniopygia guttata]	XP_002193258.1	GO:0000781,GO:0000782,GO:0003677,GO:0003690,GO:0005515,GO:0006260,GO:0016233,GO:0019219,GO:0031981,GO:0032502,GO:0032991,GO:0034502,GO:0034645,GO:0042802,GO:0043009,GO:0043073,GO:0043234,GO:0043565,GO:0044428,GO:0051052,GO:0060255	NA	NA	ENSTGUP00000008338	EOG4TB4CV	NULL	NULL	TRUE	meNOG15019	[K]	Binds the telomeric double-stranded TTAGGG repeat. Protects against end-to-end fusion of chromosomes and plays a role in successful progression through the cell division cycle. Component of the shelterin complex (telosome) that is involved in the regulation of telomere length and protection. Shelterin associates with arrays of double-stranded TTAGGG repeats added by telomerase and protects chromo…
isogroup01838	NA	NA	NA	NA	NA	NA	NA	NA	NA	TRUE	NA	NA	NA
isogroup01839	PREDICTED: similar to leucine rich repeat containing 19 [Equus caballus]	XP_001917687.1	-0	NA	NA	NA	NA	NA	NA	FALSE	No Match	No process Id found	No annotation
isogroup01840	PREDICTED: similar to KIAA0704 protein [Taeniopygia guttata]	XP_002193376.1	GO:0006810,GO:0006629,GO:0005488	NA	NA	ENSTGUP00000002948	EOG4XPQFD	NULL	NULL	TRUE	meNOG09611	[T]	Oxysterol binding protein
isogroup01841	PREDICTED: asparagine-linked glycosylation 14 homolog (S. cerevisiae) [Taeniopygia guttata]	XP_002189102.1	GO:0031224,GO:0031090,GO:0043231	NA	NA	ENSTGUP00000005773	EOG48D0WS	NULL	NULL	TRUE	meNOG17808	[R]	Udp-N-Acetylglucosamine transferase subunit ALG14
isogroup01842	peroxiredoxin [Toxoplasma gondii ME49]	XP_002371356.1	GO:0016705,GO:0008152,GO:0019725	NA	NA	ENSTGUP00000008229	EOG4V6ZHJ	B5G0L9	Putative peroxiredoxin 1 variant 2	TRUE	meNOG04456	[O]	Peroxiredoxin protein
isogroup01843	NA	NA	NA	NA	NA	NA	NA	NA	NA	TRUE	NA	NA	NA
isogroup01844	NA	NA	NA	NA	NA	NA	NA	NA	NA	FALSE	NA	NA	NA
isogroup01845	NA	NA	NA	NA	NA	NA	NA	NA	NA	FALSE	NA	NA	NA
isogroup01846	PREDICTED: KLRAQ motif containing 1 [Taeniopygia guttata]	XP_002198656.1	-0	NA	NA	ENSTGUP00000005808	EOG40K7ZD	NULL	NULL	TRUE	No Match	No process Id found	No annotation
isogroup01847	PREDICTED: similar to Molybdenum cofactor sulfurase [Taeniopygia guttata]	XP_002187348.1	GO:0046914,GO:0006732,GO:0048037,GO:0003824,GO:0009108	NA	NA	ENSTGUP00000008402	NA	NA	NA	TRUE	meNOG05064	[H]	Molybdenum cofactor
isogroup01848	NA	NA	NA	NA	NA	NA	NA	NA	NA	TRUE	NA	NA	NA
isogroup01849	PREDICTED: plexin C1 [Taeniopygia guttata]	XP_002189112.1	GO:0032501,GO:0004871,GO:0009987,GO:0031224,GO:0005515,GO:0023060	NA	NA	ENSTGUP00000008558	EOG4VQ9NM	NULL	NULL	TRUE	meNOG11635	[T]	Plexin C1 protein
isogroup01850	NA	NA	NA	NA	NA	NA	NA	NA	NA	TRUE	NA	NA	NA
isogroup01851	PREDICTED: similar to fusion protein EML4-ALK [Taeniopygia guttata]	XP_002195800.1	GO:0006468,GO:0004713,GO:0007167,GO:0016021,GO:0032559	NA	NA	NA	NA	NA	NA	TRUE	meNOG06106	[T]	Kinase receptor
isogroup01852	NA	NA	NA	NA	NA	NA	NA	NA	NA	FALSE	NA	NA	NA
isogroup01853	PREDICTED: N-acyl phosphatidylethanolamine phospholipase D [Taeniopygia guttata]	XP_002188158.1	GO:0046872,GO:0044464,GO:0006644,GO:0016298,GO:0043169	NA	NA	ENSTGUP00000002854	EOG41ZFB5	NULL	NULL	TRUE	meNOG07900	[R]	N-Acyl-Phosphatidylethanolamine-Hydrolyzing phospholipase D
isogroup01854	PREDICTED: epithelial cell transforming sequence 2 oncogene [Taeniopygia guttata]	XP_002197792.1	GO:0006917,GO:0005088,GO:0017016,GO:0060089,GO:0032989,GO:0044444,GO:0007249,GO:0007266	NA	NA	ENSTGUP00000011143	EOG4GHZNG	NULL	NULL	TRUE	No Match	No process Id found	No annotation
isogroup01855	PREDICTED: similar to Chromosome 12 open reading frame 43 [Gallus gallus]	XP_415259.2	-0	NA	NA	NA	NA	NA	NA	TRUE	meNOG20040	[S]	Annotation not available
isogroup01856	PREDICTED: maltase-glucoamylase [Taeniopygia guttata]	XP_002194472.1	GO:0043231,GO:0005982,GO:0031667,GO:0042995,GO:0044425,GO:0015926,GO:0010033,GO:0008152	NA	NA	ENSTGUP00000011476	EOG4K6G3B	B5AKD6	Maltase-glucoamylase;	FALSE	meNOG10006	[G]	Intestinal protein
isogroup01857	transcription elongation factor B (SIII), polypeptide 1 (15kDa, elongin C) [synthetic construct]	AAV38213.1	GO:0031981,GO:0051704,GO:0006355,GO:0019941,GO:0044444	NA	NA	ENSTGUP00000011915	EOG41ZFCB	NULL	NULL	TRUE	No Match	No process Id found	No annotation
isogroup01858	NA	NA	NA	NA	NA	NA	NA	NA	NA	FALSE	NA	NA	NA
isogroup01859	PREDICTED: growth hormone receptor [Taeniopygia guttata]	XP_002193695.1	GO:0000165,GO:0001893,GO:0001934,GO:0001935,GO:0004896,GO:0005179,GO:0006599,GO:0006790,GO:0006954,GO:0007015,GO:0007169,GO:0007416,GO:0009081,GO:0016021,GO:0016192,GO:0030252,GO:0030295,GO:0031175,GO:0032097,GO:0032611,GO:0032787,GO:0035264,GO:0040011,GO:0042036,GO:0042277,GO:0042320,GO:0042503,GO:0042506,GO:0042748,GO:0042802,GO:0043231,GO:0043235,GO:0043648,GO:0044421,GO:0046887,GO:0048545,GO:…	NA	NA	ENSTGUP00000002337	EOG4RNB80	NULL	NULL	TRUE	No Match	No process Id found	No annotation
isogroup01860	NA	NA	NA	NA	NA	NA	NA	NA	NA	TRUE	NA	NA	NA
isogroup01861	NA	NA	NA	NA	NA	NA	NA	NA	NA	TRUE	NA	NA	NA
isogroup01862	PREDICTED: interleukin 20 receptor, alpha [Taeniopygia guttata]	XP_002194710.1	GO:0031224,GO:0007599,GO:0016020	NA	NA	ENSTGUP00000011215	EOG4WH8KR	NULL	NULL	FALSE	meNOG14661	No process Id found	Interleukin 20 receptor, alpha
isogroup01863	NA	NA	NA	NA	NA	NA	NA	NA	NA	FALSE	NA	NA	NA
isogroup01864	hypothetical protein PANDA_010264 [Ailuropoda melanoleuca]	EFB29441.1	GO:0005488,GO:0031981	NA	NA	ENSTGUP00000002832	EOG4QFWCT	NULL	NULL	TRUE	No Match	No process Id found	No annotation
isogroup01865	NA	NA	NA	NA	NA	NA	NA	NA	NA	TRUE	NA	NA	NA
isogroup01866	PREDICTED: Wolf-Hirschhorn syndrome candidate 1 [Taeniopygia guttata]	XP_002195834.1	GO:0006357,GO:0031981,GO:0046872,GO:0016279,GO:0003285,GO:0001501,GO:0003284,GO:0006325,GO:0009653,GO:0005635	Hs4504191	KOG0217	ENSTGUP00000010895	EOG4V6ZFW	NULL	NULL	TRUE	meNOG06667	[K]	Histone-Lysine N-methyltransferase
isogroup01867	NA	NA	NA	NA	NA	NA	NA	NA	NA	FALSE	NA	NA	NA
isogroup01868	PREDICTED: ankyrin repeat domain protein 15 [Gallus gallus]	XP_424927.2	GO:0030041	NA	NA	ENSTGUP00000005701	EOG49P9ZW	NULL	NULL	TRUE	meNOG10852	[R]	Ankyrin repeat domain-containing protein
isogroup01869	connectin [Gallus gallus]	BAF64491.1	GO:0005488,GO:0031672,GO:0043009,GO:0003012,GO:0033058,GO:0007507,GO:0030239,GO:0009887,GO:0031674,GO:0005198	NA	NA	ENSTGUP00000015099	NA	NA	NA	TRUE	NA	NA	NA
isogroup01870	NA	NA	NA	NA	NA	NA	NA	NA	NA	FALSE	NA	NA	NA
isogroup01871	PREDICTED: putative signal recognition particle 19 kDa [Taeniopygia guttata]	XP_002189656.1	GO:0003723,GO:0006613,GO:0042221,GO:0031981,GO:0048500	Hs4507213	KOG3198	ENSTGUP00000001051	EOG48D0WP	B5FY27	Putative signal recognition particle 19 kDa	TRUE	meNOG18871	[U]	Signal recognition particle protein
isogroup01872	PREDICTED: crystallin, zeta isoform 1 [Taeniopygia guttata]	XP_002189134.1	GO:0003729,GO:0006805,GO:0046914,GO:0051287,GO:0050953,GO:0000267,GO:0016655,GO:0050661,GO:0051260,GO:0044444,GO:0005198	NA	NA	ENSTGUP00000010729	EOG4Q2DFW	NULL	NULL	TRUE	meNOG08214	[Q]	Quinone oxidoreductase
isogroup01873	PREDICTED: hypothetical protein [Gallus gallus]	XP_417886.2	GO:0044459,GO:0044424,GO:0005626	NA	NA	NA	NA	NA	NA	TRUE	meNOG14388	[T]	Adipocyte protein
isogroup01874	PREDICTED: similar to Cytosolic phospholipase A2 epsilon [Taeniopygia guttata]	XP_002199094.1	GO:0005737,GO:0006629,GO:0016298,GO:0044444	NA	NA	ENSTGUP00000011346	EOG48D0TQ	NULL	NULL	FALSE	meNOG14471	[I]	Cytosolic phospholipase A2 epsilon
isogroup01875	protein tyrosine phosphatase, receptor type, C [Gallus gallus]	NP_989748.1	GO:0000165,GO:0001910,GO:0001933,GO:0002377,GO:0002455,GO:0002456,GO:0002699,GO:0002706,GO:0002822,GO:0002889,GO:0004721,GO:0004725,GO:0005515,GO:0006915,GO:0009986,GO:0010212,GO:0010646,GO:0016021,GO:0016311,GO:0016337,GO:0030183,GO:0030217,GO:0035466,GO:0042100,GO:0042102,GO:0043549,GO:0043687,GO:0044459,GO:0045058,GO:0048519,GO:0050670,GO:0050793,GO:0050851,GO:0050853,GO:0050864,GO:0050870,GO:…	NA	NA	ENSTGUP00000004523	EOG4MPHPN	NULL	NULL	TRUE	No Match	No process Id found	No annotation
isogroup01876	PREDICTED: similar to COMM domain containing 5 [Taeniopygia guttata]	XP_002191214.1	GO:0022402,GO:0030154,GO:0005488,GO:0043231	NA	NA	ENSTGUP00000003386	EOG4VQ9Q5	NULL	NULL	TRUE	meNOG16055	[S]	COMM domain-containing protein 5
isogroup01877	NA	NA	NA	NA	NA	NA	NA	NA	NA	FALSE	NA	NA	NA
isogroup01878	NA	NA	NA	NA	NA	NA	NA	NA	NA	FALSE	NA	NA	NA
isogroup01879	NA	NA	NA	NA	NA	NA	NA	NA	NA	TRUE	NA	NA	NA
isogroup01880	PREDICTED: similar to phospholipase C beta [Taeniopygia guttata]	XP_002196740.1	GO:0004434,GO:0004620,GO:0006629,GO:0006644,GO:0008289,GO:0010863,GO:0016020,GO:0019637,GO:0023033,GO:0023060,GO:0043231,GO:0044444,GO:0046872,GO:0050912,GO:0060089	NA	NA	ENSTGUP00000007497	NA	NA	NA	TRUE	meNOG13612	[I]	1-Phosphatidylinositol-4,5-Bisphosphate phosphodiesterase beta 2 (EC 3.1.4.11)
isogroup01881	PREDICTED: ribosome binding protein 1 homolog 180kDa [Taeniopygia guttata]	XP_002196364.1	GO:0005789,GO:0006810,GO:0031224,GO:0031227,GO:0023060	NA	NA	ENSTGUP00000006157	EOG437RDD	NULL	NULL	TRUE	meNOG07668	[U]	Ribosome binding protein 1
isogroup01882	NA	NA	NA	NA	NA	NA	NA	NA	NA	TRUE	NA	NA	NA
isogroup01883	PREDICTED: integrin, alpha 1 [Taeniopygia guttata]	XP_002195035.1	GO:0000165,GO:0003012,GO:0004871,GO:0005102,GO:0005626,GO:0005887,GO:0007166,GO:0009986,GO:0030141,GO:0030595,GO:0031175,GO:0031589,GO:0042995,GO:0043025,GO:0043065,GO:0046983,GO:0050880	NA	NA	ENSTGUP00000002480	EOG4THVS7	NULL	NULL	TRUE	No Match	No process Id found	No annotation
isogroup01884	NA	NA	NA	NA	NA	NA	NA	NA	NA	FALSE	NA	NA	NA
isogroup01885	NA	NA	NA	NA	NA	NA	NA	NA	NA	FALSE	NA	NA	NA
isogroup01886	PREDICTED: O-sialoglycoprotein endopeptidase-like 1 [Taeniopygia guttata]	XP_002191859.1	GO:0046914,GO:0019538,GO:0004175,GO:0043231	ECU09g0140	KOG2708	NA	NA	NA	NA	TRUE	meNOG06164	[O]	O-Sialoglycoprotein endopeptidase
isogroup01887	PREDICTED: chromosome 10 open reading frame 30 [Taeniopygia guttata]	XP_002192787.1	GO:0005488	NA	NA	ENSTGUP00000002351	EOG4V6ZGR	NULL	NULL	TRUE	meNOG11287	[S]	Protein C10orf30
isogroup01888	PREDICTED: similar to MyoD family inhibitor domain containing protein [Taeniopygia guttata]	XP_002192571.1	GO:0031981,GO:0006351,GO:0016055,GO:0051100,GO:0009798,GO:0019083,GO:0008134,GO:0000187,GO:0005634	NA	NA	ENSTGUP00000005459	EOG4M399C	NULL	NULL	TRUE	No Match	No process Id found	No annotation
isogroup01889	PREDICTED: FYVE, RhoGEF and PH domain containing 4 [Taeniopygia guttata]	XP_002197359.1	GO:0007010,GO:0046914,GO:0022604,GO:0005088,GO:0043231,GO:0051020,GO:0030035,GO:0031252,GO:0003779,GO:0006917,GO:0042995,GO:0043232,GO:0044444,GO:0000187,GO:0032319	NA	NA	ENSTGUP00000011854	EOG418BMQ	NULL	NULL	TRUE	meNOG08419	[T]	FYVE, RhoGEF and PH domain containing protein
isogroup01890	unknown [Gallus gallus]	AAC60281.1	GO:0005488	NA	NA	NA	NA	NA	NA	FALSE	NA	NA	NA
isogroup01891	PREDICTED: acetyl-Coenzyme A acetyltransferase 2 (acetoacetyl Coenzyme A thiolase) [Taeniopygia guttata]	XP_002189452.1	GO:0016453,GO:0005488,GO:0043231	Hs14755394	KOG1390	ENSTGUP00000011754	EOG4CG08F	NULL	NULL	TRUE	meNOG06381	[I]	Acetyl-Coa acetyltransferase
isogroup01892	NA	NA	NA	NA	NA	NA	NA	NA	NA	FALSE	NA	NA	NA
isogroup01893	NA	NA	NA	NA	NA	NA	NA	NA	NA	TRUE	NA	NA	NA
isogroup01894	PREDICTED: phosphoribosyl transferase domain containing 1 [Taeniopygia guttata]	XP_002189608.1	GO:0016763,GO:0043101,GO:0044424	NA	NA	NA	NA	NA	NA	TRUE	meNOG07692	[F]	Domain-Containing protein
isogroup01895	PREDICTED: putative hormone-regulated proliferation-associated 20 kDa protein variant 1 [Taeniopygia guttata]	XP_002197354.1	GO:0010257,GO:0008283,GO:0005740,GO:0043066	NA	NA	ENSTGUP00000012675	EOG42FSJV	B5KFM8	Putative hormone-regulated proliferation-associated 20 kDa protein variant 1	TRUE	meNOG18805	[S]	Plays a role in complex I activity. May be a complex I assembly protein
isogroup01896	PREDICTED: hypothetical protein [Taeniopygia guttata]	XP_002186666.1	GO:0044464	NA	NA	ENSTGUP00000002598	EOG4BRWMP	NULL	NULL	TRUE	NA	NA	NA
isogroup01897	karyopherin alpha 4 (importin alpha 3) [Gallus gallus]	NP_001007964.1	GO:0005515,GO:0022892,GO:0005635,GO:0006605,GO:0005488	NA	NA	ENSTGUP00000011509	EOG48GW2Z	NULL	NULL	TRUE	meNOG04657	[U]	Importin alpha protein
isogroup01898	PREDICTED: hypothetical protein [Gallus gallus]	XP_424281.1	GO:0005515,GO:0015630,GO:0043229	NA	NA	ENSTGUP00000010662	EOG40K7ZH	NULL	NULL	FALSE	meNOG16412	[D]	Sperm associated antigen 4 protein
isogroup01899	PREDICTED: similar to Spi-C transcription factor (Spi-1/PU.1 related) [Taeniopygia guttata]	XP_002197089.1	GO:0006351,GO:0003677	NA	NA	ENSTGUP00000011697	EOG4C87TF	NULL	NULL	FALSE	meNOG14626	[K]	Transcription factor Spi
isogroup01900	NA	NA	NA	NA	NA	NA	NA	NA	NA	FALSE	NA	NA	NA
isogroup01901	NA	NA	NA	NA	NA	NA	NA	NA	NA	TRUE	NA	NA	NA
isogroup01902	PREDICTED: NADH dehydrogenase (ubiquinone) Fe-S protein 4 [Taeniopygia guttata]	XP_002197336.1	GO:0007417,GO:0005746,GO:0030964,GO:0010257,GO:0022904,GO:0051234,GO:0019935,GO:0008284,GO:0050136,GO:0010033,GO:0006468	NA	NA	ENSTGUP00000002512	EOG42Z4RB	B5FZK8	Putative NADH dehydrogenase Fe-S protein 4	TRUE	No Match	No process Id found	No annotation
isogroup01903	NA	NA	NA	NA	NA	NA	NA	NA	NA	FALSE	NA	NA	NA
isogroup01904	NA	NA	NA	NA	NA	NA	NA	NA	NA	TRUE	NA	NA	NA
isogroup01905	NA	NA	NA	NA	NA	NA	NA	NA	NA	FALSE	NA	NA	NA
isogroup01906	NA	NA	NA	NA	NA	NA	NA	NA	NA	FALSE	NA	NA	NA
isogroup01907	NA	NA	NA	NA	NA	NA	NA	NA	NA	TRUE	NA	NA	NA
isogroup01908	NCK-associated protein 1, isoform CRA_d [Homo sapiens]	EAX10955.1	GO:0012501,GO:0031224,GO:0014020,GO:0007509,GO:0005488,GO:0008595,GO:0008105,GO:0001667,GO:0007440,GO:0030036,GO:0031647,GO:0010171,GO:0030903,GO:0030027,GO:0030031	NA	NA	ENSTGUP00000011662	EOG4M0F0V	NULL	NULL	TRUE	No Match	No process Id found	No annotation
isogroup01909	PREDICTED: TAF1 RNA polymerase II, TATA box binding protein (TBP)-associated factor, 250kDa [Taeniopygia guttata]	XP_002187692.1	GO:0006367,GO:0006354,GO:0006468,GO:0042393,GO:0000166,GO:0003712,GO:0004468,GO:0004672,GO:0051318,GO:0005667,GO:0035097,GO:0043565,GO:0010551,GO:0031331,GO:0033554,GO:0000086,GO:0006473	NA	NA	ENSTGUP00000007224	EOG4K3KVC	NULL	NULL	TRUE	No Match	No process Id found	No annotation
isogroup01910	PREDICTED: hypothetical protein [Taeniopygia guttata]	XP_002192689.1	GO:0046872	NA	NA	ENSTGUP00000009524	EOG483D65	NULL	NULL	FALSE	No Match	No process Id found	No annotation
isogroup01911	NA	NA	NA	NA	NA	NA	NA	NA	NA	FALSE	NA	NA	NA
isogroup01912	PREDICTED: vanin 1 [Taeniopygia guttata]	XP_002191969.1	GO:0031224,GO:0006575,GO:0006954,GO:0016811,GO:0007155,GO:0033077,GO:0035091,GO:0043066,GO:0044421	NA	NA	ENSTGUP00000011946	EOG4JHCFG	NULL	NULL	TRUE	meNOG13134	[E]	Vascular non-inflammatory molecule
isogroup01913	developmentally regulated GTP binding protein 2 [Gallus gallus]	NP_001025805.1	GO:0032561,GO:0043231,GO:0023060	Hs4557537	KOG1486	ENSTGUP00000007482	EOG4ZKJMH	B5FX57	Putative developmentally regulated GTP binding protein 2 variant 1	TRUE	meNOG04081	[T]	Developmentally regulated GTP-binding protein 2
isogroup01914	PREDICTED: rabaptin, RAB GTPase binding effector protein 1 [Taeniopygia guttata]	XP_002192841.1	GO:0042802,GO:0005768,GO:0006892,GO:0008047,GO:0016044,GO:0005102,GO:0012501,GO:0032991	NA	NA	ENSTGUP00000004471	EOG4XPQFF	NULL	NULL	TRUE	No Match	No process Id found	No annotation
isogroup01915	PREDICTED: similar to syntaxin4-interacting protein synip [Gallus gallus]	XP_415648.2	GO:0005488,GO:0008645,GO:0006886,GO:0007169	NA	NA	ENSTGUP00000009758	EOG4Z8XWG	NULL	NULL	TRUE	meNOG12902	[R]	Syntaxin binding protein 4
isogroup01916	PREDICTED: golgi reassembly stacking protein 2 [Taeniopygia guttata]	XP_002198590.1	GO:0000139,GO:0031985,GO:0005488,GO:0006996	NA	NA	ENSTGUP00000008386	EOG4PVP04	NULL	NULL	TRUE	meNOG05521	[U]	Golgi reassembly stacking protein
isogroup01917	PREDICTED: similar to rab effector MYRIP [Taeniopygia guttata]	XP_002196829.1	GO:0005856,GO:0005083,GO:0031513,GO:0046914,GO:0008092,GO:0048770,GO:0015031,GO:0005515,GO:0044424	NA	NA	ENSTGUP00000004804	EOG46T30W	NULL	NULL	TRUE	meNOG10704	[U]	Rab effector protein
isogroup01918	PREDICTED: similar to Zinc finger FYVE domain-containing protein 19 [Taeniopygia guttata]	XP_002198933.1	GO:0046872	NA	NA	ENSTGUP00000011089	EOG4R7VB7	NULL	NULL	TRUE	NA	NA	NA
[truncated: 68,875 more rows]
[truncated: 1 more columns]
