# Supplementary material for: De novo transcriptome sequencing in a songbird, the dark-eyed junco (Junco hyemalis): genomic tools for an ecological model system
Source: BMC Genomics. 2012 Jul 9;13:305. doi: 10.1186/1471-2164-13-305 (PMC3476391; doi:10.1186/1471-2164-13-305)
Supplement: Additional file 3 — SNPs identified in the assembled transcriptome, including both unique and redundant (i.e., the same SNP call in multiple isotigs of the same isogroup) SNP calls. [file 1471-2164-13-305-S3.txt]

Isogroup	Isotig	Position	Reference_base	Total_Coverage	Major_Allele	Major_support	Major_concordance	Minor_Allele	Minor_support	Minor_concordance	Unique
isogroup00001	g00001c00012	97	A	20	A	15	75	G	5	25	Yes
isogroup00001	g00001c00012	163	A	24	A	15	62.5	G	9	37.5	Yes
isogroup00001	g00001c00012	164	A	24	A	15	62.5	G	9	37.5	Yes
isogroup00001	g00001c00012	306	A	27	A	20	74.0740740741	G	7	25.9259259259	Yes
isogroup00001	g00001c00012	390	G	21	A	11	52.380952381	G	9	42.8571428571	Yes
isogroup00001	g00001c00012	467	A	19	A	11	57.8947368421	T	8	42.1052631579	Yes
isogroup00001	g00001c00012	460	C	20	C	12	60	A	8	40	Yes
isogroup00001	g00001c00012	125	C	25	C	20	80	T	5	20	Yes
isogroup00001	g00001c00012	167	C	24	C	18	75	T	6	25	Yes
isogroup00001	g00001c00012	169	C	24	C	13	54.1666666667	T	9	37.5	Yes
isogroup00001	g00001c00012	131	G	25	G	19	76	C	6	24	Yes
isogroup00001	g00001c00012	235	G	28	G	16	57.1428571429	C	12	42.8571428571	Yes
isogroup00001	g00001c00012	495	G	15	G	8	53.3333333333	C	7	46.6666666667	Yes
isogroup00001	g00001c00017	373	G	21	G	16	76.1904761905	A	5	23.8095238095	Yes
isogroup00001	g00001c00017	1680	G	71	G	51	71.8309859155	A	20	28.1690140845	Yes
isogroup00001	g00001c00039	673	A	12	A	8	66.6666666667	C	4	33.3333333333	Yes
isogroup00001	g00001c00039	1231	C	10	A	5	50	C	5	50	Yes
isogroup00001	g00001c00046	30	T	13	T	9	69.2307692308	C	4	30.7692307692	Yes
isogroup00001	g00001c00046	181	T	33	T	22	66.6666666667	C	11	33.3333333333	Yes
isogroup00001	g00001c00046	241	T	35	T	22	62.8571428571	C	13	37.1428571429	Yes
isogroup00001	g00001c00046	441	T	36	T	23	63.8888888889	C	13	36.1111111111	Yes
isogroup00001	g00001c00056	160	C	14	C	8	57.1428571429	G	6	42.8571428571	Yes
isogroup00001	g00001c00056	213	G	15	C	9	60	G	6	40	Yes
isogroup00001	g00001c00056	280	T	16	T	10	62.5	A	5	31.25	Yes
isogroup00001	g00001c00056	288	T	16	T	10	62.5	A	6	37.5	Yes
isogroup00001	g00001c00100	87	T	35	T	24	68.5714285714	G	11	31.4285714286	Yes
isogroup00001	g00001c00100	89	T	35	T	20	57.1428571429	G	14	40	Yes
isogroup00001	g00001c00225	442	G	18	G	14	77.7777777778	T	4	22.2222222222	Yes
isogroup00001	g00001c00225	451	G	17	G	10	58.8235294118	T	5	29.4117647059	Yes
isogroup00002	g00002t00001	276	G	2993	A	1696	56.6655529569	G	1285	42.9335115269	Yes
isogroup00002	g00002t00001	93	A	1001	G	552	55.1448551449	A	446	44.5554445554	Yes
isogroup00002	g00002t00001	999	C	293	T	152	51.8771331058	C	141	48.1228668942	Yes
isogroup00002	g00002t00003	432	C	19	C	11	57.8947368421	T	8	42.1052631579	Yes
isogroup00002	g00002t00003	250	C	19	G	10	52.6315789474	C	9	47.3684210526	Yes
isogroup00003	g00003c00001	1162	A	20	A	15	75	T	5	25	Yes
isogroup00003	g00003c00001	1111	C	29	C	18	62.0689655172	A	11	37.9310344828	Yes
isogroup00003	g00003c00004	74	T	129	T	64	49.6124031008	C	64	49.6124031008	Yes
isogroup00003	g00003c00004	95	T	85	T	48	56.4705882353	C	35	41.1764705882	Yes
isogroup00003	g00003c00007	119	A	308	A	233	75.6493506494	G	75	24.3506493506	Yes
isogroup00003	g00003c00007	216	G	127	A	60	47.2440944882	G	43	33.8582677165	Yes
isogroup00003	g00003c00007	222	A	128	A	79	61.71875	G	47	36.71875	Yes
isogroup00003	g00003c00008	12	T	67	C	41	61.1940298507	T	26	38.8059701493	Yes
isogroup00003	g00003c00008	219	C	620	C	358	57.7419354839	T	259	41.7741935484	Yes
isogroup00003	g00003c00008	240	C	321	C	232	72.2741433022	T	80	24.9221183801	Yes
isogroup00003	g00003c00009	242	C	30	C	22	73.3333333333	G	7	23.3333333333	Yes
isogroup00003	g00003c00009	251	G	54	G	43	79.6296296296	C	11	20.3703703704	Yes
isogroup00003	g00003c00009	377	C	46	G	21	45.652173913	C	16	34.7826086957	Yes
isogroup00003	g00003c00009	197	T	15	T	12	80	G	3	20	Yes
isogroup00003	g00003c00014	238	G	381	G	273	71.6535433071	A	108	28.3464566929	Yes
isogroup00003	g00003c00014	299	G	399	G	291	72.9323308271	A	87	21.8045112782	Yes
isogroup00003	g00003c00016	56	G	297	G	229	77.1043771044	T	67	22.5589225589	Yes
isogroup00004	g00004c00001	293	A	272	A	177	65.0735294118	G	95	34.9264705882	Yes
isogroup00004	g00004c00009	90	C	17	T	12	70.5882352941	C	5	29.4117647059	Yes
isogroup00005	g00005t00001	1212	C	8	C	5	62.5	T	3	37.5	Yes
isogroup00005	g00005t00001	1222	G	8	G	5	62.5	C	3	37.5	Yes
isogroup00005	g00005t00001	1903	G	10	G	6	60	C	4	40	Yes
isogroup00005	g00005t00001	824	G	9	G	6	66.6666666667	T	3	33.3333333333	Yes
isogroup00005	g00005t00001	1129	G	11	G	7	63.6363636364	T	4	36.3636363636	Yes
isogroup00005	g00005t00001	1886	A	7	T	4	57.1428571429	A	3	42.8571428571	Yes
isogroup00005	g00005t00003	1906	G	12	C	6	50	G	6	50	Yes
isogroup00005	g00005t00014	2946	A	14	A	10	71.4285714286	G	3	21.4285714286	Yes
isogroup00005	g00005t00068	1037	G	8	G	5	62.5	A	3	37.5	Yes
isogroup00005	g00005t00068	1112	G	8	G	5	62.5	A	3	37.5	Yes
isogroup00005	g00005t00068	1118	G	8	G	5	62.5	A	3	37.5	Yes
isogroup00005	g00005t00068	1193	G	7	G	4	57.1428571429	A	3	42.8571428571	Yes
isogroup00005	g00005t00078	740	C	24	T	14	58.3333333333	C	10	41.6666666667	Yes
isogroup00005	g00005t00078	741	C	24	T	14	58.3333333333	C	10	41.6666666667	Yes
isogroup00005	g00005t00078	821	C	26	T	17	65.3846153846	C	9	34.6153846154	Yes
isogroup00006	g00006t00111	1189	A	17	A	9	52.9411764706	T	7	41.1764705882	Yes
isogroup00006	g00006t00111	1093	C	14	C	8	57.1428571429	A	6	42.8571428571	Yes
isogroup00006	g00006t00111	1216	C	19	C	10	52.6315789474	G	9	47.3684210526	Yes
isogroup00006	g00006t00111	972	G	13	G	7	53.8461538462	A	6	46.1538461538	Yes
isogroup00006	g00006t00111	1139	G	17	G	10	58.8235294118	A	7	41.1764705882	Yes
isogroup00006	g00006t00111	939	G	11	G	8	72.7272727273	C	3	27.2727272727	Yes
isogroup00006	g00006t00111	1162	G	17	G	10	58.8235294118	T	7	41.1764705882	Yes
isogroup00006	g00006t00111	997	T	13	T	10	76.9230769231	A	3	23.0769230769	Yes
isogroup00006	g00006t00130	763	A	14	A	10	71.4285714286	G	4	28.5714285714	Yes
isogroup00006	g00006t00130	412	C	10	C	7	70	T	3	30	Yes
isogroup00006	g00006t00130	828	C	15	C	10	66.6666666667	T	5	33.3333333333	Yes
isogroup00007	g00007c00002	209	A	7	A	4	57.1428571429	C	3	42.8571428571	Yes
isogroup00007	g00007c00002	241	A	9	A	6	66.6666666667	G	3	33.3333333333	Yes
isogroup00007	g00007c00002	323	A	9	A	6	66.6666666667	G	3	33.3333333333	Yes
isogroup00007	g00007c00002	363	A	10	A	5	50	G	5	50	Yes
isogroup00007	g00007c00002	369	A	9	A	6	66.6666666667	G	3	33.3333333333	Yes
isogroup00007	g00007c00002	1185	A	12	A	7	58.3333333333	G	5	41.6666666667	Yes
isogroup00007	g00007c00002	318	G	9	G	6	66.6666666667	A	3	33.3333333333	Yes
isogroup00007	g00007c00002	1208	G	12	G	9	75	A	3	25	Yes
isogroup00007	g00007c00002	312	T	9	T	6	66.6666666667	G	3	33.3333333333	Yes
isogroup00007	g00007c00004	406	C	10	C	7	70	A	3	30	Yes
isogroup00007	g00007c00004	429	C	11	C	8	72.7272727273	T	3	27.2727272727	Yes
isogroup00007	g00007c00006	253	T	10	T	7	70	C	3	30	Yes
isogroup00007	g00007c00006	304	C	10	T	7	70	C	3	30	Yes
isogroup00008	g00008t00011	1552	A	10	A	5	50	T	5	50	Yes
isogroup00008	g00008t00011	1573	A	10	A	5	50	T	5	50	Yes
isogroup00008	g00008t00011	4059	A	8	A	4	50	T	4	50	Yes
isogroup00008	g00008t00063	3326	A	6	A	3	50	C	3	50	Yes
isogroup00008	g00008t00063	3883	C	9	A	5	55.5555555556	C	4	44.4444444444	Yes
isogroup00008	g00008t00063	4485	A	9	A	6	66.6666666667	C	3	33.3333333333	Yes
isogroup00008	g00008t00063	488	A	10	A	6	60	G	4	40	Yes
isogroup00008	g00008t00063	597	G	11	A	6	54.5454545455	G	4	36.3636363636	Yes
isogroup00008	g00008t00063	654	G	10	A	6	60	G	3	30	Yes
isogroup00008	g00008t00063	690	G	10	A	6	60	G	4	40	Yes
isogroup00008	g00008t00063	3337	A	6	A	3	50	G	3	50	Yes
isogroup00008	g00008t00063	3466	A	12	A	7	58.3333333333	G	5	41.6666666667	Yes
isogroup00008	g00008t00063	3704	A	9	A	5	55.5555555556	G	4	44.4444444444	Yes
isogroup00008	g00008t00063	3759	A	10	A	6	60	G	4	40	Yes
isogroup00008	g00008t00063	4331	A	13	A	7	53.8461538462	G	6	46.1538461538	Yes
isogroup00008	g00008t00063	409	C	9	C	5	55.5555555556	G	3	33.3333333333	Yes
isogroup00008	g00008t00063	3765	G	10	C	6	60	G	4	40	Yes
isogroup00008	g00008t00063	190	C	7	C	4	57.1428571429	T	3	42.8571428571	Yes
isogroup00008	g00008t00063	670	C	10	C	7	70	T	3	30	Yes
isogroup00008	g00008t00063	4125	C	11	C	8	72.7272727273	T	3	27.2727272727	Yes
isogroup00008	g00008t00063	4278	C	14	C	11	78.5714285714	T	3	21.4285714286	Yes
isogroup00008	g00008t00063	1913	G	12	G	9	75	A	3	25	Yes
isogroup00008	g00008t00063	3410	A	11	G	7	63.6363636364	A	4	36.3636363636	Yes
isogroup00008	g00008t00063	3556	G	11	G	7	63.6363636364	A	4	36.3636363636	Yes
isogroup00008	g00008t00063	3778	G	10	G	7	70	A	3	30	Yes
isogroup00008	g00008t00063	4263	G	14	G	9	64.2857142857	A	5	35.7142857143	Yes
isogroup00008	g00008t00063	4370	G	10	G	7	70	A	3	30	Yes
isogroup00008	g00008t00063	658	T	10	T	7	70	A	3	30	Yes
isogroup00008	g00008t00063	3441	A	12	T	7	58.3333333333	A	5	41.6666666667	Yes
isogroup00008	g00008t00064	448	C	9	C	6	66.6666666667	A	3	33.3333333333	Yes
isogroup00008	g00008t00064	2338	C	8	C	5	62.5	A	3	37.5	Yes
isogroup00008	g00008t00064	2336	T	8	T	3	37.5	G	3	37.5	Yes
isogroup00008	g00008t00075	622	C	11	T	6	54.5454545455	C	5	45.4545454545	Yes
isogroup00008	g00008t00075	634	T	11	T	6	54.5454545455	C	4	36.3636363636	Yes
isogroup00008	g00008t00075	652	T	10	T	7	70	C	3	30	Yes
isogroup00008	g00008t00075	1639	C	7	T	4	57.1428571429	C	3	42.8571428571	Yes
isogroup00008	g00008t00075	2228	T	7	T	4	57.1428571429	C	3	42.8571428571	Yes
isogroup00008	g00008t00075	2376	T	9	T	5	55.5555555556	C	4	44.4444444444	Yes
isogroup00008	g00008t00075	3465	C	12	T	6	50	C	6	50	Yes
isogroup00008	g00008t00075	3471	T	12	T	6	50	C	6	50	Yes
isogroup00008	g00008t00075	4019	C	8	T	4	50	C	4	50	Yes
isogroup00008	g00008t00083	715	G	10	G	7	70	T	3	30	Yes
isogroup00009	g00009t00001	1539	C	13	C	9	69.2307692308	A	4	30.7692307692	Yes
isogroup00009	g00009t00001	949	A	20	T	11	55	A	8	40	Yes
isogroup00009	g00009t00003	1198	G	23	G	15	65.2173913043	T	7	30.4347826087	Yes
isogroup00009	g00009t00003	1483	G	23	G	16	69.5652173913	T	7	30.4347826087	Yes
isogroup00009	g00009t00005	949	A	21	A	12	57.1428571429	T	8	38.0952380952	Yes
isogroup00009	g00009t00005	1427	A	36	A	27	75	T	9	25	Yes
isogroup00009	g00009t00009	870	C	12	C	7	58.3333333333	T	5	41.6666666667	Yes
isogroup00009	g00009t00009	973	C	23	C	17	73.9130434783	T	5	21.7391304348	Yes
isogroup00009	g00009t00009	1063	C	31	C	24	77.4193548387	T	7	22.5806451613	Yes
isogroup00009	g00009t00009	1390	C	41	C	25	60.9756097561	T	16	39.0243902439	Yes
isogroup00009	g00009t00009	1694	C	23	C	16	69.5652173913	T	7	30.4347826087	Yes
isogroup00009	g00009t00009	1801	C	9	C	6	66.6666666667	T	3	33.3333333333	Yes
isogroup00009	g00009t00015	992	C	35	C	28	80	G	7	20	Yes
isogroup00009	g00009t00015	1441	C	37	C	24	64.8648648649	G	13	35.1351351351	Yes
isogroup00009	g00009t00015	1667	C	27	C	21	77.7777777778	G	6	22.2222222222	Yes
isogroup00009	g00009t00021	514	A	8	A	4	50	G	4	50	Yes
isogroup00009	g00009t00021	534	A	7	A	4	57.1428571429	G	3	42.8571428571	Yes
isogroup00009	g00009t00021	716	A	13	A	8	61.5384615385	G	5	38.4615384615	Yes
isogroup00009	g00009t00021	1481	A	23	A	16	69.5652173913	G	7	30.4347826087	Yes
isogroup00009	g00009t00021	1627	G	14	A	7	50	G	7	50	Yes
isogroup00009	g00009t00059	1016	A	28	A	22	78.5714285714	C	6	21.4285714286	Yes
isogroup00009	g00009t00059	1092	A	38	A	27	71.0526315789	C	10	26.3157894737	Yes
isogroup00009	g00009t00059	1782	A	11	A	7	63.6363636364	C	4	36.3636363636	Yes
isogroup00009	g00009t00061	716	A	10	G	6	60	A	4	40	Yes
isogroup00009	g00009t00061	1095	G	38	G	25	65.7894736842	A	13	34.2105263158	Yes
isogroup00009	g00009t00061	1252	G	46	G	35	76.0869565217	A	11	23.9130434783	Yes
isogroup00009	g00009t00061	1534	G	14	G	10	71.4285714286	A	4	28.5714285714	Yes
isogroup00009	g00009t00118	467	C	8	T	4	50	C	4	50	Yes
isogroup00009	g00009t00118	870	C	22	T	12	54.5454545455	C	10	45.4545454545	Yes
isogroup00009	g00009t00118	1345	T	22	T	11	50	C	11	50	Yes
isogroup00009	g00009t00118	1492	T	23	T	13	56.5217391304	C	10	43.4782608696	Yes
isogroup00010	g00010t00037	829	C	8	C	5	62.5	T	3	37.5	Yes
isogroup00010	g00010t00037	838	C	8	C	5	62.5	A	3	37.5	Yes
isogroup00010	g00010t00037	967	T	9	T	5	55.5555555556	A	4	44.4444444444	Yes
isogroup00010	g00010t00037	991	T	9	T	5	55.5555555556	G	4	44.4444444444	Yes
isogroup00010	g00010t00037	1585	C	7	C	4	57.1428571429	T	3	42.8571428571	Yes
isogroup00010	g00010t00037	1603	C	7	C	4	57.1428571429	T	3	42.8571428571	Yes
isogroup00010	g00010t00037	1989	G	16	C	9	56.25	G	7	43.75	Yes
isogroup00010	g00010t00037	2095	C	14	T	8	57.1428571429	C	6	42.8571428571	Yes
isogroup00011	g00011t00001	532	A	23	A	15	65.2173913043	C	7	30.4347826087	Yes
isogroup00011	g00011t00001	654	G	16	C	9	56.25	G	7	43.75	Yes
isogroup00011	g00011t00001	691	C	13	C	9	69.2307692308	T	4	30.7692307692	Yes
isogroup00011	g00011t00001	73	G	81	G	62	76.5432098765	A	19	23.4567901235	Yes
isogroup00011	g00011t00001	77	G	81	G	48	59.2592592593	A	33	40.7407407407	Yes
isogroup00011	g00011t00001	525	G	23	G	16	69.5652173913	A	5	21.7391304348	Yes
isogroup00011	g00011t00001	542	G	23	G	14	60.8695652174	A	8	34.7826086957	Yes
isogroup00011	g00011t00001	523	G	23	G	15	65.2173913043	C	6	26.0869565217	Yes
isogroup00011	g00011t00001	524	T	23	T	16	69.5652173913	C	5	21.7391304348	Yes
isogroup00011	g00011t00001	541	T	23	T	16	69.5652173913	C	7	30.4347826087	Yes
isogroup00011	g00011t00001	674	T	15	T	11	73.3333333333	C	4	26.6666666667	Yes
isogroup00011	g00011t00001	502	G	26	T	13	50	G	13	50	Yes
isogroup00011	g00011t00002	233	A	124	A	69	55.6451612903	G	55	44.3548387097	Yes
isogroup00011	g00011t00002	465	G	57	A	31	54.3859649123	G	26	45.6140350877	Yes
isogroup00011	g00011t00005	522	A	8	A	4	50	T	3	37.5	Yes
isogroup00011	g00011t00005	526	A	8	C	5	62.5	A	3	37.5	Yes
isogroup00012	g00012t00001	187	T	7	T	4	57.1428571429	A	3	42.8571428571	Yes
isogroup00012	g00012t00002	643	A	17	A	7	41.1764705882	T	4	23.5294117647	Yes
isogroup00012	g00012t00002	232	C	15	G	8	53.3333333333	C	7	46.6666666667	Yes
isogroup00012	g00012t00002	551	G	24	G	18	75	C	6	25	Yes
isogroup00012	g00012t00002	615	G	20	G	14	70	C	6	30	Yes
isogroup00012	g00012t00002	210	T	10	T	6	60	C	3	30	Yes
isogroup00012	g00012t00002	237	T	15	T	9	60	C	6	40	Yes
isogroup00012	g00012t00002	596	T	22	T	17	77.2727272727	C	5	22.7272727273	Yes
isogroup00012	g00012t00005	110	A	17	A	12	70.5882352941	G	5	29.4117647059	Yes
isogroup00012	g00012t00005	504	A	21	A	15	71.4285714286	G	5	23.8095238095	Yes
isogroup00012	g00012t00005	1166	G	12	A	6	50	G	6	50	Yes
isogroup00012	g00012t00006	1243	C	19	C	14	73.6842105263	G	5	26.3157894737	Yes
isogroup00012	g00012t00006	1363	G	11	C	7	63.6363636364	G	4	36.3636363636	Yes
isogroup00012	g00012t00006	105	G	17	G	9	52.9411764706	A	6	35.2941176471	Yes
isogroup00012	g00012t00006	1105	A	18	G	11	61.1111111111	A	7	38.8888888889	Yes
isogroup00012	g00012t00006	1166	G	20	G	15	75	A	5	25	Yes
isogroup00012	g00012t00006	1099	T	18	G	11	61.1111111111	T	7	38.8888888889	Yes
isogroup00012	g00012t00006	1287	T	17	G	9	52.9411764706	T	8	47.0588235294	Yes
isogroup00012	g00012t00008	502	A	12	A	9	75	C	3	25	Yes
isogroup00012	g00012t00008	556	C	11	C	7	63.6363636364	T	4	36.3636363636	Yes
isogroup00012	g00012t00008	614	C	10	C	7	70	T	3	30	Yes
isogroup00012	g00012t00008	627	C	10	C	6	60	T	4	40	Yes
isogroup00012	g00012t00016	83	T	8	T	5	62.5	G	3	37.5	Yes
isogroup00012	g00012t00016	541	T	15	T	10	66.6666666667	G	5	33.3333333333	Yes
isogroup00013	g00013t00004	1169	G	6	C	3	50	G	3	50	Yes
isogroup00014	g00014t00001	2358	G	13	G	10	76.9230769231	C	3	23.0769230769	Yes
isogroup00014	g00014t00001	1966	T	18	T	13	72.2222222222	G	5	27.7777777778	Yes
isogroup00014	g00014t00001	2287	T	13	T	9	69.2307692308	G	4	30.7692307692	Yes
isogroup00014	g00014t00002	1970	C	18	C	13	72.2222222222	G	5	27.7777777778	Yes
isogroup00014	g00014t00002	2358	G	11	C	6	54.5454545455	G	5	45.4545454545	Yes
isogroup00014	g00014t00002	1981	T	18	G	9	50	T	7	38.8888888889	Yes
isogroup00014	g00014t00002	2015	G	17	G	9	52.9411764706	T	8	47.0588235294	Yes
isogroup00014	g00014t00002	2287	T	12	G	7	58.3333333333	T	5	41.6666666667	Yes
isogroup00014	g00014t00002	2942	G	9	G	6	66.6666666667	T	3	33.3333333333	Yes
isogroup00014	g00014t00007	2923	A	9	A	6	66.6666666667	C	3	33.3333333333	Yes
isogroup00014	g00014t00011	2202	C	14	C	11	78.5714285714	T	3	21.4285714286	Yes
isogroup00014	g00014t00011	2917	C	9	C	6	66.6666666667	T	3	33.3333333333	Yes
isogroup00014	g00014t00011	2920	C	9	C	6	66.6666666667	T	3	33.3333333333	Yes
isogroup00014	g00014t00022	2275	A	13	T	7	53.8461538462	A	6	46.1538461538	Yes
isogroup00014	g00014t00029	279	A	9	G	5	55.5555555556	A	4	44.4444444444	Yes
isogroup00014	g00014t00029	835	A	12	G	7	58.3333333333	A	5	41.6666666667	Yes
isogroup00014	g00014t00032	1805	T	10	T	5	50	C	5	50	Yes
isogroup00014	g00014t00032	2258	T	8	T	5	62.5	C	3	37.5	Yes
isogroup00014	g00014t00032	2781	C	6	T	3	50	C	3	50	Yes
isogroup00014	g00014t00044	272	C	9	C	4	44.4444444444	A	3	33.3333333333	Yes
isogroup00014	g00014t00044	1445	C	8	C	5	62.5	A	3	37.5	Yes
isogroup00014	g00014t00045	1806	G	10	A	5	50	G	5	50	Yes
isogroup00014	g00014t00045	2201	A	12	A	8	66.6666666667	G	4	33.3333333333	Yes
isogroup00014	g00014t00045	2323	A	9	A	6	66.6666666667	G	3	33.3333333333	Yes
isogroup00014	g00014t00067	1855	A	7	A	4	57.1428571429	T	3	42.8571428571	Yes
isogroup00014	g00014t00067	2096	A	25	A	14	56	T	11	44	Yes
isogroup00014	g00014t00067	3099	A	13	A	10	76.9230769231	T	3	23.0769230769	Yes
isogroup00015	g00015t00009	1992	A	10	G	6	60	A	3	30	Yes
isogroup00015	g00015t00043	692	G	7	A	4	57.1428571429	G	3	42.8571428571	Yes
isogroup00015	g00015t00064	148	C	9	C	5	55.5555555556	G	4	44.4444444444	Yes
isogroup00015	g00015t00064	150	C	9	C	5	55.5555555556	T	4	44.4444444444	Yes
isogroup00016	g00016t00002	372	G	51	A	38	74.5098039216	G	13	25.4901960784	Yes
isogroup00016	g00016t00002	421	G	56	A	37	66.0714285714	G	17	30.3571428571	Yes
isogroup00016	g00016t00002	621	A	49	A	34	69.387755102	G	14	28.5714285714	Yes
isogroup00016	g00016t00007	155	A	28	A	19	67.8571428571	C	9	32.1428571429	Yes
isogroup00016	g00016t00007	569	A	11	A	8	72.7272727273	C	3	27.2727272727	Yes
isogroup00016	g00016t00007	430	A	27	A	19	70.3703703704	T	8	29.6296296296	Yes
isogroup00016	g00016t00007	542	A	13	A	10	76.9230769231	T	3	23.0769230769	Yes
isogroup00016	g00016t00007	1093	A	18	A	14	77.7777777778	T	4	22.2222222222	Yes
isogroup00016	g00016t00007	478	C	21	C	15	71.4285714286	A	6	28.5714285714	Yes
isogroup00016	g00016t00007	737	A	16	C	11	68.75	A	5	31.25	Yes
isogroup00016	g00016t00007	456	C	23	C	18	78.2608695652	G	5	21.7391304348	Yes
isogroup00016	g00016t00007	521	C	16	C	9	56.25	G	7	43.75	Yes
isogroup00016	g00016t00007	18	G	11	G	7	63.6363636364	A	4	36.3636363636	Yes
isogroup00016	g00016t00007	182	G	31	G	20	64.5161290323	A	11	35.4838709677	Yes
isogroup00016	g00016t00007	199	G	31	G	23	74.1935483871	A	8	25.8064516129	Yes
isogroup00016	g00016t00007	286	G	28	G	19	67.8571428571	A	9	32.1428571429	Yes
isogroup00016	g00016t00007	372	G	21	G	11	52.380952381	A	10	47.619047619	Yes
isogroup00016	g00016t00007	445	A	23	G	18	78.2608695652	A	5	21.7391304348	Yes
isogroup00016	g00016t00007	1001	G	22	G	12	54.5454545455	A	10	45.4545454545	Yes
isogroup00016	g00016t00007	359	G	26	G	17	65.3846153846	C	9	34.6153846154	Yes
isogroup00016	g00016t00007	765	C	18	G	12	66.6666666667	C	6	33.3333333333	Yes
isogroup00016	g00016t00012	37	T	16	T	11	68.75	G	5	31.25	Yes
isogroup00016	g00016t00018	25	C	177	C	105	59.3220338983	T	72	40.6779661017	Yes
isogroup00016	g00016t00018	771	C	50	C	33	66	T	17	34	Yes
isogroup00016	g00016t00020	102	T	13	T	8	61.5384615385	C	5	38.4615384615	Yes
isogroup00016	g00016t00020	219	T	18	T	12	66.6666666667	C	6	33.3333333333	Yes
isogroup00016	g00016t00020	491	C	10	T	5	50	C	5	50	Yes
isogroup00016	g00016t00020	619	T	9	T	5	55.5555555556	C	4	44.4444444444	Yes
isogroup00016	g00016t00022	155	T	11	G	8	72.7272727273	T	3	27.2727272727	Yes
isogroup00017	g00017t00001	1193	A	13	A	9	69.2307692308	G	4	30.7692307692	Yes
isogroup00017	g00017t00001	1305	A	15	A	12	80	G	3	20	Yes
isogroup00017	g00017t00001	1491	A	18	A	13	72.2222222222	G	5	27.7777777778	Yes
isogroup00017	g00017t00001	1567	A	16	A	10	62.5	G	6	37.5	Yes
isogroup00017	g00017t00001	1215	C	14	C	7	50	T	6	42.8571428571	Yes
isogroup00017	g00017t00001	1372	C	20	C	13	65	T	7	35	Yes
isogroup00017	g00017t00001	1658	C	13	C	10	76.9230769231	T	3	23.0769230769	Yes
isogroup00017	g00017t00001	1904	C	7	C	4	57.1428571429	T	3	42.8571428571	Yes
isogroup00017	g00017t00001	1897	G	7	G	4	57.1428571429	T	3	42.8571428571	Yes
isogroup00017	g00017t00007	1567	A	11	G	6	54.5454545455	A	5	45.4545454545	Yes
isogroup00017	g00017t00007	1507	T	12	T	8	66.6666666667	A	3	25	Yes
isogroup00017	g00017t00010	405	C	12	T	6	50	C	6	50	Yes
isogroup00017	g00017t00010	564	T	18	T	12	66.6666666667	C	6	33.3333333333	Yes
isogroup00017	g00017t00010	637	T	23	T	12	52.1739130435	C	8	34.7826086957	Yes
isogroup00017	g00017t00010	1068	T	7	T	4	57.1428571429	C	3	42.8571428571	Yes
isogroup00018	g00018t00001	4952	G	6	C	3	50	G	3	50	Yes
isogroup00018	g00018t00208	4469	G	11	G	7	63.6363636364	A	4	36.3636363636	Yes
isogroup00018	g00018t00208	5869	G	20	G	16	80	A	4	20	Yes
isogroup00018	g00018t00457	1253	A	13	A	9	69.2307692308	C	4	30.7692307692	Yes
isogroup00018	g00018t00457	551	G	13	G	10	76.9230769231	T	3	23.0769230769	Yes
isogroup00018	g00018t00459	860	C	34	C	25	73.5294117647	T	9	26.4705882353	Yes
isogroup00018	g00018t00459	1248	C	13	C	9	69.2307692308	T	4	30.7692307692	Yes
isogroup00018	g00018t00459	1478	C	8	C	5	62.5	T	3	37.5	Yes
isogroup00018	g00018t00459	4862	C	16	C	11	68.75	T	5	31.25	Yes
isogroup00018	g00018t00459	956	G	28	G	19	67.8571428571	C	9	32.1428571429	Yes
isogroup00018	g00018t00459	5213	G	24	G	19	79.1666666667	C	5	20.8333333333	Yes
isogroup00018	g00018t00471	1154	A	14	A	9	64.2857142857	G	5	35.7142857143	Yes
isogroup00018	g00018t00471	1197	A	13	A	10	76.9230769231	G	3	23.0769230769	Yes
isogroup00018	g00018t00471	4331	G	12	A	6	50	G	6	50	Yes
isogroup00018	g00018t00471	5129	A	15	A	12	80	G	3	20	Yes
isogroup00018	g00018t00727	470	C	6	T	3	50	C	3	50	Yes
isogroup00019	g00019t00001	562	G	116	T	64	55.1724137931	G	52	44.8275862069	Yes
isogroup00019	g00019t00002	282	A	12	A	8	66.6666666667	G	4	33.3333333333	Yes
isogroup00019	g00019t00002	1255	A	16	A	11	68.75	G	5	31.25	Yes
isogroup00019	g00019t00003	556	C	84	C	50	59.5238095238	A	34	40.4761904762	Yes
isogroup00019	g00019t00003	364	C	54	C	39	72.2222222222	G	15	27.7777777778	Yes
isogroup00019	g00019t00003	517	C	83	C	61	73.4939759036	G	22	26.5060240964	Yes
isogroup00019	g00019t00003	779	G	43	C	23	53.488372093	G	20	46.511627907	Yes
isogroup00019	g00019t00003	801	C	33	C	17	51.5151515152	G	16	48.4848484848	Yes
isogroup00019	g00019t00003	214	C	17	C	10	58.8235294118	T	7	41.1764705882	Yes
isogroup00019	g00019t00003	235	C	21	C	16	76.1904761905	T	5	23.8095238095	Yes
isogroup00019	g00019t00003	372	C	56	C	39	69.6428571429	T	17	30.3571428571	Yes
isogroup00019	g00019t00003	536	T	85	C	65	76.4705882353	T	20	23.5294117647	Yes
isogroup00019	g00019t00003	222	G	17	G	10	58.8235294118	A	7	41.1764705882	Yes
isogroup00019	g00019t00003	416	G	65	G	49	75.3846153846	A	16	24.6153846154	Yes
isogroup00019	g00019t00003	904	G	27	G	17	62.962962963	A	10	37.037037037	Yes
isogroup00019	g00019t00003	1036	G	15	G	11	73.3333333333	A	4	26.6666666667	Yes
isogroup00019	g00019t00003	360	G	53	G	37	69.8113207547	T	16	30.1886792453	Yes
isogroup00019	g00019t00003	553	G	84	G	50	59.5238095238	T	34	40.4761904762	Yes
isogroup00019	g00019t00003	397	T	59	T	40	67.7966101695	A	19	32.2033898305	Yes
isogroup00019	g00019t00003	482	T	82	T	44	53.6585365854	A	37	45.1219512195	Yes
isogroup00019	g00019t00003	712	T	65	T	35	53.8461538462	A	29	44.6153846154	Yes
isogroup00019	g00019t00004	752	A	45	A	27	60	T	14	31.1111111111	Yes
isogroup00019	g00019t00004	927	A	24	A	19	79.1666666667	T	5	20.8333333333	Yes
isogroup00019	g00019t00004	1453	A	12	A	9	75	T	3	25	Yes
isogroup00019	g00019t00005	295	G	18	G	14	77.7777777778	C	4	22.2222222222	Yes
isogroup00019	g00019t00005	671	G	73	G	45	61.6438356164	C	28	38.3561643836	Yes
isogroup00019	g00019t00006	565	C	71	A	36	50.7042253521	C	35	49.2957746479	Yes
isogroup00019	g00019t00006	719	A	61	A	34	55.737704918	C	27	44.262295082	Yes
isogroup00019	g00019t00006	729	A	59	A	38	64.406779661	C	21	35.593220339	Yes
isogroup00019	g00019t00006	1427	A	13	A	9	69.2307692308	C	4	30.7692307692	Yes
isogroup00019	g00019t00006	1461	A	12	A	9	75	C	3	25	Yes
isogroup00019	g00019t00033	536	T	99	T	59	59.595959596	C	40	40.404040404	Yes
isogroup00019	g00019t00033	942	T	65	T	50	76.9230769231	C	14	21.5384615385	Yes
isogroup00019	g00019t00033	1134	T	10	T	7	70	C	3	30	Yes
isogroup00020	g00020t00003	516	A	24	A	14	58.3333333333	G	10	41.6666666667	Yes
isogroup00020	g00020t00003	548	A	25	A	13	52	G	12	48	Yes
isogroup00020	g00020t00003	587	G	24	A	13	54.1666666667	G	11	45.8333333333	Yes
isogroup00020	g00020t00004	357	C	10	T	5	50	C	5	50	Yes
isogroup00020	g00020t00005	379	C	13	C	8	61.5384615385	A	5	38.4615384615	Yes
isogroup00020	g00020t00005	275	T	7	T	4	57.1428571429	G	3	42.8571428571	Yes
isogroup00020	g00020t00009	357	C	11	C	8	72.7272727273	T	3	27.2727272727	Yes
isogroup00020	g00020t00009	534	C	19	C	10	52.6315789474	T	9	47.3684210526	Yes
isogroup00020	g00020t00016	488	A	16	G	10	62.5	A	6	37.5	Yes
isogroup00020	g00020t00016	559	G	18	G	11	61.1111111111	A	7	38.8888888889	Yes
isogroup00020	g00020t00016	641	G	11	G	8	72.7272727273	A	3	27.2727272727	Yes
isogroup00020	g00020t00018	381	A	13	A	10	76.9230769231	C	3	23.0769230769	Yes
isogroup00020	g00020t00019	319	C	7	C	4	57.1428571429	G	3	42.8571428571	Yes
isogroup00020	g00020t00019	631	C	37	C	21	56.7567567568	G	16	43.2432432432	Yes
isogroup00020	g00020t00021	319	C	9	G	5	55.5555555556	C	4	44.4444444444	Yes
isogroup00021	g00021t00002	1008	G	7	A	4	57.1428571429	G	3	42.8571428571	Yes
isogroup00021	g00021t00002	1138	G	8	C	5	62.5	G	3	37.5	Yes
isogroup00021	g00021t00002	289	T	8	C	5	62.5	T	3	37.5	Yes
isogroup00021	g00021t00002	511	C	13	C	8	61.5384615385	T	5	38.4615384615	Yes
isogroup00021	g00021t00002	1077	C	7	C	4	57.1428571429	T	3	42.8571428571	Yes
isogroup00021	g00021t00002	1137	T	8	C	5	62.5	T	3	37.5	Yes
isogroup00021	g00021t00002	389	T	11	T	8	72.7272727273	C	3	27.2727272727	Yes
isogroup00021	g00021t00002	1023	T	7	T	4	57.1428571429	C	3	42.8571428571	Yes
isogroup00021	g00021t00002	1123	T	8	T	5	62.5	C	3	37.5	Yes
isogroup00021	g00021t00002	1133	T	8	T	4	50	C	3	37.5	Yes
isogroup00021	g00021t00009	1003	G	8	G	5	62.5	A	3	37.5	Yes
isogroup00021	g00021t00009	1111	A	9	G	5	55.5555555556	A	4	44.4444444444	Yes
isogroup00021	g00021t00009	1123	G	9	G	6	66.6666666667	A	3	33.3333333333	Yes
isogroup00021	g00021t00009	1133	G	9	G	5	55.5555555556	C	4	44.4444444444	Yes
isogroup00021	g00021t00009	1112	G	9	T	5	55.5555555556	G	4	44.4444444444	Yes
isogroup00021	g00021t00015	1000	A	8	A	5	62.5	C	3	37.5	Yes
isogroup00021	g00021t00015	421	A	11	A	8	72.7272727273	T	3	27.2727272727	Yes
isogroup00021	g00021t00015	1109	T	6	A	3	50	T	3	50	Yes
isogroup00022	g00022t00001	787	A	10	A	7	70	G	3	30	Yes
isogroup00022	g00022t00001	981	A	37	A	27	72.972972973	G	10	27.027027027	Yes
isogroup00022	g00022t00001	634	T	10	T	5	50	G	5	50	Yes
isogroup00022	g00022t00004	561	C	18	T	13	72.2222222222	C	5	27.7777777778	Yes
isogroup00022	g00022t00004	675	T	7	T	4	57.1428571429	C	3	42.8571428571	Yes
isogroup00022	g00022t00004	1005	T	24	T	18	75	C	5	20.8333333333	Yes
isogroup00022	g00022t00006	577	T	20	T	15	75	A	5	25	Yes
isogroup00022	g00022t00008	316	C	14	C	11	78.5714285714	T	3	21.4285714286	Yes
isogroup00022	g00022t00008	559	C	22	C	15	68.1818181818	T	7	31.8181818182	Yes
isogroup00022	g00022t00008	673	T	18	C	10	55.5555555556	T	8	44.4444444444	Yes
isogroup00022	g00022t00008	905	C	35	C	26	74.2857142857	T	9	25.7142857143	Yes
isogroup00022	g00022t00008	909	C	35	C	22	62.8571428571	T	13	37.1428571429	Yes
isogroup00022	g00022t00008	632	T	14	G	9	64.2857142857	T	5	35.7142857143	Yes
isogroup00022	g00022t00010	734	C	18	A	13	72.2222222222	C	4	22.2222222222	Yes
isogroup00022	g00022t00010	984	G	55	G	36	65.4545454545	A	19	34.5454545455	Yes
isogroup00022	g00022t00010	1178	A	54	G	29	53.7037037037	A	25	46.2962962963	Yes
isogroup00022	g00022t00011	587	T	19	A	13	68.4210526316	T	6	31.5789473684	Yes
isogroup00022	g00022t00011	745	T	20	A	14	70	T	4	20	Yes
isogroup00023	g00023t00001	577	A	27	A	20	74.0740740741	T	6	22.2222222222	Yes
isogroup00023	g00023t00001	986	G	14	C	9	64.2857142857	G	5	35.7142857143	Yes
isogroup00023	g00023t00001	323	G	20	G	14	70	A	6	30	Yes
isogroup00023	g00023t00001	337	G	21	G	16	76.1904761905	A	5	23.8095238095	Yes
isogroup00023	g00023t00001	357	G	23	G	14	60.8695652174	A	9	39.1304347826	Yes
isogroup00023	g00023t00001	375	G	24	G	15	62.5	A	9	37.5	Yes
isogroup00023	g00023t00001	936	C	17	G	11	64.7058823529	C	6	35.2941176471	Yes
isogroup00023	g00023t00002	302	A	11	A	8	72.7272727273	G	3	27.2727272727	Yes
isogroup00023	g00023t00002	357	G	12	A	6	50	G	6	50	Yes
isogroup00023	g00023t00004	325	C	20	C	11	55	T	9	45	Yes
isogroup00023	g00023t00004	872	C	9	C	6	66.6666666667	T	3	33.3333333333	Yes
isogroup00023	g00023t00004	873	C	9	C	6	66.6666666667	T	3	33.3333333333	Yes
isogroup00023	g00023t00004	750	G	7	T	4	57.1428571429	G	3	42.8571428571	Yes
isogroup00023	g00023t00008	270	C	15	C	10	66.6666666667	A	5	33.3333333333	Yes
isogroup00023	g00023t00008	555	C	26	C	16	61.5384615385	A	10	38.4615384615	Yes
isogroup00023	g00023t00008	1214	C	8	C	5	62.5	A	3	37.5	Yes
isogroup00023	g00023t00009	555	C	39	A	20	51.2820512821	C	18	46.1538461538	Yes
isogroup00023	g00023t00009	908	C	40	T	25	62.5	C	15	37.5	Yes
isogroup00023	g00023t00009	909	C	40	T	25	62.5	C	15	37.5	Yes
isogroup00024	g00024t00001	192	G	14	A	8	57.1428571429	G	6	42.8571428571	Yes
isogroup00024	g00024t00001	251	A	20	A	15	75	G	5	25	Yes
isogroup00024	g00024t00001	582	A	24	A	15	62.5	G	9	37.5	Yes
isogroup00024	g00024t00001	191	C	14	C	8	57.1428571429	G	6	42.8571428571	Yes
isogroup00024	g00024t00001	282	G	21	G	12	57.1428571429	C	9	42.8571428571	Yes
isogroup00024	g00024t00001	224	T	17	T	13	76.4705882353	C	4	23.5294117647	Yes
isogroup00024	g00024t00001	272	C	21	T	12	57.1428571429	C	9	42.8571428571	Yes
isogroup00024	g00024t00001	588	T	22	T	13	59.0909090909	G	7	31.8181818182	Yes
isogroup00024	g00024t00002	683	G	35	G	25	71.4285714286	A	10	28.5714285714	Yes
isogroup00024	g00024t00006	84	A	11	A	8	72.7272727273	T	3	27.2727272727	Yes
isogroup00024	g00024t00011	344	A	8	A	4	50	C	4	50	Yes
isogroup00024	g00024t00011	742	C	22	C	16	72.7272727273	A	6	27.2727272727	Yes
isogroup00024	g00024t00011	938	C	16	C	9	56.25	A	7	43.75	Yes
isogroup00024	g00024t00011	667	C	17	C	10	58.8235294118	T	7	41.1764705882	Yes
isogroup00024	g00024t00011	1079	C	10	C	6	60	T	3	30	Yes
isogroup00025	g00025t00001	1063	A	10	A	6	60	T	4	40	Yes
isogroup00025	g00025t00001	934	T	12	T	8	66.6666666667	G	4	33.3333333333	Yes
isogroup00025	g00025t00002	175	C	16	C	12	75	A	4	25	Yes
isogroup00025	g00025t00003	1063	A	9	T	5	55.5555555556	A	4	44.4444444444	Yes
isogroup00025	g00025t00005	911	C	29	C	21	72.4137931034	T	8	27.5862068966	Yes
isogroup00025	g00025t00013	370	T	32	T	24	75	C	8	25	Yes
isogroup00025	g00025t00013	430	T	38	T	25	65.7894736842	C	13	34.2105263158	Yes
isogroup00025	g00025t00013	730	T	33	T	20	60.6060606061	C	13	39.3939393939	Yes
isogroup00025	g00025t00013	949	T	25	T	17	68	C	8	32	Yes
isogroup00025	g00025t00013	1571	T	6	T	3	50	C	3	50	Yes
isogroup00025	g00025t00013	1646	T	7	T	4	57.1428571429	C	3	42.8571428571	Yes
isogroup00025	g00025t00018	855	C	10	A	6	60	C	4	40	Yes
isogroup00025	g00025t00018	72	A	8	A	5	62.5	G	3	37.5	Yes
isogroup00025	g00025t00018	585	A	34	A	25	73.5294117647	G	9	26.4705882353	Yes
isogroup00025	g00025t00018	601	A	28	A	16	57.1428571429	G	12	42.8571428571	Yes
isogroup00025	g00025t00018	781	A	16	A	9	56.25	G	7	43.75	Yes
isogroup00025	g00025t00018	854	G	10	A	6	60	G	4	40	Yes
isogroup00025	g00025t00018	1050	G	12	G	8	66.6666666667	A	4	33.3333333333	Yes
isogroup00025	g00025t00018	1339	G	14	G	10	71.4285714286	A	4	28.5714285714	Yes
isogroup00025	g00025t00018	1350	G	14	G	11	78.5714285714	A	3	21.4285714286	Yes
isogroup00025	g00025t00018	117	G	13	G	9	69.2307692308	C	4	30.7692307692	Yes
isogroup00025	g00025t00018	442	C	41	G	23	56.0975609756	C	18	43.9024390244	Yes
isogroup00025	g00025t00018	1308	G	15	G	12	80	C	3	20	Yes
isogroup00025	g00025t00019	168	C	8	C	5	62.5	G	3	37.5	Yes
isogroup00025	g00025t00019	417	C	30	C	17	56.6666666667	G	13	43.3333333333	Yes
isogroup00025	g00025t00019	1141	C	12	C	9	75	G	3	25	Yes
isogroup00026	g00026t00005	657	G	10	T	6	60	G	4	40	Yes
isogroup00026	g00026t00008	504	C	9	C	4	44.4444444444	G	3	33.3333333333	Yes
isogroup00026	g00026t00008	549	G	9	C	5	55.5555555556	G	4	44.4444444444	Yes
isogroup00026	g00026t00015	474	G	7	G	4	57.1428571429	T	3	42.8571428571	Yes
isogroup00026	g00026t00015	588	G	13	G	7	53.8461538462	T	6	46.1538461538	Yes
isogroup00026	g00026t00015	526	T	8	T	5	62.5	C	3	37.5	Yes
isogroup00026	g00026t00015	630	C	13	T	7	53.8461538462	C	6	46.1538461538	Yes
isogroup00026	g00026t00024	506	A	15	A	8	53.3333333333	G	6	40	Yes
isogroup00026	g00026t00024	785	A	6	A	3	50	G	3	50	Yes
isogroup00026	g00026t00024	383	A	10	A	7	70	T	3	30	Yes
isogroup00026	g00026t00024	384	A	10	A	7	70	T	3	30	Yes
isogroup00026	g00026t00024	392	T	9	A	6	66.6666666667	T	3	33.3333333333	Yes
isogroup00026	g00026t00024	514	A	14	A	7	50	T	7	50	Yes
isogroup00026	g00026t00024	572	G	14	G	8	57.1428571429	C	6	42.8571428571	Yes
isogroup00026	g00026t00024	443	A	13	T	8	61.5384615385	A	5	38.4615384615	Yes
isogroup00026	g00026t00026	365	C	9	C	6	66.6666666667	T	3	33.3333333333	Yes
isogroup00026	g00026t00026	379	C	10	C	7	70	T	3	30	Yes
isogroup00026	g00026t00026	571	C	11	C	8	72.7272727273	T	3	27.2727272727	Yes
isogroup00026	g00026t00026	664	C	19	C	14	73.6842105263	T	5	26.3157894737	Yes
isogroup00026	g00026t00026	797	C	20	C	12	60	T	7	35	Yes
isogroup00026	g00026t00026	597	G	13	G	10	76.9230769231	A	3	23.0769230769	Yes
isogroup00026	g00026t00026	717	A	25	G	16	64	A	9	36	Yes
isogroup00026	g00026t00034	532	C	43	C	33	76.7441860465	A	10	23.2558139535	Yes
isogroup00026	g00026t00034	808	C	27	C	15	55.5555555556	A	12	44.4444444444	Yes
isogroup00027	g00027t00001	1435	C	13	C	10	76.9230769231	T	3	23.0769230769	Yes
isogroup00027	g00027t00001	1183	T	25	T	15	60	C	10	40	Yes
isogroup00027	g00027t00001	1407	T	15	T	12	80	C	3	20	Yes
isogroup00027	g00027t00002	1936	T	118	T	64	54.2372881356	A	54	45.7627118644	Yes
isogroup00028	g00028t00001	2138	G	6	A	3	50	G	3	50	Yes
isogroup00028	g00028t00001	1109	T	7	C	4	57.1428571429	T	3	42.8571428571	Yes
isogroup00028	g00028t00001	1091	C	7	G	4	57.1428571429	C	3	42.8571428571	Yes
isogroup00028	g00028t00001	1065	G	7	T	4	57.1428571429	G	3	42.8571428571	Yes
isogroup00028	g00028t00006	93	T	39	T	24	61.5384615385	C	15	38.4615384615	Yes
isogroup00028	g00028t00006	1254	T	6	T	3	50	C	3	50	Yes
isogroup00028	g00028t00006	2376	T	11	T	8	72.7272727273	C	3	27.2727272727	Yes
isogroup00028	g00028t00007	1442	C	17	C	11	64.7058823529	G	6	35.2941176471	Yes
isogroup00028	g00028t00007	1437	G	18	G	12	66.6666666667	A	6	33.3333333333	Yes
isogroup00028	g00028t00007	1720	A	9	G	6	66.6666666667	A	3	33.3333333333	Yes
isogroup00028	g00028t00007	1401	T	16	G	10	62.5	T	6	37.5	Yes
isogroup00028	g00028t00007	1349	A	15	T	9	60	A	5	33.3333333333	Yes
isogroup00028	g00028t00011	1225	A	10	A	6	60	T	3	30	Yes
isogroup00029	g00029t00002	671	G	10	G	7	70	A	3	30	Yes
isogroup00029	g00029t00002	616	G	12	G	9	75	C	3	25	Yes
isogroup00029	g00029t00002	477	T	19	T	15	78.9473684211	C	4	21.0526315789	Yes
isogroup00029	g00029t00005	569	C	17	C	13	76.4705882353	T	4	23.5294117647	Yes
isogroup00029	g00029t00011	1650	A	9	A	6	66.6666666667	C	3	33.3333333333	Yes
isogroup00029	g00029t00011	1504	A	9	A	6	66.6666666667	G	3	33.3333333333	Yes
isogroup00029	g00029t00015	1589	G	10	C	5	50	G	5	50	Yes
isogroup00030	g00030t00004	583	C	11	G	6	54.5454545455	C	5	45.4545454545	Yes
isogroup00030	g00030t00004	638	C	9	G	6	66.6666666667	C	3	33.3333333333	Yes
isogroup00030	g00030t00004	557	G	14	G	8	57.1428571429	T	6	42.8571428571	Yes
isogroup00030	g00030t00015	433	A	21	A	16	76.1904761905	G	5	23.8095238095	Yes
isogroup00030	g00030t00015	436	A	21	A	16	76.1904761905	G	5	23.8095238095	Yes
isogroup00030	g00030t00015	435	C	21	C	16	76.1904761905	T	5	23.8095238095	Yes
isogroup00030	g00030t00015	463	G	19	G	14	73.6842105263	A	5	26.3157894737	Yes
isogroup00030	g00030t00015	523	G	18	G	14	77.7777777778	A	4	22.2222222222	Yes
isogroup00031	g00031t00003	1375	G	11	G	8	72.7272727273	A	3	27.2727272727	Yes
isogroup00031	g00031t00003	1397	G	12	G	7	58.3333333333	C	5	41.6666666667	Yes
isogroup00031	g00031t00006	658	C	9	C	6	66.6666666667	T	3	33.3333333333	Yes
isogroup00031	g00031t00006	779	T	10	T	7	70	G	3	30	Yes
isogroup00031	g00031t00012	844	G	7	C	3	42.8571428571	G	3	42.8571428571	Yes
isogroup00033	g00033t00001	1978	G	14	G	11	78.5714285714	T	3	21.4285714286	Yes
isogroup00033	g00033t00001	744	T	16	T	8	50	C	7	43.75	Yes
isogroup00033	g00033t00004	1673	C	14	C	11	78.5714285714	A	3	21.4285714286	Yes
isogroup00033	g00033t00022	1991	A	10	A	7	70	T	3	30	Yes
isogroup00033	g00033t00022	2537	A	21	A	16	76.1904761905	T	5	23.8095238095	Yes
isogroup00033	g00033t00022	2549	C	24	C	15	62.5	G	9	37.5	Yes
isogroup00033	g00033t00022	2246	C	12	C	8	66.6666666667	T	4	33.3333333333	Yes
isogroup00033	g00033t00022	2307	C	13	C	8	61.5384615385	T	5	38.4615384615	Yes
isogroup00033	g00033t00022	2784	G	39	G	29	74.358974359	A	9	23.0769230769	Yes
isogroup00033	g00033t00022	2225	T	12	T	9	75	G	3	25	Yes
isogroup00033	g00033t00024	1217	A	18	A	9	50	G	9	50	Yes
isogroup00033	g00033t00024	2458	A	22	A	14	63.6363636364	G	8	36.3636363636	Yes
isogroup00033	g00033t00024	3424	A	12	A	8	66.6666666667	G	3	25	Yes
isogroup00034	g00034t00001	2507	C	12	A	7	58.3333333333	C	5	41.6666666667	Yes
isogroup00034	g00034t00001	2489	A	13	A	7	53.8461538462	G	6	46.1538461538	Yes
isogroup00034	g00034t00001	2523	C	16	C	12	75	A	4	25	Yes
isogroup00034	g00034t00001	2472	C	13	C	10	76.9230769231	G	3	23.0769230769	Yes
isogroup00034	g00034t00001	2196	C	11	C	8	72.7272727273	T	3	27.2727272727	Yes
isogroup00034	g00034t00001	2274	C	9	C	5	55.5555555556	T	4	44.4444444444	Yes
isogroup00034	g00034t00001	2405	G	11	G	6	54.5454545455	A	5	45.4545454545	Yes
isogroup00034	g00034t00001	2575	G	14	G	10	71.4285714286	A	4	28.5714285714	Yes
isogroup00034	g00034t00001	1240	T	7	T	4	57.1428571429	C	3	42.8571428571	Yes
isogroup00034	g00034t00001	2279	T	10	T	6	60	C	4	40	Yes
isogroup00034	g00034t00001	2517	T	15	T	11	73.3333333333	C	4	26.6666666667	Yes
isogroup00034	g00034t00001	2623	T	9	T	6	66.6666666667	C	3	33.3333333333	Yes
isogroup00034	g00034t00001	2740	C	6	T	3	50	C	3	50	Yes
isogroup00035	g00035t00001	289	C	6	T	3	50	C	3	50	Yes
isogroup00036	g00036t00001	286	A	16	A	12	75	C	4	25	Yes
isogroup00036	g00036t00001	416	A	16	A	12	75	C	4	25	Yes
isogroup00036	g00036t00001	202	A	13	A	9	69.2307692308	G	4	30.7692307692	Yes
isogroup00036	g00036t00001	322	A	17	A	10	58.8235294118	G	7	41.1764705882	Yes
isogroup00036	g00036t00001	888	G	26	A	16	61.5384615385	G	10	38.4615384615	Yes
isogroup00036	g00036t00001	274	C	16	C	12	75	A	4	25	Yes
isogroup00036	g00036t00001	281	G	16	G	11	68.75	C	5	31.25	Yes
isogroup00036	g00036t00001	296	G	16	G	11	68.75	C	4	25	Yes
isogroup00036	g00036t00001	419	G	17	G	13	76.4705882353	C	4	23.5294117647	Yes
isogroup00036	g00036t00001	425	G	17	G	13	76.4705882353	C	4	23.5294117647	Yes
isogroup00036	g00036t00001	422	G	17	G	13	76.4705882353	T	4	23.5294117647	Yes
isogroup00036	g00036t00001	496	G	16	G	9	56.25	T	7	43.75	Yes
isogroup00036	g00036t00001	415	T	16	T	12	75	C	4	25	Yes
isogroup00036	g00036t00001	451	C	18	T	9	50	C	9	50	Yes
isogroup00036	g00036t00002	371	G	19	G	13	68.4210526316	A	6	31.5789473684	Yes
isogroup00036	g00036t00002	752	G	28	G	17	60.7142857143	A	11	39.2857142857	Yes
isogroup00036	g00036t00002	888	G	27	G	17	62.962962963	A	10	37.037037037	Yes
isogroup00036	g00036t00002	1117	G	8	G	5	62.5	A	3	37.5	Yes
isogroup00036	g00036t00003	84	C	6	C	3	50	G	3	50	Yes
isogroup00036	g00036t00005	748	T	12	A	9	75	T	3	25	Yes
isogroup00036	g00036t00006	295	C	16	C	12	75	T	4	25	Yes
isogroup00036	g00036t00006	319	T	17	C	9	52.9411764706	T	7	41.1764705882	Yes
isogroup00036	g00036t00006	451	C	17	C	9	52.9411764706	T	8	47.0588235294	Yes
isogroup00036	g00036t00006	951	C	12	C	9	75	T	3	25	Yes
isogroup00036	g00036t00014	836	T	9	T	6	66.6666666667	A	3	33.3333333333	Yes
isogroup00036	g00036t00014	838	T	9	T	6	66.6666666667	A	3	33.3333333333	Yes
isogroup00037	g00037t00001	1199	C	382	A	211	55.2356020942	C	171	44.7643979058	Yes
isogroup00037	g00037t00001	666	A	13	A	9	69.2307692308	G	4	30.7692307692	Yes
isogroup00037	g00037t00001	1001	A	408	A	236	57.8431372549	G	172	42.1568627451	Yes
isogroup00037	g00037t00001	597	C	11	C	8	72.7272727273	T	3	27.2727272727	Yes
isogroup00037	g00037t00001	1078	T	398	C	255	64.0703517588	T	143	35.9296482412	Yes
isogroup00037	g00037t00001	1200	T	382	C	211	55.2356020942	T	171	44.7643979058	Yes
isogroup00037	g00037t00001	818	A	97	G	51	52.5773195876	A	45	46.3917525773	Yes
isogroup00037	g00037t00001	1267	G	337	G	226	67.0623145401	A	111	32.9376854599	Yes
isogroup00037	g00037t00003	1286	C	201	C	146	72.6368159204	A	55	27.3631840796	Yes
isogroup00037	g00037t00003	1368	G	181	G	111	61.3259668508	T	70	38.6740331492	Yes
isogroup00037	g00037t00003	548	T	18	T	12	66.6666666667	C	6	33.3333333333	Yes
isogroup00037	g00037t00003	1287	T	201	T	146	72.6368159204	C	55	27.3631840796	Yes
isogroup00037	g00037t00004	408	C	45	C	25	55.5555555556	G	20	44.4444444444	Yes
isogroup00037	g00037t00004	272	G	20	T	10	50	G	10	50	Yes
isogroup00038	g00038t00003	1854	A	23	A	12	52.1739130435	G	11	47.8260869565	Yes
isogroup00038	g00038t00003	3522	C	10	C	7	70	T	3	30	Yes
isogroup00038	g00038t00003	224	G	10	G	7	70	A	3	30	Yes
isogroup00038	g00038t00003	2415	G	31	G	22	70.9677419355	A	9	29.0322580645	Yes
isogroup00039	g00039t00008	168	A	8	A	4	50	G	4	50	Yes
isogroup00039	g00039t00008	248	G	8	A	4	50	G	4	50	Yes
isogroup00039	g00039t00008	337	G	8	A	4	50	G	4	50	Yes
isogroup00040	g00040t00011	461	C	10	C	7	70	A	3	30	Yes
isogroup00040	g00040t00011	495	C	11	C	7	63.6363636364	T	4	36.3636363636	Yes
isogroup00040	g00040t00011	490	G	11	G	7	63.6363636364	A	4	36.3636363636	Yes
isogroup00040	g00040t00011	494	G	11	G	7	63.6363636364	C	4	36.3636363636	Yes
isogroup00040	g00040t00011	544	T	13	T	10	76.9230769231	C	3	23.0769230769	Yes
isogroup00040	g00040t00012	686	A	15	A	12	80	T	3	20	Yes
isogroup00040	g00040t00014	436	A	9	A	6	66.6666666667	G	3	33.3333333333	Yes
isogroup00041	g00041t00001	1103	A	10	A	7	70	G	3	30	Yes
isogroup00041	g00041t00001	4227	C	14	C	11	78.5714285714	A	3	21.4285714286	Yes
isogroup00041	g00041t00004	2093	C	23	C	18	78.2608695652	T	5	21.7391304348	Yes
isogroup00041	g00041t00004	1440	G	20	G	15	75	A	5	25	Yes
isogroup00041	g00041t00004	1488	G	25	G	20	80	A	5	20	Yes
isogroup00041	g00041t00004	2120	G	23	G	18	78.2608695652	A	5	21.7391304348	Yes
isogroup00041	g00041t00006	300	T	10	T	7	70	A	3	30	Yes
isogroup00041	g00041t00006	338	T	11	T	7	63.6363636364	C	4	36.3636363636	Yes
isogroup00041	g00041t00006	508	T	8	T	4	50	C	4	50	Yes
isogroup00041	g00041t00006	2125	T	16	T	9	56.25	C	7	43.75	Yes
isogroup00041	g00041t00006	2166	T	17	T	13	76.4705882353	C	4	23.5294117647	Yes
isogroup00041	g00041t00009	445	T	10	T	6	60	G	4	40	Yes
isogroup00042	g00042t00001	675	T	12	A	6	50	T	6	50	Yes
isogroup00042	g00042t00001	1118	C	30	C	21	70	G	9	30	Yes
isogroup00042	g00042t00001	771	C	17	C	12	70.5882352941	T	5	29.4117647059	Yes
isogroup00042	g00042t00001	1371	A	21	G	11	52.380952381	A	10	47.619047619	Yes
isogroup00042	g00042t00001	718	G	14	G	11	78.5714285714	C	3	21.4285714286	Yes
isogroup00042	g00042t00001	925	T	24	T	19	79.1666666667	G	5	20.8333333333	Yes
isogroup00042	g00042t00003	348	T	14	T	9	64.2857142857	A	5	35.7142857143	Yes
isogroup00042	g00042t00003	302	T	11	T	8	72.7272727273	C	3	27.2727272727	Yes
isogroup00042	g00042t00003	624	T	29	T	23	79.3103448276	C	6	20.6896551724	Yes
isogroup00042	g00042t00003	665	T	32	T	24	75	C	8	25	Yes
isogroup00042	g00042t00011	2092	A	10	A	6	60	C	4	40	Yes
isogroup00043	g00043t00001	627	G	12	G	7	58.3333333333	A	5	41.6666666667	Yes
isogroup00043	g00043t00001	789	T	15	T	9	60	C	6	40	Yes
isogroup00043	g00043t00002	542	C	10	C	6	60	T	4	40	Yes
isogroup00043	g00043t00002	460	C	8	G	5	62.5	C	3	37.5	Yes
isogroup00044	g00044t00001	220	G	24	A	12	50	G	12	50	Yes
isogroup00044	g00044t00001	289	G	25	A	13	52	G	12	48	Yes
isogroup00044	g00044t00001	425	T	16	C	9	56.25	T	7	43.75	Yes
isogroup00044	g00044t00002	220	G	23	G	12	52.1739130435	A	11	47.8260869565	Yes
isogroup00044	g00044t00002	289	G	23	G	12	52.1739130435	A	11	47.8260869565	Yes
isogroup00044	g00044t00002	425	T	14	T	7	50	C	7	50	Yes
isogroup00045	g00045t00001	445	C	33	C	19	57.5757575758	T	14	42.4242424242	Yes
isogroup00045	g00045t00001	489	C	38	C	27	71.0526315789	T	11	28.9473684211	Yes
isogroup00045	g00045t00001	320	G	12	G	7	58.3333333333	A	5	41.6666666667	Yes
isogroup00045	g00045t00002	269	A	7	A	4	57.1428571429	G	3	42.8571428571	Yes
isogroup00045	g00045t00002	438	C	8	C	5	62.5	A	3	37.5	Yes
isogroup00045	g00045t00002	268	C	7	C	4	57.1428571429	G	3	42.8571428571	Yes
isogroup00045	g00045t00002	439	G	8	C	4	50	G	4	50	Yes
isogroup00045	g00045t00002	247	G	7	G	4	57.1428571429	C	3	42.8571428571	Yes
isogroup00045	g00045t00002	250	G	7	G	4	57.1428571429	C	3	42.8571428571	Yes
isogroup00045	g00045t00002	296	G	7	G	4	57.1428571429	C	3	42.8571428571	Yes
isogroup00045	g00045t00002	733	A	7	T	4	57.1428571429	A	3	42.8571428571	Yes
isogroup00045	g00045t00002	387	C	7	T	4	57.1428571429	C	3	42.8571428571	Yes
isogroup00045	g00045t00002	440	T	8	T	4	50	C	4	50	Yes
isogroup00045	g00045t00002	515	T	8	T	5	62.5	C	3	37.5	Yes
isogroup00045	g00045t00002	525	T	7	T	4	57.1428571429	C	3	42.8571428571	Yes
isogroup00045	g00045t00002	294	T	7	T	4	57.1428571429	G	3	42.8571428571	Yes
isogroup00046	g00046t00001	9416	A	9	A	5	55.5555555556	C	4	44.4444444444	Yes
isogroup00046	g00046t00001	530	A	12	A	7	58.3333333333	G	5	41.6666666667	Yes
isogroup00046	g00046t00001	712	C	13	C	9	69.2307692308	T	4	30.7692307692	Yes
isogroup00046	g00046t00001	986	T	8	C	5	62.5	T	3	37.5	Yes
isogroup00046	g00046t00001	3314	C	19	C	14	73.6842105263	T	5	26.3157894737	Yes
isogroup00046	g00046t00001	3668	T	19	T	14	73.6842105263	A	5	26.3157894737	Yes
isogroup00046	g00046t00003	1186	T	12	T	8	66.6666666667	C	4	33.3333333333	Yes
isogroup00046	g00046t00003	3441	T	19	T	14	73.6842105263	C	5	26.3157894737	Yes
isogroup00046	g00046t00003	5970	T	8	T	4	50	C	4	50	Yes
isogroup00046	g00046t00003	6196	T	18	T	10	55.5555555556	C	8	44.4444444444	Yes
isogroup00046	g00046t00003	7105	T	8	T	5	62.5	C	3	37.5	Yes
isogroup00046	g00046t00007	304	G	12	G	8	66.6666666667	A	4	33.3333333333	Yes
isogroup00046	g00046t00007	355	G	13	G	8	61.5384615385	A	5	38.4615384615	Yes
isogroup00046	g00046t00007	713	G	13	G	10	76.9230769231	A	3	23.0769230769	Yes
isogroup00046	g00046t00007	851	G	11	G	8	72.7272727273	A	3	27.2727272727	Yes
isogroup00046	g00046t00007	4487	G	27	G	21	77.7777777778	A	6	22.2222222222	Yes
isogroup00046	g00046t00007	4874	G	28	G	20	71.4285714286	A	8	28.5714285714	Yes
isogroup00046	g00046t00007	6356	G	12	G	9	75	A	3	25	Yes
isogroup00047	g00047t00005	2767	C	19	C	13	68.4210526316	G	6	31.5789473684	Yes
isogroup00047	g00047t00005	2298	C	11	C	8	72.7272727273	T	3	27.2727272727	Yes
isogroup00047	g00047t00005	2961	T	10	C	6	60	T	4	40	Yes
isogroup00047	g00047t00005	3105	C	9	C	6	66.6666666667	T	3	33.3333333333	Yes
isogroup00047	g00047t00005	1359	G	57	G	39	68.4210526316	A	17	29.8245614035	Yes
isogroup00047	g00047t00005	2198	G	10	G	7	70	A	3	30	Yes
isogroup00047	g00047t00005	2770	G	19	G	13	68.4210526316	C	6	31.5789473684	Yes
isogroup00047	g00047t00005	2805	T	19	T	13	68.4210526316	G	6	31.5789473684	Yes
isogroup00047	g00047t00006	1404	A	10	A	7	70	G	3	30	Yes
isogroup00047	g00047t00006	2422	A	14	A	10	71.4285714286	G	4	28.5714285714	Yes
isogroup00048	g00048t00001	747	A	7	A	4	57.1428571429	G	3	42.8571428571	Yes
isogroup00048	g00048t00001	628	G	7	G	4	57.1428571429	C	3	42.8571428571	Yes
isogroup00049	g00049t00001	2454	T	10	T	7	70	A	3	30	Yes
isogroup00049	g00049t00001	2863	T	11	T	7	63.6363636364	C	4	36.3636363636	Yes
isogroup00049	g00049t00012	512	A	8	A	5	62.5	T	3	37.5	Yes
isogroup00049	g00049t00012	472	C	7	C	4	57.1428571429	T	3	42.8571428571	Yes
isogroup00049	g00049t00027	268	G	8	G	5	62.5	A	3	37.5	Yes
isogroup00051	g00051t00001	56	A	8	A	4	50	C	4	50	Yes
isogroup00051	g00051t00001	42	G	8	A	4	50	G	4	50	Yes
isogroup00051	g00051t00001	276	A	12	A	9	75	G	3	25	Yes
isogroup00051	g00051t00001	152	C	8	C	5	62.5	T	3	37.5	Yes
isogroup00051	g00051t00001	200	G	10	G	7	70	C	3	30	Yes
isogroup00051	g00051t00001	40	T	8	T	4	50	G	4	50	Yes
isogroup00051	g00051t00006	265	A	8	A	5	62.5	T	3	37.5	Yes
isogroup00051	g00051t00006	522	G	9	G	5	55.5555555556	T	4	44.4444444444	Yes
isogroup00051	g00051t00007	357	C	31	T	15	48.3870967742	C	15	48.3870967742	Yes
isogroup00051	g00051t00007	893	T	12	T	6	50	C	6	50	Yes
isogroup00051	g00051t00007	1017	T	9	T	5	55.5555555556	C	4	44.4444444444	Yes
isogroup00052	g00052t00002	1034	A	11	A	7	63.6363636364	C	4	36.3636363636	Yes
isogroup00052	g00052t00002	1158	A	9	A	6	66.6666666667	C	3	33.3333333333	Yes
isogroup00052	g00052t00002	936	A	10	A	7	70	G	3	30	Yes
isogroup00052	g00052t00002	1129	A	9	A	5	55.5555555556	G	3	33.3333333333	Yes
isogroup00052	g00052t00002	930	C	8	C	4	50	G	3	37.5	Yes
isogroup00052	g00052t00002	935	G	10	G	7	70	A	3	30	Yes
isogroup00052	g00052t00002	926	C	8	T	4	50	C	4	50	Yes
isogroup00053	g00053c00001	1450	A	316	A	212	67.0886075949	G	103	32.5949367089	Yes
isogroup00053	g00053c00001	1178	A	277	A	201	72.5631768953	T	75	27.0758122744	Yes
isogroup00053	g00053c00001	1262	G	325	G	234	72	A	88	27.0769230769	Yes
isogroup00053	g00053c00001	1046	T	302	T	175	57.9470198675	C	127	42.0529801325	Yes
isogroup00053	g00053c00001	976	T	303	T	184	60.7260726073	G	118	38.9438943894	Yes
isogroup00054	g00054t00001	545	G	53	A	41	77.358490566	G	12	22.641509434	Yes
isogroup00054	g00054t00001	351	C	24	T	19	79.1666666667	C	5	20.8333333333	Yes
isogroup00054	g00054t00001	633	T	102	T	71	69.6078431373	G	31	30.3921568627	Yes
isogroup00054	g00054t00003	199	C	16	C	11	68.75	T	5	31.25	Yes
isogroup00054	g00054t00003	351	C	46	C	28	60.8695652174	T	18	39.1304347826	Yes
isogroup00054	g00054t00003	601	C	134	C	76	56.7164179104	T	56	41.7910447761	Yes
isogroup00054	g00054t00003	545	G	106	G	66	62.2641509434	A	40	37.7358490566	Yes
isogroup00054	g00054t00003	546	G	107	G	67	62.6168224299	T	40	37.3831775701	Yes
isogroup00054	g00054t00006	312	A	11	A	6	54.5454545455	C	5	45.4545454545	Yes
isogroup00054	g00054t00006	467	A	12	C	7	58.3333333333	A	5	41.6666666667	Yes
isogroup00055	g00055t00001	370	C	47	C	32	68.085106383	G	15	31.914893617	Yes
isogroup00055	g00055t00001	105	G	31	G	20	64.5161290323	C	11	35.4838709677	Yes
isogroup00055	g00055t00001	489	G	18	G	14	77.7777777778	C	4	22.2222222222	Yes
isogroup00055	g00055t00002	729	A	30	A	23	76.6666666667	C	6	20	Yes
isogroup00055	g00055t00005	90	C	19	C	10	52.6315789474	T	9	47.3684210526	Yes
isogroup00055	g00055t00005	219	C	38	C	30	78.9473684211	T	8	21.0526315789	Yes
isogroup00055	g00055t00005	431	C	52	C	27	51.9230769231	T	25	48.0769230769	Yes
isogroup00055	g00055t00005	562	C	40	C	27	67.5	T	13	32.5	Yes
isogroup00055	g00055t00005	564	C	41	C	28	68.2926829268	T	13	31.7073170732	Yes
isogroup00055	g00055t00005	400	A	47	G	27	57.4468085106	A	20	42.5531914894	Yes
isogroup00055	g00055t00005	486	G	51	G	26	50.9803921569	A	25	49.0196078431	Yes
isogroup00055	g00055t00005	500	A	50	G	28	56	A	22	44	Yes
isogroup00055	g00055t00005	556	G	40	G	27	67.5	A	13	32.5	Yes
isogroup00055	g00055t00005	560	G	40	G	27	67.5	A	13	32.5	Yes
isogroup00055	g00055t00005	647	G	33	G	20	60.6060606061	A	13	39.3939393939	Yes
isogroup00055	g00055t00006	555	G	15	A	11	73.3333333333	G	4	26.6666666667	Yes
isogroup00055	g00055t00006	559	G	15	A	11	73.3333333333	G	4	26.6666666667	Yes
isogroup00055	g00055t00006	637	A	14	A	9	64.2857142857	G	5	35.7142857143	Yes
isogroup00055	g00055t00006	679	T	13	T	9	69.2307692308	A	4	30.7692307692	Yes
isogroup00055	g00055t00006	431	C	38	T	27	71.0526315789	C	11	28.9473684211	Yes
isogroup00055	g00055t00006	561	C	15	T	11	73.3333333333	C	4	26.6666666667	Yes
isogroup00055	g00055t00006	563	C	16	T	11	68.75	C	5	31.25	Yes
isogroup00055	g00055t00006	675	T	13	T	9	69.2307692308	C	4	30.7692307692	Yes
isogroup00055	g00055t00006	693	T	13	T	9	69.2307692308	C	4	30.7692307692	Yes
isogroup00055	g00055t00007	383	T	41	G	22	53.6585365854	T	19	46.3414634146	Yes
isogroup00057	g00057c00001	210	A	6	A	3	50	G	3	50	Yes
isogroup00059	g00059t00002	45	C	11	C	7	63.6363636364	A	4	36.3636363636	Yes
isogroup00059	g00059t00002	128	G	7	G	4	57.1428571429	C	3	42.8571428571	Yes
isogroup00059	g00059t00002	56	C	10	T	6	60	C	4	40	Yes
isogroup00059	g00059t00002	154	T	7	T	4	57.1428571429	C	3	42.8571428571	Yes
isogroup00059	g00059t00003	109	A	8	A	5	62.5	G	3	37.5	Yes
isogroup00059	g00059t00003	121	G	8	A	4	50	G	4	50	Yes
isogroup00059	g00059t00003	56	C	11	C	7	63.6363636364	T	4	36.3636363636	Yes
isogroup00059	g00059t00003	111	G	8	G	5	62.5	A	3	37.5	Yes
isogroup00060	g00060t00001	707	A	73	A	41	56.1643835616	G	32	43.8356164384	Yes
isogroup00060	g00060t00001	860	C	86	C	57	66.2790697674	A	29	33.7209302326	Yes
isogroup00060	g00060t00002	1095	A	47	A	28	59.5744680851	C	19	40.4255319149	Yes
isogroup00060	g00060t00002	899	C	109	C	65	59.6330275229	T	44	40.3669724771	Yes
isogroup00060	g00060t00002	1049	C	66	C	46	69.696969697	T	19	28.7878787879	Yes
isogroup00060	g00060t00002	614	G	49	G	37	75.5102040816	A	12	24.4897959184	Yes
isogroup00060	g00060t00002	914	G	106	G	62	58.4905660377	A	44	41.5094339623	Yes
isogroup00060	g00060t00002	917	G	106	G	63	59.4339622642	A	43	40.5660377358	Yes
isogroup00061	g00061c00001	33	C	27	C	15	55.5555555556	T	12	44.4444444444	Yes
isogroup00061	g00061c00001	296	G	97	G	49	50.5154639175	A	48	49.4845360825	Yes
isogroup00062	g00062t00003	690	A	16	A	12	75	G	4	25	Yes
isogroup00062	g00062t00003	1567	C	13	C	10	76.9230769231	T	3	23.0769230769	Yes
isogroup00062	g00062t00011	1301	T	13	T	8	61.5384615385	C	5	38.4615384615	Yes
isogroup00062	g00062t00011	1409	T	11	T	8	72.7272727273	C	3	27.2727272727	Yes
isogroup00063	g00063t00001	483	G	6	T	3	50	G	3	50	Yes
isogroup00063	g00063t00003	1423	A	16	A	11	68.75	G	5	31.25	Yes
isogroup00063	g00063t00003	1939	C	22	C	12	54.5454545455	T	10	45.4545454545	Yes
isogroup00063	g00063t00003	2169	C	11	T	6	54.5454545455	C	5	45.4545454545	Yes
isogroup00063	g00063t00008	574	G	15	G	10	66.6666666667	A	5	33.3333333333	Yes
isogroup00063	g00063t00008	483	G	8	G	5	62.5	T	3	37.5	Yes
isogroup00064	g00064t00001	1383	G	103	G	71	68.932038835	A	32	31.067961165	Yes
isogroup00064	g00064t00003	751	A	8	A	3	37.5	T	3	37.5	Yes
isogroup00064	g00064t00011	530	G	71	G	48	67.6056338028	T	22	30.985915493	Yes
isogroup00064	g00064t00011	528	T	70	T	47	67.1428571429	G	23	32.8571428571	Yes
isogroup00065	g00065t00001	188	C	1120	C	632	56.4285714286	T	482	43.0357142857	Yes
isogroup00066	g00066t00001	1366	A	8	A	4	50	G	4	50	Yes
isogroup00066	g00066t00001	1094	C	17	C	9	52.9411764706	T	8	47.0588235294	Yes
isogroup00066	g00066t00001	1331	G	10	T	5	50	G	5	50	Yes
isogroup00066	g00066t00005	528	C	15	T	9	60	C	6	40	Yes
isogroup00067	g00067t00001	591	T	24	T	16	66.6666666667	C	8	33.3333333333	Yes
isogroup00067	g00067t00019	904	C	24	C	17	70.8333333333	T	5	20.8333333333	Yes
isogroup00068	g00068t00001	634	G	13	G	9	69.2307692308	A	4	30.7692307692	Yes
isogroup00068	g00068t00001	734	C	12	G	8	66.6666666667	C	4	33.3333333333	Yes
isogroup00068	g00068t00001	875	G	9	G	6	66.6666666667	C	3	33.3333333333	Yes
isogroup00068	g00068t00001	522	T	9	T	6	66.6666666667	A	3	33.3333333333	Yes
isogroup00068	g00068t00001	580	T	13	T	10	76.9230769231	G	3	23.0769230769	Yes
isogroup00068	g00068t00002	420	A	7	A	4	57.1428571429	C	3	42.8571428571	Yes
isogroup00068	g00068t00002	637	C	12	A	8	66.6666666667	C	4	33.3333333333	Yes
isogroup00068	g00068t00003	867	A	6	A	3	50	G	3	50	Yes
isogroup00068	g00068t00003	529	C	8	C	4	50	G	4	50	Yes
isogroup00068	g00068t00003	875	G	6	C	3	50	G	3	50	Yes
isogroup00068	g00068t00005	594	C	11	C	8	72.7272727273	A	3	27.2727272727	Yes
isogroup00068	g00068t00005	637	C	11	C	6	54.5454545455	A	5	45.4545454545	Yes
isogroup00068	g00068t00013	1570	G	13	G	8	61.5384615385	T	5	38.4615384615	Yes
isogroup00068	g00068t00013	1671	T	12	T	6	50	C	6	50	Yes
isogroup00068	g00068t00013	1755	T	10	T	6	60	C	4	40	Yes
isogroup00068	g00068t00014	613	T	8	C	5	62.5	T	3	37.5	Yes
isogroup00068	g00068t00014	1687	C	12	C	8	66.6666666667	T	4	33.3333333333	Yes
isogroup00069	g00069t00001	489	T	6	T	3	50	C	3	50	Yes
isogroup00069	g00069t00001	2732	T	12	T	8	66.6666666667	G	4	33.3333333333	Yes
isogroup00070	g00070c00001	352	C	14	C	7	50	T	5	35.7142857143	Yes
isogroup00070	g00070c00001	404	G	13	G	10	76.9230769231	A	3	23.0769230769	Yes
isogroup00070	g00070c00001	624	G	7	G	4	57.1428571429	A	3	42.8571428571	Yes
isogroup00070	g00070c00001	455	G	14	G	9	64.2857142857	C	3	21.4285714286	Yes
isogroup00070	g00070c00001	477	T	12	T	9	75	C	3	25	Yes
isogroup00070	g00070c00001	585	T	10	T	7	70	C	3	30	Yes
isogroup00070	g00070c00001	313	T	9	T	6	66.6666666667	G	3	33.3333333333	Yes
isogroup00070	g00070t00002	838	C	8	C	5	62.5	G	3	37.5	Yes
isogroup00072	g00072t00001	642	G	8	G	5	62.5	A	3	37.5	Yes
isogroup00072	g00072t00004	283	A	9	A	6	66.6666666667	G	3	33.3333333333	Yes
isogroup00072	g00072t00004	333	C	9	C	6	66.6666666667	T	3	33.3333333333	Yes
isogroup00072	g00072t00013	743	A	27	A	14	51.8518518519	T	13	48.1481481481	Yes
isogroup00072	g00072t00013	392	G	12	G	8	66.6666666667	C	4	33.3333333333	Yes
isogroup00072	g00072t00013	676	G	24	G	13	54.1666666667	T	11	45.8333333333	Yes
isogroup00072	g00072t00013	510	T	19	T	15	78.9473684211	C	4	21.0526315789	Yes
isogroup00072	g00072t00013	523	T	15	T	11	73.3333333333	C	4	26.6666666667	Yes
isogroup00075	g00075c00001	192	T	50	T	32	64	C	18	36	Yes
isogroup00075	g00075c00001	233	T	69	T	42	60.8695652174	C	27	39.1304347826	Yes
isogroup00075	g00075c00003	44	G	55	T	29	52.7272727273	G	26	47.2727272727	Yes
isogroup00075	g00075t00001	466	C	40	C	22	55	T	18	45	Yes
isogroup00076	g00076t00001	434	A	10	A	5	50	C	5	50	Yes
isogroup00076	g00076t00001	520	A	9	A	6	66.6666666667	G	3	33.3333333333	Yes
isogroup00076	g00076t00001	642	C	15	C	8	53.3333333333	A	7	46.6666666667	Yes
isogroup00076	g00076t00005	1414	T	41	A	24	58.5365853659	T	17	41.4634146341	Yes
isogroup00076	g00076t00005	1459	G	36	C	24	66.6666666667	G	12	33.3333333333	Yes
isogroup00076	g00076t00005	1412	T	41	C	24	58.5365853659	T	17	41.4634146341	Yes
isogroup00076	g00076t00005	562	G	34	G	24	70.5882352941	A	10	29.4117647059	Yes
isogroup00076	g00076t00005	1409	C	41	G	24	58.5365853659	C	17	41.4634146341	Yes
isogroup00076	g00076t00005	1406	A	41	T	23	56.0975609756	A	17	41.4634146341	Yes
isogroup00076	g00076t00005	851	T	63	T	41	65.0793650794	C	22	34.9206349206	Yes
isogroup00076	g00076t00005	1192	T	62	T	45	72.5806451613	C	17	27.4193548387	Yes
isogroup00077	g00077t00001	1011	A	38	A	23	60.5263157895	G	15	39.4736842105	Yes
isogroup00077	g00077t00001	1178	A	31	A	24	77.4193548387	G	7	22.5806451613	Yes
isogroup00077	g00077t00001	1854	A	20	A	14	70	G	6	30	Yes
isogroup00077	g00077t00001	1952	A	12	A	7	58.3333333333	G	5	41.6666666667	Yes
isogroup00077	g00077t00001	1254	A	26	C	14	53.8461538462	A	12	46.1538461538	Yes
isogroup00077	g00077t00001	1153	C	29	C	17	58.6206896552	G	12	41.3793103448	Yes
isogroup00077	g00077t00001	988	C	38	C	28	73.6842105263	T	9	23.6842105263	Yes
isogroup00077	g00077t00001	1176	C	31	C	24	77.4193548387	T	7	22.5806451613	Yes
isogroup00077	g00077t00001	1265	C	26	C	19	73.0769230769	T	7	26.9230769231	Yes
isogroup00077	g00077t00001	586	G	17	G	12	70.5882352941	A	5	29.4117647059	Yes
isogroup00077	g00077t00001	1137	G	30	G	22	73.3333333333	A	8	26.6666666667	Yes
isogroup00077	g00077t00001	1140	G	30	G	22	73.3333333333	A	8	26.6666666667	Yes
isogroup00077	g00077t00001	1175	G	31	G	24	77.4193548387	A	7	22.5806451613	Yes
isogroup00077	g00077t00001	1182	G	31	G	24	77.4193548387	A	7	22.5806451613	Yes
isogroup00077	g00077t00001	1674	G	21	G	16	76.1904761905	A	5	23.8095238095	Yes
isogroup00077	g00077t00001	1133	G	31	G	23	74.1935483871	C	8	25.8064516129	Yes
isogroup00077	g00077t00001	1179	G	31	G	24	77.4193548387	C	7	22.5806451613	Yes
isogroup00077	g00077t00001	1087	G	35	G	21	60	T	14	40	Yes
isogroup00077	g00077t00001	1264	G	26	G	19	73.0769230769	T	7	26.9230769231	Yes
isogroup00077	g00077t00001	533	T	10	T	7	70	G	3	30	Yes
isogroup00077	g00077t00003	329	C	8	T	4	50	C	4	50	Yes
isogroup00077	g00077t00003	442	T	13	T	9	69.2307692308	C	4	30.7692307692	Yes
isogroup00077	g00077t00003	877	T	38	T	28	73.6842105263	C	10	26.3157894737	Yes
isogroup00077	g00077t00003	1022	T	30	T	22	73.3333333333	C	8	26.6666666667	Yes
isogroup00077	g00077t00003	1056	T	30	T	23	76.6666666667	C	7	23.3333333333	Yes
isogroup00077	g00077t00003	1389	T	23	T	15	65.2173913043	C	5	21.7391304348	Yes
isogroup00077	g00077t00003	1463	T	27	T	17	62.962962963	C	10	37.037037037	Yes
isogroup00078	g00078t00001	604	C	19	C	15	78.9473684211	T	4	21.0526315789	Yes
isogroup00078	g00078t00001	680	G	17	G	11	64.7058823529	A	6	35.2941176471	Yes
isogroup00078	g00078t00005	439	T	13	T	9	69.2307692308	C	4	30.7692307692	Yes
isogroup00078	g00078t00006	463	T	13	T	8	61.5384615385	A	5	38.4615384615	Yes
isogroup00078	g00078t00006	1264	T	7	T	4	57.1428571429	A	3	42.8571428571	Yes
isogroup00078	g00078t00007	1180	C	10	C	7	70	A	3	30	Yes
isogroup00079	g00079c00003	73	A	11	C	6	54.5454545455	A	5	45.4545454545	Yes
isogroup00079	g00079c00003	44	C	12	T	9	75	C	3	25	Yes
isogroup00079	g00079t00001	734	A	10	A	7	70	G	3	30	Yes
isogroup00079	g00079t00001	579	C	19	C	14	73.6842105263	T	5	26.3157894737	Yes
isogroup00079	g00079t00001	1418	C	40	C	27	67.5	T	13	32.5	Yes
isogroup00079	g00079t00001	670	G	18	G	12	66.6666666667	A	6	33.3333333333	Yes
isogroup00079	g00079t00001	2460	G	11	G	8	72.7272727273	A	3	27.2727272727	Yes
isogroup00079	g00079t00005	1274	G	12	G	9	75	T	3	25	Yes
isogroup00080	g00080t00001	411	G	9	G	5	55.5555555556	A	4	44.4444444444	Yes
isogroup00081	g00081t00001	3867	A	20	A	15	75	C	5	25	Yes
isogroup00081	g00081t00001	3788	C	42	C	25	59.5238095238	G	17	40.4761904762	Yes
isogroup00081	g00081t00001	996	C	18	C	10	55.5555555556	T	8	44.4444444444	Yes
isogroup00081	g00081t00001	1034	C	19	C	13	68.4210526316	T	6	31.5789473684	Yes
isogroup00081	g00081t00001	902	T	22	T	15	68.1818181818	C	7	31.8181818182	Yes
isogroup00082	g00082t00001	261	C	107	C	58	54.2056074766	T	49	45.7943925234	Yes
isogroup00082	g00082t00001	744	T	398	T	211	53.0150753769	C	187	46.9849246231	Yes
isogroup00082	g00082t00001	963	C	496	C	265	53.4274193548	A	227	45.7661290323	Yes
isogroup00082	g00082t00001	2154	C	20	C	13	65	T	7	35	Yes
isogroup00083	g00083t00003	1215	C	21	C	15	71.4285714286	T	5	23.8095238095	Yes
isogroup00083	g00083t00003	1284	T	16	T	11	68.75	C	4	25	Yes
isogroup00088	g00088t00002	925	G	16	A	8	50	G	8	50	Yes
isogroup00088	g00088t00002	998	A	14	A	11	78.5714285714	G	3	21.4285714286	Yes
isogroup00088	g00088t00002	858	T	19	T	11	57.8947368421	C	8	42.1052631579	Yes
isogroup00088	g00088t00002	1181	T	11	T	7	63.6363636364	C	4	36.3636363636	Yes
isogroup00089	g00089t00001	1757	A	44	A	29	65.9090909091	C	15	34.0909090909	Yes
isogroup00089	g00089t00001	2993	A	10	A	7	70	G	3	30	Yes
isogroup00089	g00089t00001	3330	G	18	G	10	55.5555555556	C	8	44.4444444444	Yes
isogroup00089	g00089t00001	2879	G	8	G	5	62.5	T	3	37.5	Yes
isogroup00089	g00089t00001	2876	T	8	T	5	62.5	A	3	37.5	Yes
isogroup00089	g00089t00001	1787	T	41	T	29	70.7317073171	C	12	29.2682926829	Yes
isogroup00089	g00089t00001	2791	T	12	T	9	75	C	3	25	Yes
isogroup00089	g00089t00002	3330	G	29	C	15	51.724137931	G	14	48.275862069	Yes
isogroup00089	g00089t00002	1571	G	28	G	21	75	A	7	25	Yes
isogroup00089	g00089t00002	3381	G	29	G	17	58.6206896552	A	12	41.3793103448	Yes
isogroup00089	g00089t00002	3589	G	11	G	6	54.5454545455	A	5	45.4545454545	Yes
isogroup00089	g00089t00002	3610	G	8	G	5	62.5	A	3	37.5	Yes
isogroup00089	g00089t00003	2384	A	40	A	31	77.5	T	9	22.5	Yes
isogroup00089	g00089t00003	1430	C	14	C	11	78.5714285714	T	3	21.4285714286	Yes
isogroup00089	g00089t00003	2185	C	14	C	10	71.4285714286	T	4	28.5714285714	Yes
isogroup00089	g00089t00003	3535	T	11	C	7	63.6363636364	T	4	36.3636363636	Yes
isogroup00090	g00090t00001	762	C	40	C	30	75	T	10	25	Yes
isogroup00090	g00090t00004	532	T	27	T	17	62.962962963	C	10	37.037037037	Yes
isogroup00090	g00090t00004	2375	T	30	T	22	73.3333333333	C	7	23.3333333333	Yes
isogroup00091	g00091t00001	1488	A	10	A	7	70	G	3	30	Yes
isogroup00091	g00091t00001	1253	C	43	C	28	65.1162790698	T	15	34.8837209302	Yes
isogroup00091	g00091t00001	1173	T	54	T	41	75.9259259259	C	13	24.0740740741	Yes
isogroup00091	g00091t00002	921	G	21	G	15	71.4285714286	A	6	28.5714285714	Yes
isogroup00091	g00091t00002	1260	G	7	G	4	57.1428571429	A	3	42.8571428571	Yes
isogroup00091	g00091t00002	1371	G	8	G	5	62.5	A	3	37.5	Yes
isogroup00092	g00092t00001	1125	G	28	G	21	75	A	7	25	Yes
isogroup00092	g00092t00001	1221	G	19	G	14	73.6842105263	A	5	26.3157894737	Yes
isogroup00092	g00092t00001	4410	G	60	G	42	70	A	18	30	Yes
isogroup00092	g00092t00001	867	T	42	T	30	71.4285714286	C	12	28.5714285714	Yes
isogroup00092	g00092t00001	1056	T	30	T	23	76.6666666667	C	7	23.3333333333	Yes
isogroup00092	g00092t00001	4413	T	60	T	42	70	C	18	30	Yes
isogroup00092	g00092t00004	4410	G	33	A	18	54.5454545455	G	15	45.4545454545	Yes
isogroup00092	g00092t00004	4500	A	13	A	7	53.8461538462	G	6	46.1538461538	Yes
isogroup00092	g00092t00006	4413	T	38	C	20	52.6315789474	T	18	47.3684210526	Yes
isogroup00092	g00092t00006	4545	C	30	C	17	56.6666666667	T	12	40	Yes
isogroup00092	g00092t00006	4815	G	10	G	7	70	T	3	30	Yes
isogroup00093	g00093t00002	537	G	6	C	3	50	G	3	50	Yes
isogroup00093	g00093t00002	501	C	6	T	3	50	C	3	50	Yes
isogroup00093	g00093t00004	317	A	7	A	4	57.1428571429	C	3	42.8571428571	Yes
isogroup00093	g00093t00004	324	A	7	A	4	57.1428571429	T	3	42.8571428571	Yes
isogroup00093	g00093t00004	476	G	8	G	5	62.5	A	3	37.5	Yes
isogroup00093	g00093t00006	315	C	7	C	4	57.1428571429	T	3	42.8571428571	Yes
isogroup00093	g00093t00006	463	C	11	C	8	72.7272727273	T	3	27.2727272727	Yes
isogroup00093	g00093t00006	466	C	11	C	7	63.6363636364	T	4	36.3636363636	Yes
isogroup00093	g00093t00006	490	C	11	C	7	63.6363636364	T	4	36.3636363636	Yes
isogroup00093	g00093t00006	352	G	9	G	6	66.6666666667	C	3	33.3333333333	Yes
isogroup00093	g00093t00006	499	G	11	G	8	72.7272727273	C	3	27.2727272727	Yes
isogroup00094	g00094t00001	2086	A	9	A	6	66.6666666667	C	3	33.3333333333	Yes
isogroup00094	g00094t00001	301	G	7	A	4	57.1428571429	G	3	42.8571428571	Yes
isogroup00094	g00094t00001	2076	A	9	A	6	66.6666666667	G	3	33.3333333333	Yes
isogroup00094	g00094t00001	2100	G	9	A	6	66.6666666667	G	3	33.3333333333	Yes
isogroup00094	g00094t00001	2088	C	9	C	6	66.6666666667	G	3	33.3333333333	Yes
isogroup00094	g00094t00001	2079	G	9	G	6	66.6666666667	C	3	33.3333333333	Yes
isogroup00094	g00094t00001	2109	G	9	G	6	66.6666666667	C	3	33.3333333333	Yes
isogroup00094	g00094t00001	2082	G	9	G	6	66.6666666667	T	3	33.3333333333	Yes
isogroup00094	g00094t00001	407	T	14	T	11	78.5714285714	G	3	21.4285714286	Yes
isogroup00094	g00094t00001	2064	T	9	T	5	55.5555555556	G	3	33.3333333333	Yes
isogroup00094	g00094t00002	2098	G	13	G	7	53.8461538462	A	6	46.1538461538	Yes
isogroup00094	g00094t00005	334	C	13	C	10	76.9230769231	T	3	23.0769230769	Yes
isogroup00094	g00094t00006	335	T	13	T	9	69.2307692308	C	3	23.0769230769	Yes
isogroup00094	g00094t00006	393	T	14	T	10	71.4285714286	C	4	28.5714285714	Yes
isogroup00094	g00094t00006	2022	T	9	T	6	66.6666666667	C	3	33.3333333333	Yes
isogroup00094	g00094t00006	2024	T	9	T	6	66.6666666667	C	3	33.3333333333	Yes
isogroup00095	g00095t00001	1430	C	39	G	20	51.2820512821	C	19	48.7179487179	Yes
isogroup00095	g00095t00001	1784	T	12	T	8	66.6666666667	C	4	33.3333333333	Yes
isogroup00095	g00095t00002	1430	C	13	C	8	61.5384615385	G	5	38.4615384615	Yes
isogroup00095	g00095t00005	1173	T	10	T	6	60	A	3	30	Yes
isogroup00095	g00095t00005	1472	T	42	T	24	57.1428571429	A	18	42.8571428571	Yes
isogroup00095	g00095t00005	1688	T	23	T	15	65.2173913043	A	8	34.7826086957	Yes
isogroup00097	g00097t00001	404	C	6	A	3	50	C	3	50	Yes
isogroup00097	g00097t00001	500	A	8	A	5	62.5	G	3	37.5	Yes
isogroup00097	g00097t00001	499	A	8	A	5	62.5	T	3	37.5	Yes
isogroup00097	g00097t00001	667	A	15	A	12	80	T	3	20	Yes
isogroup00097	g00097t00001	575	C	10	C	7	70	A	3	30	Yes
isogroup00097	g00097t00001	450	C	7	C	4	57.1428571429	T	3	42.8571428571	Yes
isogroup00097	g00097t00001	483	C	7	C	4	57.1428571429	T	3	42.8571428571	Yes
isogroup00097	g00097t00001	503	G	8	G	5	62.5	A	3	37.5	Yes
isogroup00097	g00097t00001	518	G	9	G	6	66.6666666667	T	3	33.3333333333	Yes
isogroup00097	g00097t00001	501	T	8	T	5	62.5	C	3	37.5	Yes
isogroup00097	g00097t00001	515	T	9	T	5	55.5555555556	C	4	44.4444444444	Yes
isogroup00097	g00097t00001	528	T	9	T	6	66.6666666667	C	3	33.3333333333	Yes
isogroup00097	g00097t00001	1205	T	16	T	11	68.75	C	5	31.25	Yes
isogroup00098	g00098t00001	785	C	32	C	24	75	T	8	25	Yes
isogroup00098	g00098t00001	296	G	83	G	60	72.2891566265	A	19	22.8915662651	Yes
isogroup00098	g00098t00001	779	G	34	G	26	76.4705882353	C	8	23.5294117647	Yes
isogroup00098	g00098t00001	3768	T	9	T	5	55.5555555556	C	4	44.4444444444	Yes
isogroup00098	g00098t00005	539	A	72	A	53	73.6111111111	G	18	25	Yes
isogroup00098	g00098t00005	1115	A	12	A	7	58.3333333333	G	5	41.6666666667	Yes
isogroup00100	g00100t00002	826	A	27	A	21	77.7777777778	G	6	22.2222222222	Yes
isogroup00100	g00100t00002	1262	T	13	T	10	76.9230769231	A	3	23.0769230769	Yes
isogroup00100	g00100t00009	572	G	13	G	8	61.5384615385	A	5	38.4615384615	Yes
isogroup00101	g00101t00001	697	C	18	C	11	61.1111111111	G	7	38.8888888889	Yes
isogroup00101	g00101t00001	1199	C	20	C	15	75	G	5	25	Yes
isogroup00101	g00101t00001	409	G	19	G	14	73.6842105263	A	5	26.3157894737	Yes
isogroup00101	g00101t00001	808	G	14	G	11	78.5714285714	A	3	21.4285714286	Yes
isogroup00101	g00101t00001	816	G	14	G	11	78.5714285714	A	3	21.4285714286	Yes
isogroup00101	g00101t00001	811	G	14	G	11	78.5714285714	T	3	21.4285714286	Yes
isogroup00101	g00101t00001	1207	T	18	T	13	72.2222222222	C	5	27.7777777778	Yes
isogroup00101	g00101t00001	2438	T	19	T	14	73.6842105263	C	5	26.3157894737	Yes
isogroup00101	g00101t00005	7	A	26	A	13	50	G	13	50	Yes
isogroup00101	g00101t00005	2248	A	49	A	29	59.1836734694	G	20	40.8163265306	Yes
isogroup00101	g00101t00005	378	C	267	C	143	53.5580524345	T	123	46.0674157303	Yes
isogroup00102	g00102t00001	720	C	18	C	13	72.2222222222	G	5	27.7777777778	Yes
isogroup00102	g00102t00001	704	G	20	G	15	75	A	5	25	Yes
isogroup00102	g00102t00001	705	G	20	G	15	75	A	5	25	Yes
isogroup00102	g00102t00002	558	A	11	A	8	72.7272727273	T	3	27.2727272727	Yes
isogroup00102	g00102t00002	559	T	11	T	7	63.6363636364	A	3	27.2727272727	Yes
isogroup00102	g00102t00003	1831	C	7	A	4	57.1428571429	C	3	42.8571428571	Yes
isogroup00102	g00102t00003	1930	G	6	A	3	50	G	3	50	Yes
isogroup00102	g00102t00003	1680	C	10	C	7	70	T	3	30	Yes
isogroup00102	g00102t00003	1696	T	10	T	6	60	C	3	30	Yes
isogroup00102	g00102t00003	1859	T	7	T	4	57.1428571429	C	3	42.8571428571	Yes
isogroup00102	g00102t00004	637	C	27	C	20	74.0740740741	A	7	25.9259259259	Yes
isogroup00103	g00103t00001	1084	A	17	A	12	70.5882352941	G	5	29.4117647059	Yes
isogroup00103	g00103t00001	1071	A	17	A	13	76.4705882353	T	4	23.5294117647	Yes
isogroup00103	g00103t00001	964	G	14	G	10	71.4285714286	A	3	21.4285714286	Yes
isogroup00104	g00104t00002	2929	A	9	A	6	66.6666666667	C	3	33.3333333333	Yes
isogroup00104	g00104t00002	2137	A	61	A	45	73.7704918033	G	16	26.2295081967	Yes
isogroup00104	g00104t00002	3026	A	10	A	7	70	G	3	30	Yes
isogroup00104	g00104t00002	3069	A	11	A	7	63.6363636364	G	4	36.3636363636	Yes
isogroup00104	g00104t00002	3313	A	12	A	6	50	G	6	50	Yes
isogroup00104	g00104t00002	3131	A	13	A	7	53.8461538462	T	6	46.1538461538	Yes
isogroup00104	g00104t00002	3289	C	13	C	8	61.5384615385	A	5	38.4615384615	Yes
isogroup00104	g00104t00002	3565	C	15	C	10	66.6666666667	T	5	33.3333333333	Yes
isogroup00104	g00104t00002	1903	G	71	G	50	70.4225352113	A	20	28.1690140845	Yes
isogroup00104	g00104t00002	3047	A	11	G	6	54.5454545455	A	5	45.4545454545	Yes
isogroup00104	g00104t00002	2904	T	9	T	6	66.6666666667	C	3	33.3333333333	Yes
isogroup00104	g00104t00002	3365	T	14	T	9	64.2857142857	C	5	35.7142857143	Yes
isogroup00104	g00104t00002	3552	T	15	T	10	66.6666666667	C	5	33.3333333333	Yes
isogroup00104	g00104t00004	480	C	7	C	4	57.1428571429	G	3	42.8571428571	Yes
isogroup00105	g00105t00001	478	A	29	A	23	79.3103448276	G	6	20.6896551724	Yes
isogroup00105	g00105t00001	432	C	30	C	23	76.6666666667	G	6	20	Yes
isogroup00105	g00105t00001	428	C	30	C	24	80	T	6	20	Yes
isogroup00105	g00105t00001	1558	G	10	G	6	60	A	4	40	Yes
isogroup00105	g00105t00003	1126	C	10	C	6	60	A	4	40	Yes
isogroup00106	g00106t00001	1300	C	15	C	12	80	A	3	20	Yes
isogroup00106	g00106t00001	573	G	9	G	6	66.6666666667	T	3	33.3333333333	Yes
isogroup00106	g00106t00001	1362	T	15	G	11	73.3333333333	T	4	26.6666666667	Yes
isogroup00106	g00106t00001	460	C	10	T	5	50	C	5	50	Yes
isogroup00106	g00106t00001	516	T	9	T	5	55.5555555556	C	4	44.4444444444	Yes
isogroup00106	g00106t00001	954	T	12	T	8	66.6666666667	C	4	33.3333333333	Yes
isogroup00106	g00106t00001	1935	T	46	T	30	65.2173913043	C	16	34.7826086957	Yes
isogroup00106	g00106t00002	1300	A	35	A	27	77.1428571429	C	8	22.8571428571	Yes
isogroup00106	g00106t00002	1947	A	45	A	29	64.4444444444	C	16	35.5555555556	Yes
isogroup00106	g00106t00002	502	A	17	A	13	76.4705882353	G	4	23.5294117647	Yes
isogroup00106	g00106t00002	1198	A	36	A	28	77.7777777778	G	8	22.2222222222	Yes
isogroup00106	g00106t00002	1205	A	35	A	20	57.1428571429	G	15	42.8571428571	Yes
isogroup00106	g00106t00002	1243	A	35	A	17	48.5714285714	G	17	48.5714285714	Yes
isogroup00106	g00106t00002	963	A	38	A	26	68.4210526316	T	12	31.5789473684	Yes
isogroup00106	g00106t00002	1065	A	38	A	25	65.7894736842	T	13	34.2105263158	Yes
isogroup00106	g00106t00002	1087	A	41	A	32	78.0487804878	T	9	21.9512195122	Yes
isogroup00106	g00106t00002	1938	A	45	A	29	64.4444444444	T	16	35.5555555556	Yes
isogroup00106	g00106t00002	567	C	22	C	14	63.6363636364	G	8	36.3636363636	Yes
isogroup00106	g00106t00002	591	C	22	C	15	68.1818181818	G	7	31.8181818182	Yes
isogroup00106	g00106t00002	818	C	36	C	28	77.7777777778	G	8	22.2222222222	Yes
isogroup00106	g00106t00002	384	T	10	C	7	70	T	3	30	Yes
isogroup00106	g00106t00002	988	C	39	C	24	61.5384615385	T	15	38.4615384615	Yes
isogroup00106	g00106t00002	745	G	33	G	26	78.7878787879	A	7	21.2121212121	Yes
isogroup00106	g00106t00002	859	G	36	G	19	52.7777777778	A	17	47.2222222222	Yes
isogroup00106	g00106t00002	1726	G	44	G	33	75	A	11	25	Yes
isogroup00106	g00106t00002	1750	G	48	G	30	62.5	A	18	37.5	Yes
isogroup00106	g00106t00002	1939	G	45	G	29	64.4444444444	A	16	35.5555555556	Yes
isogroup00106	g00106t00002	1163	T	40	T	32	80	A	8	20	Yes
isogroup00106	g00106t00002	1949	T	45	T	29	64.4444444444	A	15	33.3333333333	Yes
isogroup00106	g00106t00002	1950	T	45	T	28	62.2222222222	A	17	37.7777777778	Yes
isogroup00106	g00106t00002	476	T	15	T	11	73.3333333333	G	4	26.6666666667	Yes
isogroup00106	g00106t00002	1964	T	45	T	29	64.4444444444	G	16	35.5555555556	Yes
isogroup00106	g00106t00002	2032	T	36	T	26	72.2222222222	G	10	27.7777777778	Yes
isogroup00106	g00106t00004	548	G	12	G	9	75	C	3	25	Yes
isogroup00106	g00106t00004	909	G	50	G	40	80	C	10	20	Yes
isogroup00106	g00106t00004	1083	G	37	G	25	67.5675675676	C	12	32.4324324324	Yes
isogroup00107	g00107t00001	1164	C	37	C	26	70.2702702703	G	10	27.027027027	Yes
isogroup00107	g00107t00001	969	C	24	C	18	75	T	6	25	Yes
isogroup00107	g00107t00001	1578	C	32	C	23	71.875	T	8	25	Yes
isogroup00107	g00107t00006	464	A	7	A	4	57.1428571429	G	3	42.8571428571	Yes
isogroup00107	g00107t00006	659	A	10	A	6	60	G	4	40	Yes
isogroup00107	g00107t00006	1028	G	8	A	4	50	G	4	50	Yes
isogroup00107	g00107t00006	588	T	8	T	5	62.5	C	3	37.5	Yes
isogroup00108	g00108t00001	867	C	6	T	3	50	C	3	50	Yes
isogroup00108	g00108t00003	1191	G	9	G	5	55.5555555556	C	3	33.3333333333	Yes
isogroup00108	g00108t00004	1494	T	7	G	4	57.1428571429	T	3	42.8571428571	Yes
isogroup00108	g00108t00007	498	C	8	A	5	62.5	C	3	37.5	Yes
isogroup00109	g00109t00001	191	A	9	A	6	66.6666666667	G	3	33.3333333333	Yes
isogroup00109	g00109t00001	1602	G	25	G	20	80	T	5	20	Yes
isogroup00109	g00109t00001	1010	T	9	T	6	66.6666666667	C	3	33.3333333333	Yes
isogroup00109	g00109t00001	1850	T	39	T	21	53.8461538462	C	18	46.1538461538	Yes
isogroup00109	g00109t00003	1197	G	12	G	8	66.6666666667	C	4	33.3333333333	Yes
isogroup00109	g00109t00005	1602	G	8	T	4	50	G	4	50	Yes
isogroup00110	g00110t00001	975	C	14	C	9	64.2857142857	T	5	35.7142857143	Yes
isogroup00110	g00110t00001	1449	C	19	C	12	63.1578947368	T	7	36.8421052632	Yes
isogroup00110	g00110t00002	2592	G	21	G	14	66.6666666667	A	7	33.3333333333	Yes
isogroup00110	g00110t00004	317	C	10	T	7	70	C	3	30	Yes
isogroup00110	g00110t00004	1735	T	14	T	9	64.2857142857	C	5	35.7142857143	Yes
isogroup00112	g00112t00001	399	A	33	A	24	72.7272727273	T	9	27.2727272727	Yes
isogroup00112	g00112t00001	401	A	34	A	25	73.5294117647	T	8	23.5294117647	Yes
isogroup00112	g00112t00001	411	G	35	G	26	74.2857142857	A	9	25.7142857143	Yes
isogroup00112	g00112t00001	416	G	35	G	26	74.2857142857	A	9	25.7142857143	Yes
isogroup00112	g00112t00001	486	G	34	G	25	73.5294117647	A	9	26.4705882353	Yes
isogroup00112	g00112t00004	779	A	13	A	8	61.5384615385	G	5	38.4615384615	Yes
isogroup00112	g00112t00004	858	C	8	C	5	62.5	G	3	37.5	Yes
isogroup00112	g00112t00004	602	C	30	C	18	60	T	12	40	Yes
isogroup00112	g00112t00004	821	C	11	C	8	72.7272727273	T	3	27.2727272727	Yes
isogroup00112	g00112t00004	246	T	14	T	11	78.5714285714	C	3	21.4285714286	Yes
isogroup00112	g00112t00004	826	T	11	T	7	63.6363636364	C	4	36.3636363636	Yes
isogroup00113	g00113t00001	763	A	19	A	14	73.6842105263	G	5	26.3157894737	Yes
isogroup00113	g00113t00001	1678	G	9	G	6	66.6666666667	A	3	33.3333333333	Yes
isogroup00113	g00113t00001	1563	T	14	T	9	64.2857142857	A	5	35.7142857143	Yes
isogroup00114	g00114t00001	568	A	68	A	43	63.2352941176	G	20	29.4117647059	Yes
isogroup00114	g00114t00001	1258	A	63	A	40	63.4920634921	G	23	36.5079365079	Yes
isogroup00114	g00114t00001	276	C	22	C	14	63.6363636364	G	8	36.3636363636	Yes
isogroup00114	g00114t00001	211	G	13	G	7	53.8461538462	A	6	46.1538461538	Yes
isogroup00114	g00114t00001	1564	G	54	G	39	72.2222222222	A	15	27.7777777778	Yes
isogroup00114	g00114t00001	1567	T	55	T	31	56.3636363636	C	21	38.1818181818	Yes
isogroup00114	g00114t00007	858	C	8	C	5	62.5	T	3	37.5	Yes
isogroup00115	g00115t00001	2824	C	17	C	12	70.5882352941	G	5	29.4117647059	Yes
isogroup00115	g00115t00001	1309	C	7	C	4	57.1428571429	T	3	42.8571428571	Yes
isogroup00115	g00115t00001	1261	G	8	G	5	62.5	A	3	37.5	Yes
isogroup00115	g00115t00001	2956	G	11	T	7	63.6363636364	G	4	36.3636363636	Yes
isogroup00115	g00115t00002	1264	A	13	A	8	61.5384615385	G	5	38.4615384615	Yes
isogroup00115	g00115t00002	1414	A	20	A	16	80	G	4	20	Yes
isogroup00115	g00115t00002	1654	A	25	A	18	72	G	7	28	Yes
isogroup00115	g00115t00002	3693	A	11	A	6	54.5454545455	G	4	36.3636363636	Yes
isogroup00115	g00115t00002	1309	C	12	T	6	50	C	6	50	Yes
isogroup00116	g00116t00001	1546	G	14	A	7	50	G	7	50	Yes
isogroup00116	g00116t00001	698	C	47	C	28	59.5744680851	T	18	38.2978723404	Yes
isogroup00116	g00116t00001	998	T	32	C	18	56.25	T	14	43.75	Yes
isogroup00116	g00116t00001	1481	C	11	C	7	63.6363636364	T	4	36.3636363636	Yes
isogroup00116	g00116t00001	563	T	30	T	17	56.6666666667	C	13	43.3333333333	Yes
isogroup00116	g00116t00001	689	T	47	T	37	78.7234042553	C	10	21.2765957447	Yes
isogroup00116	g00116t00003	1265	G	8	G	4	50	A	3	37.5	Yes
isogroup00116	g00116t00005	1124	G	17	G	10	58.8235294118	T	5	29.4117647059	Yes
isogroup00117	g00117t00001	620	G	22	C	12	54.5454545455	G	10	45.4545454545	Yes
isogroup00117	g00117t00001	1627	C	7	C	4	57.1428571429	G	3	42.8571428571	Yes
isogroup00117	g00117t00001	1442	G	7	G	4	57.1428571429	A	3	42.8571428571	Yes
isogroup00117	g00117t00001	2092	A	7	G	4	57.1428571429	A	3	42.8571428571	Yes
isogroup00117	g00117t00003	1122	A	9	A	6	66.6666666667	G	3	33.3333333333	Yes
isogroup00117	g00117t00003	1545	G	6	A	3	50	G	3	50	Yes
isogroup00117	g00117t00003	1653	G	6	A	3	50	G	3	50	Yes
isogroup00117	g00117t00003	424	T	73	T	56	76.7123287671	C	17	23.2876712329	Yes
isogroup00117	g00117t00003	1229	T	9	T	5	55.5555555556	C	4	44.4444444444	Yes
isogroup00117	g00117t00003	799	T	17	T	10	58.8235294118	G	7	41.1764705882	Yes
isogroup00117	g00117t00003	2266	T	8	T	5	62.5	G	3	37.5	Yes
isogroup00117	g00117t00005	880	A	12	A	7	58.3333333333	T	5	41.6666666667	Yes
isogroup00117	g00117t00005	1038	C	11	C	6	54.5454545455	T	5	45.4545454545	Yes
isogroup00117	g00117t00005	1111	T	8	T	5	62.5	A	3	37.5	Yes
isogroup00118	g00118t00001	694	A	6	A	3	50	T	3	50	Yes
isogroup00118	g00118t00003	617	C	6	A	3	50	C	3	50	Yes
isogroup00118	g00118t00007	544	A	27	A	18	66.6666666667	G	9	33.3333333333	Yes
isogroup00118	g00118t00007	2306	G	6	A	3	50	G	3	50	Yes
isogroup00118	g00118t00007	2457	C	7	C	4	57.1428571429	T	3	42.8571428571	Yes
isogroup00118	g00118t00007	357	G	41	G	32	78.0487804878	A	9	21.9512195122	Yes
isogroup00118	g00118t00007	838	A	8	G	5	62.5	A	3	37.5	Yes
isogroup00118	g00118t00007	2335	G	7	G	4	57.1428571429	A	3	42.8571428571	Yes
isogroup00118	g00118t00007	2396	G	8	G	5	62.5	A	3	37.5	Yes
isogroup00118	g00118t00007	243	T	32	T	17	53.125	C	14	43.75	Yes
isogroup00118	g00118t00007	677	T	15	T	10	66.6666666667	C	5	33.3333333333	Yes
isogroup00118	g00118t00007	2018	T	9	T	3	33.3333333333	C	3	33.3333333333	Yes
isogroup00118	g00118t00007	2312	T	6	T	3	50	C	3	50	Yes
isogroup00121	g00121t00001	588	T	38	C	18	47.3684210526	T	17	44.7368421053	Yes
isogroup00121	g00121t00001	360	G	41	G	25	60.9756097561	A	16	39.0243902439	Yes
isogroup00121	g00121t00002	1127	T	17	T	11	64.7058823529	C	6	35.2941176471	Yes
isogroup00122	g00122t00001	70	T	13	T	7	53.8461538462	G	6	46.1538461538	Yes
isogroup00122	g00122t00002	1634	A	8	A	5	62.5	C	3	37.5	Yes
isogroup00122	g00122t00002	732	C	20	C	15	75	G	5	25	Yes
isogroup00122	g00122t00005	990	A	8	A	5	62.5	G	3	37.5	Yes
isogroup00122	g00122t00005	950	C	8	C	5	62.5	T	3	37.5	Yes
isogroup00122	g00122t00005	1247	T	11	T	8	72.7272727273	C	3	27.2727272727	Yes
isogroup00124	g00124t00003	1090	G	18	G	14	77.7777777778	A	4	22.2222222222	Yes
isogroup00124	g00124t00003	842	C	7	G	4	57.1428571429	C	3	42.8571428571	Yes
isogroup00124	g00124t00003	1286	C	12	T	6	50	C	6	50	Yes
isogroup00125	g00125t00001	484	A	18	A	14	77.7777777778	T	4	22.2222222222	Yes
isogroup00125	g00125t00001	810	G	49	C	30	61.2244897959	G	19	38.7755102041	Yes
isogroup00125	g00125t00001	626	C	38	C	21	55.2631578947	T	17	44.7368421053	Yes
isogroup00125	g00125t00001	1528	C	10	C	7	70	T	3	30	Yes
isogroup00125	g00125t00001	1024	T	66	T	44	66.6666666667	C	21	31.8181818182	Yes
isogroup00125	g00125t00001	1522	T	10	T	7	70	C	3	30	Yes
isogroup00125	g00125t00002	889	A	32	G	20	62.5	A	12	37.5	Yes
isogroup00125	g00125t00002	810	G	22	G	16	72.7272727273	C	5	22.7272727273	Yes
isogroup00125	g00125t00002	1219	G	41	G	31	75.6097560976	C	10	24.3902439024	Yes
isogroup00125	g00125t00007	722	A	44	A	35	79.5454545455	G	9	20.4545454545	Yes
isogroup00125	g00125t00007	889	A	57	A	41	71.9298245614	G	16	28.0701754386	Yes
isogroup00125	g00125t00007	1288	A	22	A	17	77.2727272727	G	5	22.7272727273	Yes
isogroup00125	g00125t00007	1642	G	7	A	4	57.1428571429	G	3	42.8571428571	Yes
isogroup00126	g00126t00001	763	G	21	G	15	71.4285714286	A	6	28.5714285714	Yes
isogroup00132	g00132t00001	1133	A	7	A	4	57.1428571429	G	3	42.8571428571	Yes
isogroup00132	g00132t00001	2131	A	12	A	6	50	G	6	50	Yes
isogroup00132	g00132t00001	2138	A	11	A	6	54.5454545455	G	5	45.4545454545	Yes
isogroup00132	g00132t00002	2245	A	10	A	6	60	C	4	40	Yes
isogroup00132	g00132t00002	2059	T	18	T	12	66.6666666667	C	6	33.3333333333	Yes
isogroup00132	g00132t00002	2089	T	14	T	8	57.1428571429	C	5	35.7142857143	Yes
isogroup00132	g00132t00002	2175	T	12	T	6	50	C	6	50	Yes
isogroup00132	g00132t00002	2323	T	10	T	6	60	C	4	40	Yes
isogroup00133	g00133t00001	866	G	29	G	15	51.724137931	C	13	44.8275862069	Yes
isogroup00135	g00135t00001	1132	C	80	C	64	80	T	16	20	Yes
isogroup00135	g00135t00001	1428	C	71	C	52	73.2394366197	T	19	26.7605633803	Yes
isogroup00135	g00135t00001	2194	C	9	C	6	66.6666666667	T	3	33.3333333333	Yes
isogroup00135	g00135t00001	1114	G	78	G	45	57.6923076923	A	33	42.3076923077	Yes
isogroup00135	g00135t00001	1297	G	85	G	62	72.9411764706	A	22	25.8823529412	Yes
isogroup00135	g00135t00001	1573	G	50	G	37	74	A	13	26	Yes
isogroup00135	g00135t00001	1387	G	84	G	56	66.6666666667	T	28	33.3333333333	Yes
isogroup00135	g00135t00001	1165	T	87	T	66	75.8620689655	C	21	24.1379310345	Yes
isogroup00136	g00136t00001	663	A	13	A	9	69.2307692308	G	4	30.7692307692	Yes
isogroup00136	g00136t00001	731	A	10	A	7	70	G	3	30	Yes
isogroup00136	g00136t00001	751	C	10	C	7	70	T	3	30	Yes
isogroup00136	g00136t00001	2312	T	14	T	10	71.4285714286	C	4	28.5714285714	Yes
isogroup00136	g00136t00003	2714	G	17	G	13	76.4705882353	C	4	23.5294117647	Yes
isogroup00136	g00136t00008	281	C	20	C	15	75	G	5	25	Yes
isogroup00136	g00136t00008	320	T	27	T	21	77.7777777778	A	6	22.2222222222	Yes
isogroup00136	g00136t00008	334	T	27	T	17	62.962962963	A	8	29.6296296296	Yes
isogroup00137	g00137t00003	399	T	9	T	5	55.5555555556	C	4	44.4444444444	Yes
isogroup00137	g00137t00006	857	G	7	A	4	57.1428571429	G	3	42.8571428571	Yes
isogroup00137	g00137t00006	704	G	11	G	8	72.7272727273	A	3	27.2727272727	Yes
isogroup00138	g00138t00001	1791	C	6	T	3	50	C	3	50	Yes
isogroup00138	g00138t00005	1792	C	8	C	5	62.5	T	3	37.5	Yes
isogroup00139	g00139t00008	474	G	6	A	3	50	G	3	50	Yes
isogroup00140	g00140t00001	289	G	729	G	453	62.1399176955	C	276	37.8600823045	Yes
isogroup00140	g00140t00001	1198	A	82	A	45	54.8780487805	C	37	45.1219512195	Yes
isogroup00143	g00143t00001	693	C	6	C	3	50	G	3	50	Yes
isogroup00143	g00143t00001	430	G	7	G	4	57.1428571429	T	3	42.8571428571	Yes
isogroup00143	g00143t00001	448	T	7	T	3	42.8571428571	G	3	42.8571428571	Yes
isogroup00143	g00143t00001	769	T	7	T	4	57.1428571429	G	3	42.8571428571	Yes
isogroup00143	g00143t00002	1469	T	7	T	4	57.1428571429	C	3	42.8571428571	Yes
isogroup00143	g00143t00004	143	C	10	C	5	50	T	4	40	Yes
isogroup00143	g00143t00004	184	C	13	G	7	53.8461538462	C	6	46.1538461538	Yes
isogroup00144	g00144t00001	862	A	434	A	291	67.0506912442	C	139	32.0276497696	Yes
isogroup00144	g00144t00001	474	C	176	C	96	54.5454545455	G	79	44.8863636364	Yes
isogroup00144	g00144t00001	833	G	448	G	280	62.5	A	168	37.5	Yes
isogroup00144	g00144t00001	1008	G	423	G	265	62.6477541371	A	158	37.3522458629	Yes
isogroup00148	g00148t00001	1803	G	8	A	4	50	G	4	50	Yes
isogroup00148	g00148t00001	2876	A	59	A	35	59.3220338983	G	24	40.6779661017	Yes
isogroup00148	g00148t00001	3406	A	113	A	66	58.407079646	G	46	40.7079646018	Yes
isogroup00148	g00148t00001	798	C	13	C	10	76.9230769231	A	3	23.0769230769	Yes
isogroup00148	g00148t00001	2300	C	10	C	7	70	A	3	30	Yes
isogroup00148	g00148t00001	2738	C	53	C	39	73.5849056604	A	14	26.4150943396	Yes
isogroup00148	g00148t00001	1826	C	8	C	5	62.5	T	3	37.5	Yes
isogroup00148	g00148t00001	3291	C	134	C	95	70.8955223881	T	39	29.1044776119	Yes
isogroup00148	g00148t00001	3392	C	118	C	88	74.5762711864	T	30	25.4237288136	Yes
isogroup00148	g00148t00001	2959	G	51	G	32	62.7450980392	C	19	37.2549019608	Yes
isogroup00148	g00148t00001	2626	T	55	T	33	60	C	22	40	Yes
isogroup00148	g00148t00001	2741	T	53	T	33	62.2641509434	C	19	35.8490566038	Yes
isogroup00148	g00148t00004	251	G	12	G	9	75	A	3	25	Yes
isogroup00148	g00148t00004	656	G	55	G	41	74.5454545455	A	14	25.4545454545	Yes
isogroup00149	g00149t00001	1251	A	12	A	7	58.3333333333	G	5	41.6666666667	Yes
isogroup00149	g00149t00001	1412	C	10	C	7	70	A	3	30	Yes
isogroup00150	g00150t00001	1002	A	16	A	9	56.25	C	6	37.5	Yes
isogroup00150	g00150t00001	274	A	17	A	10	58.8235294118	G	7	41.1764705882	Yes
isogroup00150	g00150t00001	584	A	17	A	12	70.5882352941	G	5	29.4117647059	Yes
isogroup00150	g00150t00001	647	A	15	A	12	80	G	3	20	Yes
isogroup00150	g00150t00001	514	C	20	C	16	80	G	4	20	Yes
isogroup00150	g00150t00001	576	C	19	C	14	73.6842105263	T	5	26.3157894737	Yes
isogroup00150	g00150t00001	1179	C	11	C	6	54.5454545455	T	5	45.4545454545	Yes
isogroup00150	g00150t00001	1188	C	11	C	8	72.7272727273	T	3	27.2727272727	Yes
isogroup00150	g00150t00001	391	G	19	G	10	52.6315789474	A	9	47.3684210526	Yes
isogroup00150	g00150t00001	525	G	21	G	16	76.1904761905	C	5	23.8095238095	Yes
isogroup00150	g00150t00001	1042	G	14	G	9	64.2857142857	C	5	35.7142857143	Yes
isogroup00150	g00150t00001	346	T	19	T	10	52.6315789474	C	9	47.3684210526	Yes
isogroup00150	g00150t00001	1068	T	14	T	11	78.5714285714	C	3	21.4285714286	Yes
isogroup00150	g00150t00001	1215	C	11	T	7	63.6363636364	C	4	36.3636363636	Yes
isogroup00150	g00150t00002	2020	T	60	T	42	70	G	18	30	Yes
isogroup00151	g00151t00001	1919	A	10	A	6	60	T	4	40	Yes
isogroup00151	g00151t00001	2078	C	18	C	13	72.2222222222	G	5	27.7777777778	Yes
isogroup00151	g00151t00001	1808	T	9	C	5	55.5555555556	T	4	44.4444444444	Yes
isogroup00151	g00151t00001	32	G	21	G	15	71.4285714286	T	5	23.8095238095	Yes
isogroup00151	g00151t00007	977	A	15	A	12	80	G	3	20	Yes
isogroup00151	g00151t00007	1042	A	10	A	7	70	G	3	30	Yes
isogroup00151	g00151t00007	1025	T	12	T	9	75	C	3	25	Yes
isogroup00152	g00152c00002	103	T	25	T	20	80	C	5	20	Yes
isogroup00152	g00152t00001	1536	A	10	A	7	70	C	3	30	Yes
isogroup00152	g00152t00002	380	C	11	C	7	63.6363636364	A	4	36.3636363636	Yes
isogroup00152	g00152t00002	312	C	8	C	5	62.5	T	3	37.5	Yes
isogroup00153	g00153t00001	565	C	9	C	6	66.6666666667	T	3	33.3333333333	Yes
isogroup00153	g00153t00001	3931	C	26	C	17	65.3846153846	T	9	34.6153846154	Yes
isogroup00153	g00153t00001	4183	G	23	G	16	69.5652173913	A	7	30.4347826087	Yes
isogroup00153	g00153t00001	4585	G	13	G	7	53.8461538462	A	6	46.1538461538	Yes
isogroup00153	g00153t00001	5046	G	10	G	7	70	C	3	30	Yes
isogroup00153	g00153t00001	3811	T	19	T	11	57.8947368421	C	8	42.1052631579	Yes
isogroup00154	g00154t00001	2883	A	8	A	5	62.5	T	3	37.5	Yes
isogroup00154	g00154t00001	871	T	10	T	6	60	C	4	40	Yes
isogroup00154	g00154t00002	2408	A	17	A	9	52.9411764706	C	8	47.0588235294	Yes
isogroup00154	g00154t00002	494	C	13	C	7	53.8461538462	T	6	46.1538461538	Yes
isogroup00154	g00154t00002	2620	C	17	C	12	70.5882352941	T	5	29.4117647059	Yes
isogroup00154	g00154t00002	2585	T	18	T	10	55.5555555556	G	8	44.4444444444	Yes
isogroup00155	g00155t00001	181	T	7	A	4	57.1428571429	T	3	42.8571428571	Yes
isogroup00155	g00155t00001	858	A	28	A	13	46.4285714286	T	12	42.8571428571	Yes
isogroup00155	g00155t00001	847	G	32	G	23	71.875	A	7	21.875	Yes
isogroup00155	g00155t00001	853	G	30	G	23	76.6666666667	A	6	20	Yes
isogroup00155	g00155t00001	751	T	47	T	26	55.3191489362	C	21	44.6808510638	Yes
isogroup00155	g00155t00002	900	A	18	A	13	72.2222222222	G	5	27.7777777778	Yes
isogroup00156	g00156t00001	1177	A	37	A	25	67.5675675676	G	12	32.4324324324	Yes
isogroup00156	g00156t00001	1399	A	17	A	12	70.5882352941	G	4	23.5294117647	Yes
isogroup00156	g00156t00001	695	C	40	C	28	70	G	12	30	Yes
isogroup00156	g00156t00001	746	G	42	G	28	66.6666666667	T	14	33.3333333333	Yes
isogroup00156	g00156t00003	1115	C	46	C	28	60.8695652174	T	17	36.9565217391	Yes
isogroup00156	g00156t00003	1392	C	45	C	27	60	T	18	40	Yes
isogroup00156	g00156t00003	1421	C	44	C	23	52.2727272727	T	21	47.7272727273	Yes
isogroup00156	g00156t00003	1637	C	36	C	25	69.4444444444	T	11	30.5555555556	Yes
isogroup00156	g00156t00003	1661	C	35	C	28	80	T	7	20	Yes
isogroup00156	g00156t00003	2027	C	9	C	5	55.5555555556	T	4	44.4444444444	Yes
isogroup00156	g00156t00003	704	G	40	G	25	62.5	A	14	35	Yes
isogroup00156	g00156t00003	992	G	35	G	22	62.8571428571	A	13	37.1428571429	Yes
isogroup00156	g00156t00003	2025	G	9	G	5	55.5555555556	A	4	44.4444444444	Yes
isogroup00156	g00156t00003	2011	T	9	T	6	66.6666666667	C	3	33.3333333333	Yes
isogroup00156	g00156t00003	2012	T	9	T	6	66.6666666667	C	3	33.3333333333	Yes
isogroup00156	g00156t00005	746	G	36	T	20	55.5555555556	G	16	44.4444444444	Yes
isogroup00158	g00158t00001	1266	A	17	A	12	70.5882352941	G	5	29.4117647059	Yes
isogroup00158	g00158t00001	1512	A	17	A	9	52.9411764706	G	8	47.0588235294	Yes
isogroup00158	g00158t00001	1761	A	16	A	11	68.75	G	5	31.25	Yes
isogroup00158	g00158t00001	1057	G	19	G	10	52.6315789474	A	9	47.3684210526	Yes
isogroup00158	g00158t00001	356	T	10	T	5	50	C	5	50	Yes
isogroup00158	g00158t00003	398	C	16	C	12	75	T	4	25	Yes
isogroup00158	g00158t00003	275	T	8	T	5	62.5	G	3	37.5	Yes
isogroup00158	g00158t00008	221	G	9	G	6	66.6666666667	C	3	33.3333333333	Yes
isogroup00159	g00159t00001	1375	C	10	C	7	70	G	3	30	Yes
isogroup00159	g00159t00001	1318	C	12	T	6	50	C	6	50	Yes
isogroup00159	g00159t00001	3057	C	12	T	7	58.3333333333	C	5	41.6666666667	Yes
isogroup00159	g00159t00001	3123	T	15	T	11	73.3333333333	C	4	26.6666666667	Yes
isogroup00159	g00159t00002	3321	A	8	A	5	62.5	G	3	37.5	Yes
isogroup00159	g00159t00002	1255	C	11	C	7	63.6363636364	T	4	36.3636363636	Yes
isogroup00159	g00159t00002	1861	C	28	C	21	75	T	7	25	Yes
isogroup00159	g00159t00002	3057	C	18	C	11	61.1111111111	T	7	38.8888888889	Yes
isogroup00159	g00159t00002	1353	G	11	G	8	72.7272727273	A	3	27.2727272727	Yes
isogroup00159	g00159t00002	3038	G	18	G	13	72.2222222222	A	5	27.7777777778	Yes
isogroup00160	g00160t00006	1056	A	7	G	4	57.1428571429	A	3	42.8571428571	Yes
isogroup00161	g00161t00002	1945	C	13	C	9	69.2307692308	T	4	30.7692307692	Yes
isogroup00161	g00161t00004	518	A	7	A	4	57.1428571429	G	3	42.8571428571	Yes
isogroup00161	g00161t00005	661	T	6	T	3	50	C	3	50	Yes
isogroup00161	g00161t00005	981	C	7	T	4	57.1428571429	C	3	42.8571428571	Yes
isogroup00162	g00162t00003	337	A	7	A	4	57.1428571429	G	3	42.8571428571	Yes
isogroup00162	g00162t00003	729	C	18	C	11	61.1111111111	T	7	38.8888888889	Yes
isogroup00162	g00162t00003	732	C	18	C	14	77.7777777778	T	4	22.2222222222	Yes
isogroup00162	g00162t00003	480	G	14	G	10	71.4285714286	C	4	28.5714285714	Yes
isogroup00162	g00162t00006	403	G	10	G	7	70	A	3	30	Yes
isogroup00162	g00162t00006	519	G	14	G	9	64.2857142857	A	5	35.7142857143	Yes
isogroup00162	g00162t00006	593	G	17	G	11	64.7058823529	A	6	35.2941176471	Yes
isogroup00162	g00162t00006	716	G	14	G	8	57.1428571429	A	5	35.7142857143	Yes
isogroup00162	g00162t00006	773	G	9	G	5	55.5555555556	A	4	44.4444444444	Yes
isogroup00162	g00162t00006	842	A	7	G	4	57.1428571429	A	3	42.8571428571	Yes
isogroup00162	g00162t00006	845	G	7	T	4	57.1428571429	G	3	42.8571428571	Yes
isogroup00162	g00162t00007	279	A	9	A	5	55.5555555556	C	3	33.3333333333	Yes
isogroup00162	g00162t00007	355	C	12	C	9	75	A	3	25	Yes
isogroup00162	g00162t00007	390	C	12	C	8	66.6666666667	G	4	33.3333333333	Yes
isogroup00162	g00162t00007	352	T	12	T	9	75	C	3	25	Yes
isogroup00163	g00163t00001	505	C	19	C	15	78.9473684211	G	4	21.0526315789	Yes
isogroup00163	g00163t00001	457	C	15	C	8	53.3333333333	T	7	46.6666666667	Yes
isogroup00163	g00163t00001	813	C	31	C	15	48.3870967742	T	14	45.1612903226	Yes
isogroup00163	g00163t00001	818	A	31	G	16	51.6129032258	A	15	48.3870967742	Yes
isogroup00163	g00163t00001	1584	G	7	G	4	57.1428571429	A	3	42.8571428571	Yes
isogroup00163	g00163t00001	840	G	32	G	17	53.125	T	15	46.875	Yes
isogroup00163	g00163t00001	1066	G	18	G	13	72.2222222222	T	5	27.7777777778	Yes
isogroup00163	g00163t00001	1028	T	19	T	14	73.6842105263	G	5	26.3157894737	Yes
isogroup00163	g00163t00003	376	A	13	A	7	53.8461538462	G	6	46.1538461538	Yes
isogroup00163	g00163t00003	592	A	21	A	13	61.9047619048	G	8	38.0952380952	Yes
isogroup00163	g00163t00003	818	A	32	A	16	50	G	16	50	Yes
isogroup00163	g00163t00005	497	T	10	T	7	70	C	3	30	Yes
isogroup00164	g00164t00003	1314	C	12	T	6	50	C	6	50	Yes
isogroup00166	g00166t00001	648	A	20	A	12	60	T	8	40	Yes
isogroup00166	g00166t00001	1156	C	26	C	16	61.5384615385	A	10	38.4615384615	Yes
isogroup00166	g00166t00001	1641	C	40	C	26	65	G	14	35	Yes
isogroup00166	g00166t00001	789	C	19	C	15	78.9473684211	T	4	21.0526315789	Yes
isogroup00166	g00166t00001	1563	G	40	G	32	80	C	8	20	Yes
isogroup00166	g00166t00001	1530	T	43	T	32	74.4186046512	C	11	25.5813953488	Yes
isogroup00166	g00166t00001	1824	T	21	T	14	66.6666666667	C	7	33.3333333333	Yes
isogroup00169	g00169t00001	1023	A	23	A	14	60.8695652174	G	9	39.1304347826	Yes
isogroup00169	g00169t00001	1088	A	19	A	13	68.4210526316	G	5	26.3157894737	Yes
isogroup00169	g00169t00001	3019	A	33	A	25	75.7575757576	G	8	24.2424242424	Yes
isogroup00169	g00169t00001	4132	A	20	A	10	50	G	10	50	Yes
isogroup00169	g00169t00001	4786	A	19	A	14	73.6842105263	G	5	26.3157894737	Yes
isogroup00169	g00169t00001	275	T	10	C	6	60	T	4	40	Yes
isogroup00169	g00169t00001	454	C	15	C	11	73.3333333333	T	4	26.6666666667	Yes
isogroup00169	g00169t00001	557	C	19	C	14	73.6842105263	T	5	26.3157894737	Yes
isogroup00169	g00169t00001	563	C	19	C	12	63.1578947368	T	7	36.8421052632	Yes
isogroup00169	g00169t00001	1082	C	19	C	13	68.4210526316	T	4	21.0526315789	Yes
isogroup00169	g00169t00001	1165	C	9	C	6	66.6666666667	T	3	33.3333333333	Yes
isogroup00169	g00169t00001	5247	C	23	C	18	78.2608695652	T	5	21.7391304348	Yes
isogroup00169	g00169t00001	342	G	12	G	7	58.3333333333	A	4	33.3333333333	Yes
isogroup00169	g00169t00001	1160	A	9	G	5	55.5555555556	A	4	44.4444444444	Yes
isogroup00169	g00169t00001	2350	G	58	G	35	60.3448275862	A	23	39.6551724138	Yes
isogroup00169	g00169t00001	2668	G	54	G	28	51.8518518519	A	26	48.1481481481	Yes
isogroup00169	g00169t00001	2743	G	49	G	31	63.2653061224	A	18	36.7346938776	Yes
isogroup00169	g00169t00001	5578	G	29	G	18	62.0689655172	A	11	37.9310344828	Yes
isogroup00169	g00169t00001	420	G	12	G	8	66.6666666667	C	4	33.3333333333	Yes
isogroup00169	g00169t00001	2950	G	33	G	25	75.7575757576	C	8	24.2424242424	Yes
isogroup00169	g00169t00001	3097	G	28	G	19	67.8571428571	C	9	32.1428571429	Yes
isogroup00169	g00169t00001	223	G	9	G	6	66.6666666667	T	3	33.3333333333	Yes
isogroup00169	g00169t00001	980	G	19	G	11	57.8947368421	T	8	42.1052631579	Yes
isogroup00169	g00169t00001	1055	G	22	G	17	77.2727272727	T	5	22.7272727273	Yes
isogroup00169	g00169t00001	615	T	18	T	11	61.1111111111	A	7	38.8888888889	Yes
isogroup00169	g00169t00001	1081	T	19	T	15	78.9473684211	C	4	21.0526315789	Yes
isogroup00169	g00169t00001	1138	T	11	T	7	63.6363636364	C	4	36.3636363636	Yes
isogroup00169	g00169t00001	5367	T	30	T	19	63.3333333333	C	10	33.3333333333	Yes
isogroup00169	g00169t00002	453	T	15	T	11	73.3333333333	G	4	26.6666666667	Yes
isogroup00169	g00169t00002	534	T	19	T	12	63.1578947368	G	7	36.8421052632	Yes
isogroup00169	g00169t00002	980	G	20	T	10	50	G	10	50	Yes
isogroup00169	g00169t00002	1015	T	23	T	18	78.2608695652	G	5	21.7391304348	Yes
isogroup00169	g00169t00002	1083	T	19	T	14	73.6842105263	G	4	21.0526315789	Yes
isogroup00169	g00169t00002	1085	T	19	T	7	36.8421052632	G	7	36.8421052632	Yes
isogroup00169	g00169t00002	1112	T	15	T	10	66.6666666667	G	5	33.3333333333	Yes
isogroup00170	g00170t00001	680	T	83	T	53	63.8554216867	C	30	36.1445783133	Yes
isogroup00171	g00171t00001	3165	A	14	A	8	57.1428571429	C	6	42.8571428571	Yes
isogroup00171	g00171t00001	652	A	28	A	21	75	G	7	25	Yes
isogroup00171	g00171t00001	754	A	26	A	20	76.9230769231	G	6	23.0769230769	Yes
isogroup00171	g00171t00001	3853	A	27	A	20	74.0740740741	G	7	25.9259259259	Yes
isogroup00171	g00171t00001	766	C	27	C	19	70.3703703704	A	8	29.6296296296	Yes
isogroup00171	g00171t00001	4255	C	41	C	31	75.6097560976	G	10	24.3902439024	Yes
isogroup00171	g00171t00001	4234	A	42	T	26	61.9047619048	A	16	38.0952380952	Yes
isogroup00171	g00171t00001	520	T	19	T	14	73.6842105263	C	5	26.3157894737	Yes
isogroup00171	g00171t00001	1072	T	30	T	24	80	C	6	20	Yes
isogroup00171	g00171t00001	1974	T	9	T	5	55.5555555556	C	4	44.4444444444	Yes
isogroup00171	g00171t00001	4231	C	42	T	26	61.9047619048	C	16	38.0952380952	Yes
isogroup00171	g00171t00001	3250	T	20	T	16	80	G	4	20	Yes
isogroup00171	g00171t00003	856	A	36	A	25	69.4444444444	T	10	27.7777777778	Yes
isogroup00171	g00171t00003	4234	A	80	A	57	71.25	T	23	28.75	Yes
isogroup00171	g00171t00003	504	C	14	C	10	71.4285714286	T	4	28.5714285714	Yes
isogroup00171	g00171t00003	2853	C	15	C	10	66.6666666667	T	5	33.3333333333	Yes
isogroup00171	g00171t00003	3496	C	20	C	14	70	T	5	25	Yes
isogroup00171	g00171t00003	4231	C	80	C	57	71.25	T	23	28.75	Yes
isogroup00171	g00171t00003	4383	C	64	C	37	57.8125	T	27	42.1875	Yes
isogroup00171	g00171t00003	4393	G	63	G	49	77.7777777778	A	14	22.2222222222	Yes
isogroup00171	g00171t00003	4588	G	43	G	33	76.7441860465	C	10	23.2558139535	Yes
isogroup00172	g00172t00001	2792	A	9	A	6	66.6666666667	G	3	33.3333333333	Yes
isogroup00172	g00172t00001	2969	A	8	A	4	50	G	4	50	Yes
isogroup00172	g00172t00001	719	G	9	G	6	66.6666666667	A	3	33.3333333333	Yes
isogroup00172	g00172t00001	521	T	14	T	9	64.2857142857	C	4	28.5714285714	Yes
isogroup00172	g00172t00001	878	C	10	T	5	50	C	4	40	Yes
isogroup00173	g00173t00001	1746	C	27	A	14	51.8518518519	C	13	48.1481481481	Yes
isogroup00173	g00173t00001	2262	C	10	A	5	50	C	5	50	Yes
isogroup00173	g00173t00001	1160	A	11	A	8	72.7272727273	G	3	27.2727272727	Yes
isogroup00173	g00173t00001	1855	A	16	A	10	62.5	G	5	31.25	Yes
isogroup00173	g00173t00001	1859	A	16	A	11	68.75	G	5	31.25	Yes
isogroup00173	g00173t00001	1891	A	12	A	7	58.3333333333	G	5	41.6666666667	Yes
isogroup00173	g00173t00001	2071	C	9	C	5	55.5555555556	A	3	33.3333333333	Yes
isogroup00173	g00173t00001	1667	C	26	G	15	57.6923076923	C	11	42.3076923077	Yes
isogroup00173	g00173t00001	1528	T	38	T	25	65.7894736842	C	13	34.2105263158	Yes
isogroup00173	g00173t00004	1401	T	23	A	14	60.8695652174	T	9	39.1304347826	Yes
isogroup00173	g00173t00004	1647	C	30	C	15	50	G	15	50	Yes
isogroup00173	g00173t00004	2167	C	11	C	6	54.5454545455	G	5	45.4545454545	Yes
isogroup00174	g00174t00001	288	C	66	C	50	75.7575757576	T	15	22.7272727273	Yes
isogroup00174	g00174t00001	249	G	62	G	47	75.8064516129	C	15	24.1935483871	Yes
isogroup00174	g00174t00002	225	A	50	A	28	56	G	22	44	Yes
isogroup00174	g00174t00002	228	A	50	A	28	56	G	22	44	Yes
isogroup00174	g00174t00002	1001	A	7	A	3	42.8571428571	G	3	42.8571428571	Yes
isogroup00174	g00174t00002	947	A	9	A	5	55.5555555556	T	4	44.4444444444	Yes
isogroup00175	g00175t00004	821	T	14	T	11	78.5714285714	C	3	21.4285714286	Yes
isogroup00175	g00175t00004	1046	T	8	T	5	62.5	C	3	37.5	Yes
isogroup00176	g00176t00001	592	G	49	G	35	71.4285714286	A	13	26.5306122449	Yes
isogroup00176	g00176t00002	466	A	31	A	24	77.4193548387	G	7	22.5806451613	Yes
isogroup00176	g00176t00002	1114	A	80	A	42	52.5	G	37	46.25	Yes
isogroup00177	g00177t00003	819	A	12	A	6	50	G	6	50	Yes
isogroup00177	g00177t00003	1443	T	6	T	3	50	C	3	50	Yes
isogroup00177	g00177t00003	1524	T	6	T	3	50	C	3	50	Yes
isogroup00177	g00177t00003	2495	T	8	T	5	62.5	C	3	37.5	Yes
isogroup00177	g00177t00007	376	A	7	A	4	57.1428571429	T	3	42.8571428571	Yes
isogroup00177	g00177t00007	305	T	7	C	4	57.1428571429	T	3	42.8571428571	Yes
isogroup00178	g00178t00001	1509	A	25	A	19	76	G	6	24	Yes
isogroup00178	g00178t00001	1225	A	62	A	39	62.9032258065	T	22	35.4838709677	Yes
isogroup00178	g00178t00001	120	C	21	C	14	66.6666666667	T	7	33.3333333333	Yes
isogroup00178	g00178t00001	137	C	21	C	13	61.9047619048	T	8	38.0952380952	Yes
isogroup00178	g00178t00001	1082	C	60	C	48	80	T	12	20	Yes
isogroup00178	g00178t00001	1104	C	61	C	48	78.6885245902	T	13	21.3114754098	Yes
isogroup00178	g00178t00004	497	C	95	A	50	52.6315789474	C	45	47.3684210526	Yes
isogroup00178	g00178t00004	504	A	88	A	47	53.4090909091	C	41	46.5909090909	Yes
isogroup00178	g00178t00004	742	A	18	A	14	77.7777777778	C	4	22.2222222222	Yes
isogroup00178	g00178t00004	63	C	56	C	41	73.2142857143	G	15	26.7857142857	Yes
isogroup00178	g00178t00004	578	A	59	G	30	50.8474576271	A	29	49.1525423729	Yes
isogroup00178	g00178t00004	276	T	109	T	84	77.0642201835	C	25	22.9357798165	Yes
isogroup00178	g00178t00004	500	T	92	T	48	52.1739130435	C	44	47.8260869565	Yes
isogroup00178	g00178t00004	586	T	56	T	30	53.5714285714	C	26	46.4285714286	Yes
isogroup00178	g00178t00004	864	T	15	T	10	66.6666666667	C	5	33.3333333333	Yes
isogroup00180	g00180t00001	2117	A	23	A	15	65.2173913043	T	8	34.7826086957	Yes
isogroup00181	g00181t00001	294	T	11	T	5	45.4545454545	G	4	36.3636363636	Yes
isogroup00181	g00181t00001	324	G	11	A	5	45.4545454545	G	5	45.4545454545	Yes
isogroup00181	g00181t00001	399	G	20	G	13	65	A	7	35	Yes
isogroup00181	g00181t00001	639	C	46	C	32	69.5652173913	G	14	30.4347826087	Yes
isogroup00181	g00181t00001	642	A	46	A	32	69.5652173913	G	14	30.4347826087	Yes
isogroup00181	g00181t00001	645	G	45	G	31	68.8888888889	A	14	31.1111111111	Yes
isogroup00181	g00181t00001	1188	A	17	A	10	58.8235294118	G	7	41.1764705882	Yes
isogroup00181	g00181t00001	1194	A	16	A	10	62.5	G	6	37.5	Yes
isogroup00183	g00183t00001	4477	C	13	C	10	76.9230769231	T	3	23.0769230769	Yes
isogroup00183	g00183t00001	1398	G	9	G	6	66.6666666667	A	3	33.3333333333	Yes
isogroup00183	g00183t00001	2846	T	23	T	18	78.2608695652	C	5	21.7391304348	Yes
isogroup00183	g00183t00001	4030	T	14	T	9	64.2857142857	C	5	35.7142857143	Yes
isogroup00183	g00183t00001	4534	T	13	T	10	76.9230769231	C	3	23.0769230769	Yes
isogroup00184	g00184t00002	701	A	8	A	4	50	G	4	50	Yes
isogroup00184	g00184t00002	977	A	7	A	4	57.1428571429	G	3	42.8571428571	Yes
isogroup00184	g00184t00002	976	C	7	C	4	57.1428571429	T	3	42.8571428571	Yes
isogroup00186	g00186t00001	899	A	11	A	7	63.6363636364	G	3	27.2727272727	Yes
isogroup00186	g00186t00001	1561	G	86	A	43	50	G	41	47.6744186047	Yes
isogroup00186	g00186t00001	2235	T	36	A	18	50	T	18	50	Yes
isogroup00186	g00186t00001	2382	T	21	C	14	66.6666666667	T	7	33.3333333333	Yes
isogroup00186	g00186t00001	2390	A	18	T	14	77.7777777778	A	4	22.2222222222	Yes
isogroup00186	g00186t00003	662	G	13	G	10	76.9230769231	A	3	23.0769230769	Yes
isogroup00186	g00186t00003	686	G	13	G	10	76.9230769231	A	3	23.0769230769	Yes
isogroup00186	g00186t00003	1864	G	26	G	18	69.2307692308	A	8	30.7692307692	Yes
isogroup00186	g00186t00003	2385	A	20	G	14	70	A	6	30	Yes
isogroup00186	g00186t00003	887	T	11	T	8	72.7272727273	C	3	27.2727272727	Yes
isogroup00186	g00186t00003	1801	T	23	T	18	78.2608695652	C	5	21.7391304348	Yes
isogroup00186	g00186t00003	1989	C	35	T	23	65.7142857143	C	12	34.2857142857	Yes
isogroup00186	g00186t00003	1519	T	35	T	22	62.8571428571	G	9	25.7142857143	Yes
isogroup00186	g00186t00003	2346	G	25	T	16	64	G	9	36	Yes
isogroup00186	g00186t00005	749	A	19	A	13	68.4210526316	C	6	31.5789473684	Yes
isogroup00186	g00186t00005	1140	A	29	A	20	68.9655172414	C	9	31.0344827586	Yes
isogroup00186	g00186t00005	1138	G	29	G	20	68.9655172414	T	9	31.0344827586	Yes
isogroup00186	g00186t00005	2331	T	23	G	14	60.8695652174	T	9	39.1304347826	Yes
isogroup00189	g00189t00001	1224	A	72	A	50	69.4444444444	G	21	29.1666666667	Yes
isogroup00189	g00189t00001	1699	G	11	A	7	63.6363636364	G	4	36.3636363636	Yes
isogroup00189	g00189t00001	1328	C	68	C	48	70.5882352941	A	20	29.4117647059	Yes
isogroup00189	g00189t00001	1101	C	73	C	47	64.3835616438	T	26	35.6164383562	Yes
isogroup00189	g00189t00001	1670	A	11	G	7	63.6363636364	A	4	36.3636363636	Yes
isogroup00189	g00189t00001	609	G	11	G	6	54.5454545455	T	5	45.4545454545	Yes
isogroup00189	g00189t00001	621	T	13	T	10	76.9230769231	C	3	23.0769230769	Yes
isogroup00189	g00189t00002	650	T	16	T	9	56.25	A	7	43.75	Yes
isogroup00189	g00189t00002	1445	T	30	T	17	56.6666666667	A	13	43.3333333333	Yes
isogroup00189	g00189t00002	1643	T	16	T	10	62.5	A	6	37.5	Yes
isogroup00189	g00189t00009	650	T	8	A	5	62.5	T	3	37.5	Yes
isogroup00189	g00189t00009	1412	T	8	A	5	62.5	T	3	37.5	Yes
isogroup00189	g00189t00010	248	G	6	T	3	50	G	3	50	Yes
isogroup00189	g00189t00010	888	G	8	T	5	62.5	G	3	37.5	Yes
isogroup00190	g00190t00003	974	T	7	C	4	57.1428571429	T	3	42.8571428571	Yes
isogroup00190	g00190t00009	211	G	9	A	5	55.5555555556	G	4	44.4444444444	Yes
isogroup00192	g00192t00001	1766	G	8	A	4	50	G	4	50	Yes
isogroup00192	g00192t00001	1994	A	22	A	17	77.2727272727	G	5	22.7272727273	Yes
isogroup00192	g00192t00001	1756	T	8	T	4	50	C	4	50	Yes
isogroup00193	g00193t00001	1902	C	20	C	15	75	T	4	20	Yes
isogroup00193	g00193t00001	1519	G	35	G	28	80	A	7	20	Yes
isogroup00195	g00195t00001	664	G	11	A	7	63.6363636364	G	4	36.3636363636	Yes
isogroup00195	g00195t00001	1347	A	9	A	5	55.5555555556	G	4	44.4444444444	Yes
isogroup00195	g00195t00001	1349	A	9	A	5	55.5555555556	G	4	44.4444444444	Yes
isogroup00195	g00195t00001	670	T	11	C	7	63.6363636364	T	4	36.3636363636	Yes
isogroup00195	g00195t00004	664	G	23	G	14	60.8695652174	A	9	39.1304347826	Yes
isogroup00195	g00195t00007	226	T	7	T	4	57.1428571429	C	3	42.8571428571	Yes
isogroup00195	g00195t00007	579	T	25	T	15	60	C	10	40	Yes
isogroup00195	g00195t00007	749	T	19	T	14	73.6842105263	C	5	26.3157894737	Yes
isogroup00195	g00195t00007	927	C	16	T	10	62.5	C	6	37.5	Yes
isogroup00197	g00197t00001	1167	C	16	C	11	68.75	T	5	31.25	Yes
isogroup00197	g00197t00001	1168	G	16	G	10	62.5	A	6	37.5	Yes
isogroup00198	g00198t00001	1678	A	160	A	118	73.75	T	37	23.125	Yes
isogroup00198	g00198t00001	841	C	11	C	8	72.7272727273	T	3	27.2727272727	Yes
isogroup00198	g00198t00001	877	T	11	T	7	63.6363636364	C	4	36.3636363636	Yes
isogroup00199	g00199t00001	948	A	31	A	23	74.1935483871	T	8	25.8064516129	Yes
isogroup00199	g00199t00001	899	T	33	T	24	72.7272727273	C	9	27.2727272727	Yes
isogroup00199	g00199t00003	514	C	28	C	22	78.5714285714	T	6	21.4285714286	Yes
isogroup00200	g00200t00001	1253	C	25	C	17	68	G	8	32	Yes
isogroup00200	g00200t00001	911	C	30	C	17	56.6666666667	T	13	43.3333333333	Yes
isogroup00200	g00200t00001	803	G	28	G	17	60.7142857143	A	11	39.2857142857	Yes
isogroup00201	g00201t00001	681	A	10	A	7	70	G	3	30	Yes
isogroup00201	g00201t00001	372	C	8	C	5	62.5	T	3	37.5	Yes
isogroup00201	g00201t00001	703	G	10	G	7	70	C	3	30	Yes
isogroup00201	g00201t00001	353	T	7	T	4	57.1428571429	C	3	42.8571428571	Yes
isogroup00205	g00205t00001	1652	A	14	A	11	78.5714285714	G	3	21.4285714286	Yes
isogroup00205	g00205t00001	2237	A	8	A	5	62.5	G	3	37.5	Yes
isogroup00205	g00205t00001	2481	A	10	A	7	70	G	3	30	Yes
isogroup00205	g00205t00001	1963	C	19	C	13	68.4210526316	A	6	31.5789473684	Yes
isogroup00205	g00205t00001	2184	C	12	C	7	58.3333333333	G	5	41.6666666667	Yes
isogroup00205	g00205t00001	1544	G	12	G	8	66.6666666667	A	4	33.3333333333	Yes
isogroup00205	g00205t00001	1606	T	13	T	7	53.8461538462	A	6	46.1538461538	Yes
isogroup00205	g00205t00001	1644	T	13	T	10	76.9230769231	A	3	23.0769230769	Yes
isogroup00205	g00205t00002	2951	C	9	C	5	55.5555555556	T	4	44.4444444444	Yes
isogroup00205	g00205t00002	2991	C	10	C	6	60	T	4	40	Yes
isogroup00205	g00205t00002	1870	G	7	G	4	57.1428571429	T	3	42.8571428571	Yes
isogroup00205	g00205t00002	947	C	7	T	4	57.1428571429	C	3	42.8571428571	Yes
isogroup00205	g00205t00002	1702	C	8	T	4	50	C	4	50	Yes
isogroup00205	g00205t00002	2412	C	14	T	7	50	C	7	50	Yes
isogroup00205	g00205t00002	2995	T	10	T	7	70	C	3	30	Yes
isogroup00205	g00205t00002	3607	T	9	T	6	66.6666666667	C	3	33.3333333333	Yes
isogroup00205	g00205t00002	2530	T	14	T	6	42.8571428571	G	3	21.4285714286	Yes
isogroup00206	g00206t00001	392	C	7	T	4	57.1428571429	C	3	42.8571428571	Yes
isogroup00206	g00206t00002	240	C	7	C	4	57.1428571429	T	3	42.8571428571	Yes
isogroup00206	g00206t00002	442	C	8	C	4	50	T	3	37.5	Yes
isogroup00207	g00207t00001	744	A	13	A	7	53.8461538462	G	6	46.1538461538	Yes
isogroup00207	g00207t00001	957	A	13	A	8	61.5384615385	G	5	38.4615384615	Yes
isogroup00207	g00207t00001	642	T	9	T	5	55.5555555556	C	4	44.4444444444	Yes
isogroup00208	g00208t00001	1581	A	12	A	8	66.6666666667	C	4	33.3333333333	Yes
isogroup00210	g00210t00001	1028	G	27	G	21	77.7777777778	T	6	22.2222222222	Yes
isogroup00211	g00211t00001	1784	A	7	A	4	57.1428571429	G	3	42.8571428571	Yes
isogroup00211	g00211t00001	879	C	11	C	6	54.5454545455	A	5	45.4545454545	Yes
isogroup00211	g00211t00001	452	C	13	C	10	76.9230769231	T	3	23.0769230769	Yes
isogroup00211	g00211t00001	1247	C	8	C	5	62.5	T	3	37.5	Yes
isogroup00211	g00211t00001	1783	C	7	G	4	57.1428571429	C	3	42.8571428571	Yes
isogroup00211	g00211t00001	1565	G	7	G	4	57.1428571429	T	3	42.8571428571	Yes
isogroup00211	g00211t00001	1548	T	7	T	4	57.1428571429	A	3	42.8571428571	Yes
isogroup00211	g00211t00004	452	C	17	T	10	58.8235294118	C	7	41.1764705882	Yes
isogroup00211	g00211t00006	422	T	7	A	4	57.1428571429	T	3	42.8571428571	Yes
isogroup00212	g00212t00007	1688	A	29	A	20	68.9655172414	C	9	31.0344827586	Yes
isogroup00212	g00212t00007	586	C	7	C	4	57.1428571429	G	3	42.8571428571	Yes
isogroup00212	g00212t00007	1398	C	56	C	38	67.8571428571	G	17	30.3571428571	Yes
isogroup00212	g00212t00007	1477	C	51	C	30	58.8235294118	T	21	41.1764705882	Yes
isogroup00212	g00212t00007	1351	G	56	G	34	60.7142857143	A	22	39.2857142857	Yes
isogroup00212	g00212t00007	1427	G	51	G	34	66.6666666667	A	16	31.3725490196	Yes
isogroup00212	g00212t00007	1678	G	29	G	22	75.8620689655	A	7	24.1379310345	Yes
isogroup00212	g00212t00007	1843	G	15	G	11	73.3333333333	C	4	26.6666666667	Yes
isogroup00212	g00212t00007	1344	G	57	G	39	68.4210526316	T	18	31.5789473684	Yes
isogroup00212	g00212t00007	1287	T	60	T	37	61.6666666667	C	23	38.3333333333	Yes
isogroup00212	g00212t00007	1500	T	48	T	27	56.25	G	21	43.75	Yes
isogroup00213	g00213t00001	569	A	25	A	13	52	G	12	48	Yes
isogroup00213	g00213t00001	1145	C	9	C	6	66.6666666667	T	3	33.3333333333	Yes
isogroup00213	g00213t00001	572	T	25	T	16	64	C	9	36	Yes
isogroup00214	g00214t00001	1037	C	10	C	7	70	T	3	30	Yes
isogroup00214	g00214t00001	2514	G	11	G	7	63.6363636364	A	4	36.3636363636	Yes
isogroup00214	g00214t00001	2232	T	17	T	11	64.7058823529	G	6	35.2941176471	Yes
isogroup00214	g00214t00005	715	A	17	A	11	64.7058823529	C	6	35.2941176471	Yes
isogroup00216	g00216t00002	1318	C	7	C	4	57.1428571429	T	3	42.8571428571	Yes
isogroup00216	g00216t00003	1211	T	13	T	10	76.9230769231	C	3	23.0769230769	Yes
isogroup00217	g00217t00005	623	A	10	A	5	50	G	5	50	Yes
isogroup00217	g00217t00005	499	G	12	C	6	50	G	6	50	Yes
isogroup00217	g00217t00005	405	T	11	C	6	54.5454545455	T	5	45.4545454545	Yes
isogroup00218	g00218t00001	1749	A	28	A	19	67.8571428571	G	9	32.1428571429	Yes
isogroup00218	g00218t00001	1953	A	31	A	15	48.3870967742	G	15	48.3870967742	Yes
isogroup00218	g00218t00001	2130	G	28	G	17	60.7142857143	A	11	39.2857142857	Yes
isogroup00218	g00218t00001	2385	G	23	G	17	73.9130434783	A	6	26.0869565217	Yes
isogroup00218	g00218t00001	2730	G	20	G	15	75	T	5	25	Yes
isogroup00218	g00218t00001	1713	T	26	T	19	73.0769230769	C	7	26.9230769231	Yes
isogroup00218	g00218t00001	1806	T	27	T	20	74.0740740741	C	7	25.9259259259	Yes
isogroup00219	g00219t00001	1761	A	73	A	55	75.3424657534	G	18	24.6575342466	Yes
isogroup00219	g00219t00001	2259	A	11	A	7	63.6363636364	G	4	36.3636363636	Yes
isogroup00219	g00219t00001	1287	C	20	C	13	65	A	7	35	Yes
isogroup00219	g00219t00001	2707	C	9	C	6	66.6666666667	A	3	33.3333333333	Yes
isogroup00219	g00219t00001	945	C	7	C	4	57.1428571429	T	3	42.8571428571	Yes
isogroup00219	g00219t00001	2206	A	11	G	6	54.5454545455	A	5	45.4545454545	Yes
isogroup00219	g00219t00001	2478	G	8	G	5	62.5	A	3	37.5	Yes
isogroup00219	g00219t00001	2113	T	25	T	19	76	C	5	20	Yes
isogroup00219	g00219t00001	2791	C	8	T	4	50	C	4	50	Yes
isogroup00219	g00219t00001	939	T	7	T	4	57.1428571429	G	3	42.8571428571	Yes
isogroup00221	g00221t00001	908	T	16	T	12	75	C	4	25	Yes
isogroup00221	g00221t00002	1501	T	8	C	5	62.5	T	3	37.5	Yes
isogroup00222	g00222t00001	552	G	6	A	3	50	G	3	50	Yes
isogroup00222	g00222t00005	759	C	14	C	11	78.5714285714	A	3	21.4285714286	Yes
isogroup00223	g00223t00001	691	A	9	A	6	66.6666666667	G	3	33.3333333333	Yes
isogroup00223	g00223t00001	1937	A	12	A	9	75	G	3	25	Yes
isogroup00223	g00223t00001	1906	C	13	C	10	76.9230769231	A	3	23.0769230769	Yes
isogroup00223	g00223t00001	796	C	16	C	10	62.5	T	6	37.5	Yes
isogroup00223	g00223t00001	1306	C	14	C	9	64.2857142857	T	5	35.7142857143	Yes
isogroup00223	g00223t00001	1916	C	13	C	10	76.9230769231	T	3	23.0769230769	Yes
isogroup00223	g00223t00001	1547	G	11	G	6	54.5454545455	A	5	45.4545454545	Yes
isogroup00223	g00223t00001	559	G	9	G	6	66.6666666667	T	3	33.3333333333	Yes
isogroup00223	g00223t00001	1902	T	13	T	10	76.9230769231	A	3	23.0769230769	Yes
isogroup00223	g00223t00001	939	T	16	T	12	75	C	4	25	Yes
isogroup00223	g00223t00001	1624	T	11	T	6	54.5454545455	C	5	45.4545454545	Yes
isogroup00223	g00223t00001	2026	T	9	T	6	66.6666666667	G	3	33.3333333333	Yes
isogroup00223	g00223t00002	809	A	14	A	10	71.4285714286	T	4	28.5714285714	Yes
isogroup00223	g00223t00002	2560	A	12	A	8	66.6666666667	T	4	33.3333333333	Yes
isogroup00223	g00223t00004	416	G	14	G	9	64.2857142857	C	5	35.7142857143	Yes
isogroup00224	g00224t00005	443	A	16	A	10	62.5	G	6	37.5	Yes
isogroup00224	g00224t00007	423	C	11	C	7	63.6363636364	T	4	36.3636363636	Yes
isogroup00224	g00224t00007	551	C	11	C	7	63.6363636364	T	4	36.3636363636	Yes
isogroup00224	g00224t00007	698	C	15	C	10	66.6666666667	T	5	33.3333333333	Yes
isogroup00225	g00225t00001	556	T	23	T	18	78.2608695652	A	5	21.7391304348	Yes
isogroup00225	g00225t00003	799	A	109	A	65	59.6330275229	G	44	40.3669724771	Yes
isogroup00225	g00225t00003	1080	A	59	A	46	77.9661016949	G	12	20.3389830508	Yes
isogroup00225	g00225t00003	533	G	43	C	22	51.1627906977	G	21	48.8372093023	Yes
isogroup00226	g00226t00001	610	T	35	T	26	74.2857142857	C	9	25.7142857143	Yes
isogroup00226	g00226t00001	1135	G	79	T	41	51.8987341772	G	38	48.1012658228	Yes
isogroup00228	g00228t00001	782	A	11	A	8	72.7272727273	G	3	27.2727272727	Yes
isogroup00228	g00228t00001	888	A	10	C	7	70	A	3	30	Yes
isogroup00228	g00228t00001	1656	C	9	C	5	55.5555555556	T	4	44.4444444444	Yes
isogroup00228	g00228t00001	1728	C	10	C	7	70	T	3	30	Yes
isogroup00228	g00228t00001	3489	G	14	G	11	78.5714285714	A	3	21.4285714286	Yes
isogroup00228	g00228t00001	281	T	9	T	5	55.5555555556	C	4	44.4444444444	Yes
isogroup00229	g00229t00001	837	G	7	C	4	57.1428571429	G	3	42.8571428571	Yes
isogroup00229	g00229t00001	590	T	9	T	6	66.6666666667	C	3	33.3333333333	Yes
isogroup00229	g00229t00001	640	T	9	T	6	66.6666666667	G	3	33.3333333333	Yes
isogroup00229	g00229t00002	792	A	15	A	11	73.3333333333	C	4	26.6666666667	Yes
isogroup00229	g00229t00002	939	C	13	A	7	53.8461538462	C	6	46.1538461538	Yes
isogroup00229	g00229t00002	813	A	15	A	4	26.6666666667	G	3	20	Yes
isogroup00229	g00229t00002	830	C	14	C	10	71.4285714286	T	4	28.5714285714	Yes
isogroup00229	g00229t00002	859	C	15	C	10	66.6666666667	T	5	33.3333333333	Yes
isogroup00229	g00229t00002	685	G	15	G	11	73.3333333333	A	4	26.6666666667	Yes
isogroup00229	g00229t00004	1502	G	18	G	14	77.7777777778	C	4	22.2222222222	Yes
isogroup00232	g00232t00001	328	T	6	T	3	50	C	3	50	Yes
isogroup00232	g00232t00003	710	A	6	A	3	50	G	3	50	Yes
isogroup00233	g00233t00002	783	A	8	A	4	50	G	3	37.5	Yes
isogroup00234	g00234t00004	184	A	23	A	15	65.2173913043	G	8	34.7826086957	Yes
isogroup00234	g00234t00004	340	A	44	A	30	68.1818181818	G	14	31.8181818182	Yes
isogroup00234	g00234t00004	349	A	44	A	34	77.2727272727	C	10	22.7272727273	Yes
isogroup00234	g00234t00004	433	G	45	A	23	51.1111111111	G	22	48.8888888889	Yes
isogroup00234	g00234t00004	979	G	43	G	33	76.7441860465	A	10	23.2558139535	Yes
isogroup00234	g00234t00004	1030	A	52	A	37	71.1538461538	G	15	28.8461538462	Yes
isogroup00234	g00234t00004	1381	C	70	C	49	70	T	20	28.5714285714	Yes
isogroup00234	g00234t00004	1390	G	72	G	51	70.8333333333	C	21	29.1666666667	Yes
isogroup00234	g00234t00004	1794	T	20	T	13	65	C	7	35	Yes
isogroup00234	g00234t00004	1796	C	20	C	13	65	T	7	35	Yes
isogroup00237	g00237t00002	593	T	29	T	19	65.5172413793	C	10	34.4827586207	Yes
isogroup00237	g00237t00005	911	G	15	G	12	80	A	3	20	Yes
isogroup00237	g00237t00005	2025	G	7	G	4	57.1428571429	A	3	42.8571428571	Yes
isogroup00237	g00237t00006	284	A	12	A	8	66.6666666667	G	4	33.3333333333	Yes
isogroup00237	g00237t00006	712	A	25	A	15	60	G	10	40	Yes
isogroup00237	g00237t00006	985	A	24	A	19	79.1666666667	G	5	20.8333333333	Yes
isogroup00237	g00237t00006	1962	G	6	A	3	50	G	3	50	Yes
isogroup00238	g00238t00001	722	T	8	T	4	50	G	4	50	Yes
isogroup00238	g00238t00003	342	A	9	A	6	66.6666666667	G	3	33.3333333333	Yes
isogroup00238	g00238t00003	1311	A	7	A	4	57.1428571429	G	3	42.8571428571	Yes
isogroup00238	g00238t00003	1341	A	8	A	5	62.5	G	3	37.5	Yes
isogroup00238	g00238t00003	1357	A	7	A	4	57.1428571429	G	3	42.8571428571	Yes
isogroup00238	g00238t00003	679	A	9	A	6	66.6666666667	T	3	33.3333333333	Yes
isogroup00238	g00238t00003	555	C	10	C	7	70	T	3	30	Yes
isogroup00238	g00238t00003	747	C	8	C	5	62.5	T	3	37.5	Yes
isogroup00238	g00238t00003	716	T	8	T	5	62.5	C	3	37.5	Yes
isogroup00239	g00239t00001	681	A	10	A	6	60	C	4	40	Yes
isogroup00239	g00239t00001	1237	G	21	G	14	66.6666666667	A	7	33.3333333333	Yes
isogroup00243	g00243t00001	895	A	8	A	5	62.5	T	3	37.5	Yes
isogroup00243	g00243t00001	1221	T	6	A	3	50	T	3	50	Yes
isogroup00243	g00243t00001	455	C	14	C	11	78.5714285714	G	3	21.4285714286	Yes
isogroup00243	g00243t00001	1430	C	6	C	3	50	G	3	50	Yes
isogroup00243	g00243t00001	62	T	7	C	4	57.1428571429	T	3	42.8571428571	Yes
isogroup00243	g00243t00002	750	T	9	T	6	66.6666666667	A	3	33.3333333333	Yes
isogroup00243	g00243t00002	1221	T	11	T	8	72.7272727273	A	3	27.2727272727	Yes
isogroup00243	g00243t00002	1326	T	9	T	6	66.6666666667	C	3	33.3333333333	Yes
isogroup00243	g00243t00002	996	T	7	T	4	57.1428571429	G	3	42.8571428571	Yes
isogroup00246	g00246t00001	612	G	6	A	3	50	G	3	50	Yes
isogroup00246	g00246t00001	286	C	8	T	4	50	C	4	50	Yes
isogroup00246	g00246t00003	686	C	15	C	10	66.6666666667	T	5	33.3333333333	Yes
isogroup00247	g00247t00001	1983	T	23	T	14	60.8695652174	C	9	39.1304347826	Yes
isogroup00247	g00247t00001	2233	T	11	T	8	72.7272727273	C	3	27.2727272727	Yes
isogroup00248	g00248t00001	1039	A	6	A	3	50	C	3	50	Yes
isogroup00248	g00248t00002	121	C	10	C	7	70	T	3	30	Yes
isogroup00248	g00248t00006	271	G	15	G	10	66.6666666667	C	5	33.3333333333	Yes
isogroup00248	g00248t00006	237	T	13	T	7	53.8461538462	G	6	46.1538461538	Yes
isogroup00249	g00249t00001	504	A	43	A	24	55.8139534884	G	19	44.1860465116	Yes
isogroup00249	g00249t00001	760	G	90	G	59	65.5555555556	C	27	30	Yes
isogroup00249	g00249t00001	1216	G	33	G	24	72.7272727273	T	9	27.2727272727	Yes
isogroup00249	g00249t00001	1148	T	46	T	34	73.9130434783	C	12	26.0869565217	Yes
isogroup00249	g00249t00002	1131	C	8	C	5	62.5	G	3	37.5	Yes
isogroup00250	g00250t00004	584	T	7	T	4	57.1428571429	G	3	42.8571428571	Yes
isogroup00251	g00251t00005	235	A	12	A	9	75	G	3	25	Yes
isogroup00251	g00251t00005	614	T	16	T	12	75	C	4	25	Yes
isogroup00251	g00251t00006	623	G	11	G	6	54.5454545455	A	5	45.4545454545	Yes
isogroup00251	g00251t00006	601	T	14	T	11	78.5714285714	G	3	21.4285714286	Yes
isogroup00252	g00252t00001	1207	C	7	C	4	57.1428571429	A	3	42.8571428571	Yes
isogroup00252	g00252t00001	1204	T	7	T	4	57.1428571429	C	3	42.8571428571	Yes
isogroup00253	g00253t00002	317	A	19	A	14	73.6842105263	C	5	26.3157894737	Yes
isogroup00253	g00253t00002	336	T	19	T	14	73.6842105263	C	5	26.3157894737	Yes
isogroup00253	g00253t00002	545	T	10	T	6	60	C	4	40	Yes
isogroup00254	g00254t00001	458	G	42	G	26	61.9047619048	A	16	38.0952380952	Yes
isogroup00254	g00254t00001	933	G	14	G	10	71.4285714286	A	4	28.5714285714	Yes
isogroup00254	g00254t00001	1088	A	10	G	7	70	A	3	30	Yes
isogroup00254	g00254t00001	508	T	22	T	15	68.1818181818	C	7	31.8181818182	Yes
isogroup00254	g00254t00002	1088	A	7	A	4	57.1428571429	G	3	42.8571428571	Yes
isogroup00255	g00255t00001	2211	A	8	A	5	62.5	G	3	37.5	Yes
isogroup00255	g00255t00001	1137	C	12	C	7	58.3333333333	T	5	41.6666666667	Yes
isogroup00255	g00255t00001	1988	C	25	C	17	68	T	8	32	Yes
isogroup00255	g00255t00001	2199	C	10	C	7	70	T	3	30	Yes
isogroup00255	g00255t00003	1126	T	13	T	9	69.2307692308	C	4	30.7692307692	Yes
isogroup00258	g00258t00001	330	C	18	C	12	66.6666666667	T	6	33.3333333333	Yes
isogroup00258	g00258t00004	330	C	7	T	4	57.1428571429	C	3	42.8571428571	Yes
isogroup00259	g00259t00003	738	A	11	A	6	54.5454545455	G	5	45.4545454545	Yes
isogroup00261	g00261t00005	297	T	8	T	5	62.5	G	3	37.5	Yes
isogroup00263	g00263t00001	1032	A	11	A	8	72.7272727273	C	3	27.2727272727	Yes
isogroup00263	g00263t00001	1033	C	11	C	6	54.5454545455	A	3	27.2727272727	Yes
isogroup00263	g00263t00001	1560	C	29	C	22	75.8620689655	T	7	24.1379310345	Yes
isogroup00263	g00263t00001	1266	G	19	G	14	73.6842105263	A	5	26.3157894737	Yes
isogroup00264	g00264t00001	324	C	24	C	14	58.3333333333	T	10	41.6666666667	Yes
isogroup00264	g00264t00001	319	G	24	G	18	75	A	6	25	Yes
isogroup00264	g00264t00001	477	G	24	G	13	54.1666666667	A	11	45.8333333333	Yes
isogroup00264	g00264t00001	262	T	9	T	5	55.5555555556	C	4	44.4444444444	Yes
isogroup00264	g00264t00003	339	C	13	C	9	69.2307692308	G	4	30.7692307692	Yes
isogroup00264	g00264t00003	341	C	13	C	9	69.2307692308	G	4	30.7692307692	Yes
isogroup00264	g00264t00003	343	G	13	G	9	69.2307692308	C	4	30.7692307692	Yes
isogroup00264	g00264t00003	356	C	13	G	7	53.8461538462	C	6	46.1538461538	Yes
isogroup00264	g00264t00003	387	G	13	G	7	53.8461538462	T	6	46.1538461538	Yes
isogroup00264	g00264t00004	204	A	8	A	4	50	G	4	50	Yes
isogroup00264	g00264t00004	626	A	9	A	6	66.6666666667	G	3	33.3333333333	Yes
isogroup00264	g00264t00004	269	T	10	A	5	50	T	5	50	Yes
isogroup00264	g00264t00004	425	G	12	T	6	50	G	6	50	Yes
isogroup00265	g00265t00001	267	A	26	A	17	65.3846153846	T	8	30.7692307692	Yes
isogroup00265	g00265t00001	363	C	55	C	35	63.6363636364	A	20	36.3636363636	Yes
isogroup00265	g00265t00001	260	C	26	C	18	69.2307692308	T	8	30.7692307692	Yes
isogroup00265	g00265t00001	538	C	148	C	81	54.7297297297	T	67	45.2702702703	Yes
isogroup00265	g00265t00001	1123	C	167	C	99	59.2814371257	T	68	40.7185628743	Yes
isogroup00265	g00265t00001	243	G	23	G	16	69.5652173913	C	7	30.4347826087	Yes
isogroup00265	g00265t00001	263	G	26	G	18	69.2307692308	T	8	30.7692307692	Yes
isogroup00265	g00265t00002	1405	A	66	A	43	65.1515151515	C	23	34.8484848485	Yes
isogroup00265	g00265t00003	888	A	100	A	69	69	G	30	30	Yes
isogroup00265	g00265t00003	897	A	103	A	73	70.8737864078	G	29	28.1553398058	Yes
isogroup00265	g00265t00003	753	A	57	G	40	70.1754385965	A	17	29.8245614035	Yes
isogroup00265	g00265t00003	921	G	108	G	75	69.4444444444	A	33	30.5555555556	Yes
isogroup00265	g00265t00003	285	T	26	T	18	69.2307692308	C	8	30.7692307692	Yes
isogroup00265	g00265t00003	939	T	113	T	83	73.4513274336	C	29	25.6637168142	Yes
isogroup00265	g00265t00003	986	T	113	T	90	79.6460176991	C	23	20.3539823009	Yes
isogroup00265	g00265t00003	797	T	76	T	42	55.2631578947	G	33	43.4210526316	Yes
isogroup00265	g00265t00004	1059	C	88	C	66	75	G	22	25	Yes
isogroup00266	g00266t00001	2498	C	21	C	16	76.1904761905	A	5	23.8095238095	Yes
isogroup00266	g00266t00001	2060	G	9	G	5	55.5555555556	A	4	44.4444444444	Yes
isogroup00266	g00266t00006	419	G	26	A	13	50	G	13	50	Yes
isogroup00266	g00266t00006	3288	A	24	A	17	70.8333333333	G	7	29.1666666667	Yes
isogroup00266	g00266t00006	98	C	13	C	9	69.2307692308	T	4	30.7692307692	Yes
isogroup00266	g00266t00006	539	C	23	C	16	69.5652173913	T	7	30.4347826087	Yes
isogroup00266	g00266t00006	3252	C	21	C	14	66.6666666667	T	7	33.3333333333	Yes
isogroup00268	g00268t00001	2531	C	47	C	34	72.3404255319	T	13	27.6595744681	Yes
isogroup00268	g00268t00001	2570	G	38	G	27	71.0526315789	A	11	28.9473684211	Yes
isogroup00268	g00268t00002	2755	T	11	T	8	72.7272727273	A	3	27.2727272727	Yes
isogroup00271	g00271t00003	2022	T	12	T	6	50	C	6	50	Yes
isogroup00271	g00271t00003	2030	A	13	A	8	61.5384615385	G	5	38.4615384615	Yes
isogroup00271	g00271t00003	2078	T	12	T	8	66.6666666667	C	4	33.3333333333	Yes
isogroup00271	g00271t00003	2275	T	9	T	5	55.5555555556	C	4	44.4444444444	Yes
isogroup00272	g00272t00001	1294	C	13	C	10	76.9230769231	G	3	23.0769230769	Yes
isogroup00272	g00272t00001	597	C	17	C	11	64.7058823529	T	6	35.2941176471	Yes
isogroup00272	g00272t00001	787	C	27	C	14	51.8518518519	T	13	48.1481481481	Yes
isogroup00272	g00272t00001	803	C	28	C	14	50	T	13	46.4285714286	Yes
isogroup00272	g00272t00001	1122	C	23	C	15	65.2173913043	T	8	34.7826086957	Yes
isogroup00272	g00272t00001	280	A	8	G	5	62.5	A	3	37.5	Yes
isogroup00272	g00272t00001	691	G	20	G	14	70	A	6	30	Yes
isogroup00272	g00272t00001	740	G	24	G	14	58.3333333333	A	10	41.6666666667	Yes
isogroup00272	g00272t00001	1127	G	24	G	16	66.6666666667	C	8	33.3333333333	Yes
isogroup00272	g00272t00001	1119	T	23	T	15	65.2173913043	C	8	34.7826086957	Yes
isogroup00272	g00272t00001	1570	T	6	T	3	50	C	3	50	Yes
isogroup00273	g00273t00004	158	G	21	C	15	71.4285714286	G	6	28.5714285714	Yes
isogroup00273	g00273t00004	222	T	34	T	27	79.4117647059	G	7	20.5882352941	Yes
isogroup00273	g00273t00004	233	A	35	A	28	80	G	7	20	Yes
isogroup00273	g00273t00004	389	A	35	A	21	60	G	14	40	Yes
isogroup00273	g00273t00004	412	G	32	G	18	56.25	T	14	43.75	Yes
isogroup00273	g00273t00004	480	T	27	T	21	77.7777777778	C	6	22.2222222222	Yes
isogroup00273	g00273t00004	590	G	16	C	8	50	G	8	50	Yes
isogroup00274	g00274t00002	636	C	28	C	18	64.2857142857	T	10	35.7142857143	Yes
isogroup00274	g00274t00004	636	C	7	T	4	57.1428571429	C	3	42.8571428571	Yes
isogroup00275	g00275t00001	1894	A	34	A	20	58.8235294118	T	14	41.1764705882	Yes
isogroup00275	g00275t00001	1773	C	62	C	33	53.2258064516	T	29	46.7741935484	Yes
isogroup00275	g00275t00001	1125	G	147	G	90	61.2244897959	A	56	38.0952380952	Yes
isogroup00275	g00275t00001	1164	G	158	G	87	55.0632911392	A	71	44.9367088608	Yes
isogroup00275	g00275t00001	1953	G	25	G	14	56	A	11	44	Yes
isogroup00275	g00275t00001	1650	T	101	T	64	63.3663366337	C	37	36.6336633663	Yes
isogroup00275	g00275t00001	1971	T	25	T	14	56	C	11	44	Yes
isogroup00275	g00275t00002	1092	G	60	A	35	58.3333333333	G	24	40	Yes
isogroup00275	g00275t00002	1936	A	25	A	14	56	G	11	44	Yes
isogroup00275	g00275t00003	309	A	6	A	3	50	C	3	50	Yes
isogroup00276	g00276t00001	1119	C	40	C	32	80	T	8	20	Yes
isogroup00276	g00276t00001	1286	T	25	C	13	52	T	12	48	Yes
isogroup00276	g00276t00002	784	G	35	G	24	68.5714285714	A	11	31.4285714286	Yes
isogroup00276	g00276t00004	1695	A	54	A	27	50	G	27	50	Yes
isogroup00276	g00276t00006	772	T	32	T	17	53.125	C	9	28.125	Yes
isogroup00276	g00276t00006	1271	T	80	T	43	53.75	C	37	46.25	Yes
isogroup00276	g00276t00006	1512	T	90	T	68	75.5555555556	C	22	24.4444444444	Yes
isogroup00276	g00276t00006	606	G	16	T	9	56.25	G	6	37.5	Yes
isogroup00276	g00276t00006	1613	T	74	T	55	74.3243243243	G	19	25.6756756757	Yes
isogroup00279	g00279t00001	760	G	8	G	5	62.5	A	3	37.5	Yes
isogroup00280	g00280t00001	1962	C	80	C	64	80	A	16	20	Yes
isogroup00280	g00280t00001	2046	C	59	C	40	67.7966101695	G	19	32.2033898305	Yes
isogroup00280	g00280t00001	1957	C	80	C	63	78.75	T	17	21.25	Yes
isogroup00280	g00280t00001	588	G	14	G	11	78.5714285714	A	3	21.4285714286	Yes
isogroup00280	g00280t00001	878	G	16	G	11	68.75	A	4	25	Yes
isogroup00280	g00280t00001	1688	G	81	G	64	79.012345679	A	17	20.987654321	Yes
isogroup00280	g00280t00001	349	G	12	G	9	75	C	3	25	Yes
isogroup00280	g00280t00001	1023	G	12	G	9	75	C	3	25	Yes
isogroup00280	g00280t00002	608	G	14	A	7	50	G	7	50	Yes
isogroup00280	g00280t00002	1503	A	68	A	54	79.4117647059	G	14	20.5882352941	Yes
isogroup00280	g00280t00002	1551	A	71	A	52	73.2394366197	G	19	26.7605633803	Yes
isogroup00280	g00280t00002	2170	G	10	A	5	50	G	5	50	Yes
isogroup00280	g00280t00002	2244	A	6	A	3	50	G	3	50	Yes
isogroup00281	g00281t00001	2497	C	25	C	17	68	T	8	32	Yes
isogroup00281	g00281t00001	1613	G	32	G	20	62.5	T	12	37.5	Yes
isogroup00281	g00281t00003	3511	C	8	A	4	50	C	4	50	Yes
isogroup00281	g00281t00003	1325	A	8	A	4	50	G	4	50	Yes
isogroup00281	g00281t00003	1439	A	10	A	6	60	G	4	40	Yes
isogroup00281	g00281t00003	3050	A	17	A	11	64.7058823529	G	6	35.2941176471	Yes
isogroup00281	g00281t00003	3086	A	14	A	10	71.4285714286	G	4	28.5714285714	Yes
isogroup00281	g00281t00003	2636	G	29	G	19	65.5172413793	A	10	34.4827586207	Yes
isogroup00281	g00281t00003	2897	G	28	G	19	67.8571428571	A	9	32.1428571429	Yes
isogroup00281	g00281t00003	5411	G	32	G	25	78.125	A	7	21.875	Yes
isogroup00281	g00281t00003	2242	C	10	T	5	50	C	5	50	Yes
isogroup00281	g00281t00003	2738	T	28	T	16	57.1428571429	C	12	42.8571428571	Yes
isogroup00281	g00281t00003	3203	T	14	T	11	78.5714285714	C	3	21.4285714286	Yes
isogroup00281	g00281t00003	3287	T	10	T	6	60	C	4	40	Yes
isogroup00282	g00282t00001	510	A	7	A	4	57.1428571429	T	3	42.8571428571	Yes
isogroup00282	g00282t00003	702	A	7	A	4	57.1428571429	G	3	42.8571428571	Yes
isogroup00282	g00282t00003	1439	A	12	A	9	75	G	3	25	Yes
isogroup00282	g00282t00003	493	G	6	T	3	50	G	3	50	Yes
isogroup00282	g00282t00005	397	C	10	C	7	70	T	3	30	Yes
isogroup00282	g00282t00005	421	G	13	G	9	69.2307692308	A	4	30.7692307692	Yes
isogroup00282	g00282t00006	704	G	29	G	15	51.724137931	T	14	48.275862069	Yes
isogroup00282	g00282t00006	399	T	17	T	11	64.7058823529	C	6	35.2941176471	Yes
isogroup00282	g00282t00006	795	T	21	T	12	57.1428571429	C	9	42.8571428571	Yes
isogroup00282	g00282t00006	1405	T	10	T	4	40	C	4	40	Yes
isogroup00282	g00282t00006	1632	T	13	T	9	69.2307692308	C	4	30.7692307692	Yes
isogroup00282	g00282t00007	510	A	17	T	9	52.9411764706	A	8	47.0588235294	Yes
isogroup00283	g00283t00002	1238	C	15	C	9	60	T	6	40	Yes
isogroup00283	g00283t00003	1238	C	12	T	6	50	C	6	50	Yes
isogroup00283	g00283t00004	168	C	7	C	4	57.1428571429	A	3	42.8571428571	Yes
isogroup00283	g00283t00004	146	G	6	C	3	50	G	3	50	Yes
isogroup00283	g00283t00004	150	G	6	C	3	50	G	3	50	Yes
isogroup00283	g00283t00004	305	T	9	T	6	66.6666666667	A	3	33.3333333333	Yes
isogroup00284	g00284t00004	194	C	6	T	3	50	C	3	50	Yes
isogroup00285	g00285t00001	1227	A	15	A	8	53.3333333333	C	6	40	Yes
isogroup00285	g00285t00001	1386	T	9	T	5	55.5555555556	G	4	44.4444444444	Yes
isogroup00285	g00285t00002	577	G	14	G	11	78.5714285714	A	3	21.4285714286	Yes
isogroup00285	g00285t00008	719	T	10	T	7	70	C	3	30	Yes
isogroup00286	g00286t00001	1097	G	7	G	4	57.1428571429	A	3	42.8571428571	Yes
isogroup00287	g00287t00005	1114	A	13	A	8	61.5384615385	G	5	38.4615384615	Yes
isogroup00287	g00287t00005	1179	G	14	G	8	57.1428571429	A	6	42.8571428571	Yes
isogroup00287	g00287t00005	1229	A	13	A	8	61.5384615385	G	5	38.4615384615	Yes
isogroup00287	g00287t00005	1256	T	16	T	10	62.5	C	6	37.5	Yes
isogroup00287	g00287t00005	1406	C	13	C	8	61.5384615385	G	5	38.4615384615	Yes
isogroup00289	g00289t00001	1016	C	38	C	26	68.4210526316	T	12	31.5789473684	Yes
isogroup00289	g00289t00001	800	G	16	G	9	56.25	A	7	43.75	Yes
isogroup00289	g00289t00001	926	G	24	G	19	79.1666666667	A	5	20.8333333333	Yes
isogroup00289	g00289t00001	937	G	24	G	19	79.1666666667	T	5	20.8333333333	Yes
isogroup00289	g00289t00001	1884	T	12	T	5	41.6666666667	C	5	41.6666666667	Yes
isogroup00289	g00289t00001	1889	C	12	T	6	50	C	6	50	Yes
isogroup00289	g00289t00001	1890	T	12	T	9	75	C	3	25	Yes
isogroup00289	g00289t00003	196	A	21	A	13	61.9047619048	G	8	38.0952380952	Yes
isogroup00289	g00289t00003	105	C	17	C	11	64.7058823529	A	6	35.2941176471	Yes
isogroup00291	g00291t00001	464	T	34	T	22	64.7058823529	C	12	35.2941176471	Yes
isogroup00292	g00292t00007	758	A	28	A	19	67.8571428571	G	9	32.1428571429	Yes
isogroup00292	g00292t00007	707	C	29	C	22	75.8620689655	A	7	24.1379310345	Yes
isogroup00292	g00292t00007	558	C	23	C	15	65.2173913043	T	8	34.7826086957	Yes
isogroup00292	g00292t00007	736	C	29	C	20	68.9655172414	T	9	31.0344827586	Yes
isogroup00292	g00292t00007	810	T	26	T	18	69.2307692308	C	8	30.7692307692	Yes
isogroup00293	g00293t00001	349	G	16	A	8	50	G	8	50	Yes
isogroup00293	g00293t00001	353	G	16	A	8	50	G	8	50	Yes
isogroup00293	g00293t00001	514	G	9	A	5	55.5555555556	G	4	44.4444444444	Yes
isogroup00293	g00293t00001	1258	G	8	A	4	50	G	4	50	Yes
isogroup00293	g00293t00001	273	A	16	A	8	50	T	7	43.75	Yes
isogroup00293	g00293t00001	379	C	17	C	9	52.9411764706	T	8	47.0588235294	Yes
isogroup00293	g00293t00001	1417	C	8	C	5	62.5	T	3	37.5	Yes
isogroup00293	g00293t00001	1108	G	11	G	7	63.6363636364	A	4	36.3636363636	Yes
isogroup00293	g00293t00001	1222	A	9	G	5	55.5555555556	A	4	44.4444444444	Yes
isogroup00293	g00293t00001	1354	G	9	G	5	55.5555555556	A	3	33.3333333333	Yes
isogroup00293	g00293t00001	1164	T	10	T	5	50	G	5	50	Yes
isogroup00294	g00294t00001	1162	C	13	C	9	69.2307692308	G	4	30.7692307692	Yes
isogroup00294	g00294t00001	317	C	9	C	6	66.6666666667	T	3	33.3333333333	Yes
isogroup00295	g00295t00001	1362	A	11	A	6	54.5454545455	G	5	45.4545454545	Yes
isogroup00295	g00295t00001	1167	G	12	G	8	66.6666666667	A	4	33.3333333333	Yes
isogroup00296	g00296t00002	336	C	15	C	9	60	T	6	40	Yes
isogroup00296	g00296t00002	587	C	9	C	5	55.5555555556	T	4	44.4444444444	Yes
isogroup00296	g00296t00002	423	G	11	G	7	63.6363636364	C	4	36.3636363636	Yes
isogroup00296	g00296t00004	554	A	13	A	8	61.5384615385	G	5	38.4615384615	Yes
isogroup00296	g00296t00004	175	T	14	T	8	57.1428571429	C	6	42.8571428571	Yes
isogroup00296	g00296t00004	336	C	20	T	10	50	C	10	50	Yes
isogroup00296	g00296t00004	457	T	14	T	8	57.1428571429	C	6	42.8571428571	Yes
isogroup00296	g00296t00004	574	T	9	T	5	55.5555555556	C	4	44.4444444444	Yes
isogroup00297	g00297t00002	1559	G	18	G	14	77.7777777778	A	4	22.2222222222	Yes
isogroup00297	g00297t00002	1267	T	38	T	30	78.9473684211	C	8	21.0526315789	Yes
isogroup00297	g00297t00002	1553	T	19	T	15	78.9473684211	C	4	21.0526315789	Yes
isogroup00298	g00298t00001	528	T	8	T	4	50	C	4	50	Yes
isogroup00299	g00299t00001	921	T	7	T	4	57.1428571429	C	3	42.8571428571	Yes
isogroup00299	g00299t00003	1684	A	6	A	3	50	T	3	50	Yes
isogroup00299	g00299t00004	921	T	7	C	4	57.1428571429	T	3	42.8571428571	Yes
isogroup00302	g00302t00001	851	A	15	A	8	53.3333333333	C	7	46.6666666667	Yes
isogroup00302	g00302t00001	661	G	14	G	11	78.5714285714	A	3	21.4285714286	Yes
isogroup00302	g00302t00001	852	G	15	G	8	53.3333333333	A	7	46.6666666667	Yes
isogroup00302	g00302t00001	1981	G	10	G	7	70	A	3	30	Yes
isogroup00302	g00302t00005	1273	C	20	C	13	65	T	7	35	Yes
isogroup00303	g00303t00001	1134	C	13	C	10	76.9230769231	T	3	23.0769230769	Yes
isogroup00303	g00303t00001	1567	C	7	C	4	57.1428571429	T	3	42.8571428571	Yes
isogroup00303	g00303t00001	1345	T	12	T	9	75	A	3	25	Yes
isogroup00303	g00303t00001	974	T	13	T	9	69.2307692308	C	4	30.7692307692	Yes
isogroup00304	g00304t00001	878	C	11	C	7	63.6363636364	G	4	36.3636363636	Yes
isogroup00304	g00304t00001	875	G	11	G	7	63.6363636364	A	4	36.3636363636	Yes
isogroup00304	g00304t00005	476	T	9	T	6	66.6666666667	A	3	33.3333333333	Yes
isogroup00304	g00304t00005	722	C	8	T	4	50	C	4	50	Yes
isogroup00304	g00304t00006	834	G	6	A	3	50	G	3	50	Yes
isogroup00304	g00304t00006	722	C	9	C	5	55.5555555556	T	4	44.4444444444	Yes
isogroup00304	g00304t00006	796	C	7	C	4	57.1428571429	T	3	42.8571428571	Yes
isogroup00305	g00305t00005	353	C	18	C	13	72.2222222222	A	5	27.7777777778	Yes
isogroup00305	g00305t00005	317	G	16	G	11	68.75	T	5	31.25	Yes
isogroup00306	g00306t00001	640	G	8	A	5	62.5	G	3	37.5	Yes
isogroup00306	g00306t00001	830	A	6	A	3	50	G	3	50	Yes
isogroup00306	g00306t00001	510	T	9	T	5	55.5555555556	C	4	44.4444444444	Yes
isogroup00307	g00307t00001	392	T	11	C	7	63.6363636364	T	4	36.3636363636	Yes
isogroup00307	g00307t00001	3019	T	36	T	25	69.4444444444	G	11	30.5555555556	Yes
isogroup00309	g00309t00001	410	A	49	A	33	67.3469387755	G	16	32.6530612245	Yes
isogroup00309	g00309t00001	1062	A	64	A	51	79.6875	G	13	20.3125	Yes
isogroup00309	g00309t00001	1425	G	71	G	42	59.1549295775	A	29	40.8450704225	Yes
isogroup00311	g00311t00001	457	A	17	A	13	76.4705882353	G	4	23.5294117647	Yes
isogroup00311	g00311t00001	432	T	16	A	8	50	T	8	50	Yes
isogroup00311	g00311t00001	580	C	27	C	21	77.7777777778	G	6	22.2222222222	Yes
isogroup00311	g00311t00001	942	C	16	C	12	75	T	4	25	Yes
isogroup00311	g00311t00001	568	G	28	G	22	78.5714285714	A	6	21.4285714286	Yes
isogroup00311	g00311t00001	461	T	17	T	13	76.4705882353	C	4	23.5294117647	Yes
isogroup00311	g00311t00002	835	A	9	A	6	66.6666666667	C	3	33.3333333333	Yes
isogroup00311	g00311t00002	692	C	13	C	8	61.5384615385	A	5	38.4615384615	Yes
isogroup00312	g00312t00001	187	A	10	A	6	60	G	4	40	Yes
isogroup00312	g00312t00001	232	C	10	C	6	60	A	4	40	Yes
isogroup00312	g00312t00001	394	G	27	G	14	51.8518518519	A	13	48.1481481481	Yes
isogroup00312	g00312t00001	221	T	10	T	5	50	C	5	50	Yes
isogroup00312	g00312t00001	262	C	9	T	5	55.5555555556	C	4	44.4444444444	Yes
isogroup00312	g00312t00003	886	C	29	C	21	72.4137931034	T	8	27.5862068966	Yes
isogroup00313	g00313t00002	850	G	8	T	4	50	G	4	50	Yes
isogroup00314	g00314t00001	603	C	33	C	24	72.7272727273	T	8	24.2424242424	Yes
isogroup00314	g00314t00001	636	T	38	T	30	78.9473684211	A	8	21.0526315789	Yes
isogroup00314	g00314t00001	784	A	54	A	38	70.3703703704	C	15	27.7777777778	Yes
isogroup00314	g00314t00001	948	G	65	G	46	70.7692307692	A	19	29.2307692308	Yes
isogroup00314	g00314t00001	1063	A	47	A	31	65.9574468085	G	16	34.0425531915	Yes
isogroup00314	g00314t00001	1073	A	46	A	35	76.0869565217	G	11	23.9130434783	Yes
isogroup00314	g00314t00001	1107	A	44	A	27	61.3636363636	G	17	38.6363636364	Yes
isogroup00314	g00314t00001	1364	T	32	T	20	62.5	A	12	37.5	Yes
isogroup00314	g00314t00001	1492	C	23	C	16	69.5652173913	T	7	30.4347826087	Yes
isogroup00314	g00314t00001	1538	G	21	G	15	71.4285714286	A	6	28.5714285714	Yes
isogroup00314	g00314t00001	1597	G	20	G	12	60	A	8	40	Yes
isogroup00315	g00315t00004	640	G	8	A	4	50	G	4	50	Yes
isogroup00317	g00317t00001	483	C	13	C	10	76.9230769231	G	3	23.0769230769	Yes
isogroup00317	g00317t00001	516	T	12	T	9	75	A	3	25	Yes
isogroup00317	g00317t00001	1651	T	8	T	5	62.5	C	3	37.5	Yes
isogroup00317	g00317t00002	1627	C	15	C	12	80	T	3	20	Yes
isogroup00318	g00318t00001	316	G	6	A	3	50	G	3	50	Yes
isogroup00318	g00318t00001	265	C	6	T	3	50	C	3	50	Yes
isogroup00318	g00318t00001	284	C	6	T	3	50	C	3	50	Yes
isogroup00319	g00319t00001	2057	A	14	A	9	64.2857142857	G	5	35.7142857143	Yes
isogroup00319	g00319t00001	2832	A	8	A	5	62.5	G	3	37.5	Yes
isogroup00322	g00322t00002	1263	A	12	A	9	75	G	3	25	Yes
isogroup00322	g00322t00002	1348	A	13	A	10	76.9230769231	G	3	23.0769230769	Yes
isogroup00322	g00322t00002	1234	G	12	G	9	75	A	3	25	Yes
isogroup00322	g00322t00002	1286	G	9	G	6	66.6666666667	T	3	33.3333333333	Yes
isogroup00324	g00324t00001	407	A	23	A	16	69.5652173913	C	7	30.4347826087	Yes
isogroup00324	g00324t00001	381	A	23	A	18	78.2608695652	G	5	21.7391304348	Yes
isogroup00324	g00324t00001	1530	A	7	A	4	57.1428571429	G	3	42.8571428571	Yes
isogroup00324	g00324t00001	1011	A	17	C	9	52.9411764706	A	8	47.0588235294	Yes
isogroup00324	g00324t00001	1529	C	7	C	4	57.1428571429	A	3	42.8571428571	Yes
isogroup00324	g00324t00001	493	G	26	G	15	57.6923076923	A	11	42.3076923077	Yes
isogroup00324	g00324t00001	590	T	24	T	16	66.6666666667	C	8	33.3333333333	Yes
isogroup00325	g00325t00003	438	A	14	A	11	78.5714285714	G	3	21.4285714286	Yes
isogroup00325	g00325t00003	714	T	19	G	10	52.6315789474	T	9	47.3684210526	Yes
isogroup00326	g00326t00001	984	C	7	T	4	57.1428571429	C	3	42.8571428571	Yes
isogroup00327	g00327t00001	458	T	6	T	3	50	C	3	50	Yes
isogroup00329	g00329t00001	828	A	8	A	5	62.5	G	3	37.5	Yes
isogroup00329	g00329t00001	1652	A	15	A	10	66.6666666667	G	5	33.3333333333	Yes
isogroup00329	g00329t00001	1591	C	20	C	15	75	A	5	25	Yes
isogroup00329	g00329t00001	264	C	9	C	6	66.6666666667	G	3	33.3333333333	Yes
isogroup00329	g00329t00001	1570	T	18	T	10	55.5555555556	A	8	44.4444444444	Yes
isogroup00329	g00329t00001	1602	T	20	T	15	75	A	5	25	Yes
isogroup00329	g00329t00007	1064	G	10	G	6	60	A	4	40	Yes
[truncated: 42,109 more rows]
